# Supplementary material for: Early Responses to Severe Drought Stress in the Arabidopsis thaliana Cell Suspension Culture Proteome
Source: Proteomes. 2018 Oct 2;6(4):38. doi: 10.3390/proteomes6040038 (PMC6313886; doi:10.3390/proteomes6040038)
Supplement: Supplementary file 1 [file proteomes-06-00038-s001.zip]

Archive with 5 entries (5 files):
- Supplementary Table 1.xlsx
- Supplementary Table 2.xlsx
- Supplementary Table 3.xlsx
- Supplementary Table 4.xlsx
- Supplementary Table 5.xlsx
