# Supplementary material for: Early Responses to Severe Drought Stress in the Arabidopsis thaliana Cell Suspension Culture Proteome
Source: Proteomes. 2018 Oct 2;6(4):38. doi: 10.3390/proteomes6040038 (PMC6313886; doi:10.3390/proteomes6040038)
Supplement: Supplementary file 1 [file proteomes-06-00038-s001.zip › Supplementary Table 1.xlsx]

## Sheet: Proteins
Table S1. Raw tables of proteins and peptides differentially expressed post-drought treatment.
Accession	Description	Score	Coverage	# Proteins	# Unique Peptides	# Peptides	# PSMs	127_C/126	127_C/126 Count	127_C/126 Variability [%]	127_N/126	127_N/126 Count	127_N/126 Variability [%]	128_C/126	128_C/126 Count	128_C/126 Variability [%]	128_N/126	128_N/126 Count	128_N/126 Variability [%]	129_C/126	129_C/126 Count	129_C/126 Variability [%]	129_N/126	129_N/126 Count	129_N/126 Variability [%]	130_C/126	130_C/126 Count	130_C/126 Variability [%]	130_N/126	130_N/126 Count	130_N/126 Variability [%]	131/126	131/126 Count	131/126 Variability [%]	# AAs	MW [kDa]	calc. pI
AT4G17330.1	G2484-1 protein	3172.99	34.81	1	50	50	79	0.579208	67	13.2243	0.508706	67	22.3179	0.513843	67	16.0484	0.923789	67	11.7503	0.868648	67	10.6033	0.773609	67	18.513	0.586807	67	20.8948	0.548928	67	15.0231	0.0164591	7	60.7587	2037	217.938	5.2876
AT2G32240.1	FUNCTIONS IN: molecular_function unknown; INVOLVED IN: response to cadmium ion; LOCATED IN: plasma membrane; EXPRESSED IN: 25 plant structures; EXPRESSED DURING: 13 growth stages; CONTAINS InterPro DOMAIN/s: Prefoldin (InterPro:IPR009053); BEST Arabidopsis thaliana protein match is: unknown protein (TAIR:AT1G05320.3); Has 470429 Blast hits to 168274 proteins in 4282 species: Archae - 6896; Bacter…	3123.9	46.96	1	53	53	90	0.580318	76	10.2068	0.526582	76	10.3109	0.668746	76	10.1929	0.939724	76	6.80236	0.980309	76	8.21411	0.959482	76	12.2018	0.730139	76	11.6851	0.656045	76	13.7623	0.015217	10	49.4244	1333	148.525	4.75439
AT4G20850.1	tripeptidyl peptidase ii	3095.84	49.42	1	51	51	125	0.619341	103	10.9415	0.530932	103	19.7403	0.554703	103	13.2626	0.914552	103	12.5059	0.946483	103	10.0767	0.872163	103	16.0467	0.646696	103	13.8326	0.539187	103	17.6015	0.0159242	11	66.3237	1380	152.273	6.07471
AT4G02510.1	translocon at the outer envelope membrane of chloroplasts 159	2823.16	39.39	1	42	42	72	0.633105	61	13.3945	0.589309	61	19.3899	0.580793	61	16.5731	0.911923	61	8.9686	0.937507	61	8.92016	0.880453	61	12.2926	0.726822	61	16.0811	0.567051	61	22.3061	0.0165945	6	15.9735	1503	160.721	4.55127
AT3G15950.1	DNA topoisomerase-related	2783.65	62.44	1	44	44	151	0.585757	117	12.1137	0.589679	117	16.1387	0.564752	117	12.3635	0.884995	117	12.0478	1.29091	117	9.21772	0.853576	117	20.1679	0.749637	117	13.8385	0.546458	117	14.8792	0.0137056	8	31.367	772	84.9649	4.69092
AT3G60240.2	eukaryotic translation initiation factor 4G	2768.01	34.18	2	45	45	79	0.538425	62	14.7523	0.517967	62	26.3739	0.523948	62	18.3791	0.897659	62	12.2253	0.906965	62	10.5201	0.819822	62	12.4516	0.50252	62	30.3968	0.532689	62	34.9458	0.019863	7	40.7628	1723	187.434	7.7085
AT1G70320.1	ubiquitin-protein ligase 2	2760.36	16.7	1	23	46	68	0.401829	30	19.4486	0.428686	30	23.6603	0.436612	30	18.9971	0.789339	30	9.79408	1.26859	30	14.1419	0.66184	30	14.4905	0.491159	30	18.1748	0.34792	30	18.9681	0.0217713	1		3658	403.365	4.94482
AT5G53460.1	NADH-dependent glutamate synthase 1	2608.52	28.94	1	45	45	64	0.537287	60	18.4051	0.454179	60	13.173	0.426766	60	16.3828	0.788869	60	15.1281	0.793424	60	8.9612	0.770463	60	12.2647	0.452674	60	20.7987	0.383185	60	20.0493	0.0357026	6	53.8825	2208	241.745	6.3667
AT1G56070.1	Ribosomal protein S5/Elongation factor G/III/V family protein	2597.23	59.79	1	39	39	163	0.48671	144	17.7091	0.423547	144	24.7926	0.449104	144	23.4814	0.875953	144	11.7782	1.01222	144	11.2871	0.767641	144	21.0867	0.489731	144	26.1998	0.400157	144	30.0305	0.0184197	8	41.1243	843	93.8302	6.25244
AT2G41220.1	glutamate synthase 2	2455.61	32.29	1	38	38	89	0.497663	65	13.6108	0.443112	65	15.4341	0.452073	65	12.9087	0.806869	65	9.54674	1.02693	65	8.15663	0.79227	65	12.8649	0.503386	65	17.6668	0.360827	65	20.7944	0.0185942	5	15.7913	1629	177.64	7.00537
AT1G74260.1	purine biosynthesis 4	2409.66	39.52	1	39	39	67	0.488039	64	15.6165	0.42932	64	14.9227	0.427453	63	12.3349	0.839131	64	11.208	1.04416	64	11.6539	0.717118	64	18.5716	0.521994	64	22.0998	0.369577	64	32.5882	0.0209841	5	23.1822	1407	153.856	5.36377
AT3G09840.1	cell division cycle 48	2408.09	56.37	1	10	35	85	0.612679	24	21.0681	0.503645	24	19.5395	0.501074	24	15.7991	0.862928	24	5.27576	0.891731	25	15.9952	0.816904	25	18.1401	0.631107	25	19.0725	0.534076	24	22.8455	0.0135005	3	7.58361	809	89.3374	5.24951
AT3G11130.1	Clathrin, heavy chain	2378.43	27.33	1	7	39	71	0.310308	10	22.3329	0.352086	10	13.7238	0.352187	10	14.847	0.746068	10	10.2853	1.63906	10	14.0353	0.540918	10	10.7903	0.379509	10	6.01082	0.259574	10	13.3361				1705	193.122	5.40186
AT5G42950.1	GYF domain-containing protein	2372.65	29.81	1	37	37	71	0.627898	53	13.5931	0.57098	53	17.8733	0.603416	53	15.279	0.960013	53	14.0579	0.869929	53	8.6075	0.918515	53	18.9861	0.646075	53	16.2631	0.67002	53	14.5934	0.0221717	6	36.7877	1714	187.504	6.7417
AT3G08530.1	Clathrin, heavy chain	2369.77	27.77	1	8	40	78	0.335564	13	23.0756	0.36888	13	23.57	0.370311	13	25.4055	0.720922	13	3.77466	1.47641	13	18.6834	0.493181	13	9.77834	0.406121	13	15.7735	0.261524	13	34.9497				1703	193.148	5.37646
AT1G79280.1	nuclear pore anchor	2359.75	22.93	3	42	42	60	0.535365	47	13.3867	0.529714	47	17.5196	0.528426	47	19.4363	0.835126	47	11.2684	1.24303	47	12.2467	0.812895	47	19.6748	0.476781	47	23.4592	0.463537	47	20.9356	0.0215763	6	16.7736	2093	236.896	5.05908
AT1G55860.2	ubiquitin-protein ligase 1	2317.02	14.53	2	17	40	59	0.449512	18	41.4704	0.456498	18	24.2832	0.444567	18	23.4794	0.82637	18	25.3169	1.21381	18	12.1544	0.76289	18	30.8921	0.524847	18	30.1573	0.383574	18	45.1393				3681	404.747	5.09717
AT5G61780.1	TUDOR-SN protein 2	2310.26	45.99	1	26	34	58	0.491146	40	8.75109	0.473317	40	19.0093	0.454304	40	20.3829	0.874819	40	9.2501	0.893491	40	12.8663	0.789927	40	18.342	0.512238	40	20.6804	0.405252	40	15.1251	0.0113187	1		985	107.675	6.55127
AT2G28290.2	P-loop containing nucleoside triphosphate hydrolases superfamily protein	2206.49	15.95	3	39	39	55	0.467929	43	21.4917	0.489042	43	19.6191	0.470256	43	18.6697	0.891015	43	13.0998	0.929252	43	13.0212	0.763717	43	26.261	0.598786	43	26.1833	0.455152	43	30.5832	0.0240768	4	40.945	3529	384.563	4.88135
AT5G03340.1	ATPase, AAA-type, CDC48 protein	2190.07	56.42	1	6	35	70	0.621466	9	17.4409	0.598584	9	27.0292	0.526088	9	11.4421	0.878829	9	25.2191	0.885309	9	6.72822	0.922248	9	30.1811	0.638151	9	20.4277	0.599292	9	22.892	0.0658099	1		810	89.9016	5.19873
AT1G79930.1	heat shock protein 91	2159.36	52.71	1	9	34	89	0.623664	20	10.3822	0.525223	20	16.3531	0.502449	20	11.0879	0.905498	20	11.9634	0.872831	20	15.2322	0.839966	20	11.6236	0.644345	20	16.6029	0.51772	20	13.5108	0.0160816	1		831	91.6923	5.24951
AT5G02500.1	heat shock cognate protein 70-1	2148.7	60.52	1	9	30	193	0.5292	70	16.4968	0.451509	70	18.6169	0.487776	69	17.163	0.922392	70	11.0861	0.90098	70	8.69982	0.76027	70	15.2934	0.533916	70	17.0462	0.425085	70	17.6682	0.0210539	5	28.3396	651	71.3131	5.12256
AT1G79920.1	Heat shock protein 70 (Hsp 70) family protein	2146.51	54.15	2	9	34	94	0.594098	25	10.6479	0.504911	25	21.953	0.488801	25	14.0008	0.867805	25	11.9852	0.895348	25	11.5634	0.793986	25	12.1714	0.652092	25	8.27861	0.48473	25	21.99	0.0125393	1		831	91.6233	5.18604
AT5G07350.1	TUDOR-SN protein 1	2091.53	44.4	2	23	31	70	0.501731	50	19.2859	0.447872	50	28.2699	0.434599	50	19.2272	0.86185	50	10.0067	0.939548	50	12.2905	0.756954	50	21.1542	0.443786	50	31.12	0.405196	50	33.9365	0.0543055	1		991	108.168	7.29834
AT3G19170.1	presequence protease 1	2090.58	40.93	1	25	35	56	0.535642	33	9.48344	0.498336	33	10.4337	0.504079	33	12.4563	0.859924	33	8.64839	0.986114	33	8.37791	0.823393	33	12.5645	0.611261	33	13.5173	0.44509	33	18.0995	0.022148	2	23.9111	1080	120.939	5.68115
AT5G65750.1	2-oxoglutarate dehydrogenase, E1 component	2073.48	48.1	1	24	33	64	0.580208	41	21.1726	0.543715	41	16.456	0.52105	41	16.0045	0.878289	41	17.4257	1.13901	41	9.99718	0.912169	41	14.7408	0.346657	41	62.306	0.41065	41	34.5185	0.0156216	5	51.3746	1025	116.326	7.29834
AT4G37910.1	mitochondrial heat shock protein 70-1	2054.92	52.35	1	23	31	157	0.683904	86	18.4038	0.55848	86	19.3043	0.608641	86	14.357	0.988002	86	8.49827	0.940168	86	10.8541	0.918087	86	18.623	0.809499	86	16.0233	0.635048	86	17.5264	0.0173129	13	39.1711	682	73.0296	5.61768
AT2G05710.1	aconitase 3	2052.52	48.48	1	21	33	133	0.663916	66	15.0793	0.580663	66	10.2137	0.609709	66	12.5161	1.02908	66	10.272	1.09846	66	12.6885	0.953975	66	13.8509	0.887891	66	14.434	0.604801	66	19.0719	0.0195958	9	36.4936	990	108.133	7.1665
AT3G16460.1	Mannose-binding lectin superfamily protein	2050.81	52.91	1	27	28	163	0.67596	130	14.8078	0.66294	130	20.7693	0.645327	130	18.5341	1.0004	130	14.173	1.07826	130	16.417	0.94366	130	22.8684	0.866067	130	19.2212	0.642512	130	21.2708	0.0185096	10	53.5633	705	72.4296	5.50342
AT1G59610.1	dynamin-like 3	2040.52	47.07	1	18	32	76	0.533103	34	18.1717	0.582598	35	23.0258	0.53449	35	18.072	0.947419	35	20.9093	0.967127	35	8.1639	0.8585	35	19.0451	0.541231	35	24.8677	0.538877	35	28.7173	0.0173278	1		920	100.167	9.0415
AT3G43300.2	HOPM interactor 7	2033.59	24.96	2	35	35	45	0.398587	42	20.3803	0.448909	42	26.2681	0.454241	42	20.0765	0.78918	42	12.9612	1.15357	42	10.299	0.640719	42	30.4053	0.521718	42	26.013	0.362516	42	39.8268	0.010789	3	8.97273	1727	191.33	5.68115
AT5G28540.1	heat shock protein 70 (Hsp 70) family protein	2032.13	52.77	1	2	32	122	0.713946	11	13.2546	0.666681	11	19.3538	0.58942	11	18.3345	0.917552	11	25.0643	0.979726	11	7.24459	0.901314	11	32.0107	0.661281	11	34.1764	0.557179	11	21.3294	0.0286129	1		669	73.584	5.17334
AT5G42020.1	Heat shock protein 70 (Hsp 70) family protein	2005.55	52.69	1	3	32	130	0.659907	16	19.2709	0.66471	16	13.731	0.653841	16	13.0798	0.92511	16	18.294	0.987228	16	9.51445	0.960518	16	19.6298	0.661354	16	28.0588	0.624161	16	23.6648	0.0220841	3	26.6639	668	73.5159	5.21143
AT3G23990.1	heat shock protein 60	2001.99	58.93	1	16	29	101	0.660244	44	16.004	0.588353	44	17.2983	0.646201	44	13.7499	0.986633	44	10.4166	0.983268	44	10.937	0.937007	44	15.2308	0.899558	44	16.538	0.660504	44	16.0458	0.0229104	4	47.8906	577	61.2422	5.78271
AT3G09440.1	Heat shock protein 70 (Hsp 70) family protein	1993.32	56.09	1	9	27	134	0.548713	38	14.5022	0.484282	38	17.215	0.538857	38	17.1587	0.914045	38	8.99978	0.94969	38	9.82991	0.864327	38	18.3341	0.702655	38	19.5277	0.50277	38	19.6904	0.0174287	4	46.5356	649	71.1032	5.07178
AT2G33210.2	heat shock protein 60-2	1984.06	60.69	2	17	30	95	0.701432	35	9.68517	0.561623	35	11.8707	0.65163	35	14.9726	1.02419	35	8.46259	0.975747	35	10.579	1.04738	35	11.3322	0.976939	35	21.1446	0.68423	35	9.79532	0.0197213	3	43.075	580	61.4392	6.32861
AT1G29900.1	carbamoyl phosphate synthetase B	1983.56	36.39	1	33	33	61	0.529256	49	13.2597	0.461919	49	14.0875	0.443766	49	15.5834	0.877286	49	11.248	0.978427	49	12.6197	0.733464	49	19.5121	0.591168	49	15.3032	0.390926	48	18.6418	0.0226482	2	75.8824	1187	129.874	5.73193
AT5G17920.1	Cobalamin-independent synthase family protein	1970.92	51.5	1	17	32	145	0.588495	79	24.8792	0.472196	79	25.6916	0.524074	79	22.019	0.871311	79	16.9446	1.00352	79	19.0042	0.857791	79	24.9633	0.651345	79	39.707	0.489986	79	38.5027	0.014542	3	20.6922	765	84.3035	6.50732
AT5G02490.1	Heat shock protein 70 (Hsp 70) family protein	1947.41	55.59	1	10	27	96	0.592467	19	11.5389	0.4677	19	17.7638	0.605791	19	12.6965	0.96464	19	10.7574	0.861733	19	8.34636	0.993362	19	17.2847	0.703098	19	11.1827	0.501159	19	11.3841	0.0123608	3	9.74604	653	71.3422	5.12256
AT1G20960.1	U5 small nuclear ribonucleoprotein helicase, putative	1906.06	20.45	1	33	33	48	0.361587	43	21.3628	0.387405	43	20.5685	0.390038	43	21.4504	0.743149	43	12.1646	1.26734	43	10.0193	0.618767	43	19.5423	0.362115	43	27.6594	0.285856	43	37.7078	0.0167526	3	26.2271	2171	246.95	5.74463
AT1G22530.1	PATELLIN 2	1891.52	47.88	1	29	30	62	0.568117	47	12.8684	0.649663	47	12.2844	0.633627	47	16.3845	0.934012	47	9.03411	1.00794	47	9.57977	0.873905	47	19.4495	0.75512	47	22.511	0.612726	47	23.8281	0.0122406	8	27.9184	683	75.9616	4.91943
AT4G34450.1	coatomer gamma-2 subunit, putative / gamma-2 coat protein, putative / gamma-2 COP, putative	1885.68	52.03	1	35	35	50	0.37082	42	27.1857	0.337274	42	28.1698	0.401885	42	20.5334	0.772278	42	14.5644	1.23963	42	10.2879	0.586778	42	19.9632	0.420904	42	29.0513	0.288206	42	45.5477	0.0242585	5	29.0093	886	98.4285	5.16064
AT3G13300.2	Transducin/WD40 repeat-like superfamily protein	1869.45	28.72	2	25	31	61	0.501523	37	16.7165	0.477584	37	22.9816	0.502846	37	16.0212	0.88514	37	10.6734	0.908094	37	9.64919	0.804772	37	17.0417	0.592727	37	14.994	0.47039	37	26.0209	0.0152492	2	30.6379	1309	141.946	6.06201
cRAP054	Keratin, type II cytoskeletal 1 OS=Homo sapiens GN=KRT1 PE=1 SV=6 - [P04264|K2C1_HUMAN]	1857.01	45.96	1	27	30	98	0.547611	64	22.3943	0.47121	64	23.0829	0.354722	64	25.2662	1.01219	64	16.0805	0.76245	64	11.2426	0.3831	64	62.5477	1.18016	63	26.4004	0.474928	64	23.8219	0.350708	4	98.7901	644	65.999	8.11865
AT5G09590.1	mitochondrial HSO70 2	1853.95	46.92	1	20	28	125	0.691314	62	14.3966	0.60355	62	16.8979	0.659825	62	14.7242	0.954278	62	10.5409	0.979178	62	12.6694	0.958607	62	18.2702	0.843948	62	13.3141	0.651455	62	15.9661	0.0192911	8	41.1432	682	72.9457	5.78271
AT2G36530.1	Enolase	1849.93	81.31	1	26	26	246	0.681318	190	15.008	0.629376	190	17.0784	0.676988	189	13.2826	0.984079	190	12.2906	0.993479	190	11.4662	0.985372	190	17.4401	0.930602	190	18.0202	0.668005	190	19.5271	0.0193839	20	60.9717	444	47.6893	5.77002
AT1G33790.2	jacalin lectin family protein	1845	57.18	1	27	27	80	0.719461	71	10.6992	0.598938	71	13.5992	0.675669	71	11.1355	1.01151	71	10.0121	0.943982	71	7.95878	1.0198	71	16.4088	0.892505	71	10.6015	0.696883	71	17.413	0.0200931	11	57.5933	745	81.792	6.65381
AT4G39680.1	SAP domain-containing protein	1842.4	58.45	1	30	30	85	0.787666	62	16.1016	0.681641	62	12.9391	0.653039	62	12.4421	0.977333	62	11.0406	0.96564	62	8.8741	0.917719	62	11.204	0.883457	62	12.1551	0.795301	62	16.9703	0.0162261	12	45.3348	633	69.4	4.97021
AT5G56500.1	TCP-1/cpn60 chaperonin family protein	1827.82	57.96	1	14	28	74	0.644751	22	5.97157	0.513196	22	17.7236	0.544559	22	11.1652	0.8934	22	12.401	0.85465	22	11.5591	0.82757	22	15.7922	0.788243	22	9.77692	0.595166	22	16.0925	0.0232327	1		597	63.2853	5.87158
AT3G16410.1	nitrile specifier protein 4	1816.89	63	1	8	24	106	0.763138	22	12.5642	0.701526	22	19.5265	0.664721	22	15.3432	1.09781	22	11.5364	1.06767	22	14.2338	0.88173	22	21.9202	0.898207	22	16.9313	0.672642	22	14.361	0.0187806	2	26.7037	619	67.5623	5.14795
AT5G08670.1	ATP synthase alpha/beta family protein	1816.26	64.57	3	25	26	243	0.701237	147	16.7497	0.628972	147	13.4525	0.658873	147	12.8663	1.00281	147	14.5697	0.927738	147	14.7371	0.919105	147	17.1561	0.864611	147	18.8755	0.701086	147	17.7382	0.0151907	13	37.9371	556	59.594	6.56592
AT4G35830.1	aconitase 1	1813.26	45.66	1	19	30	122	0.644297	53	17.2133	0.52465	53	14.1538	0.568642	53	13.4431	0.987393	53	13.5139	1.02784	53	11.7921	0.908948	53	17.9234	0.805227	53	9.56267	0.549995	53	18.6316	0.0136377	6	33.0956	898	98.0897	6.40479
AT4G24680.1	modifier of snc1	1812.82	29.99	1	29	29	57	0.637221	41	17.6466	0.69472	41	14.7525	0.654063	41	16.8173	1.01464	41	14.5951	0.955943	41	12.4894	1.00688	41	17.0862	0.423161	41	40.2814	0.647943	41	22.4622	0.0305491	8	104.712	1427	155.278	9.37842
AT1G63770.4	Peptidase M1 family protein	1798.01	43.02	2	31	31	67	0.530078	52	10.4887	0.466217	52	22.9322	0.490096	52	15.9384	0.945275	52	16.8537	0.905693	52	11.4467	0.836006	52	18.9432	0.63033	52	12.9995	0.431314	52	23.3818	0.0279853	4	118.197	895	100.503	5.66846
AT5G06460.1	ubiquitin activating enzyme 2	1794.09	35.19	1	25	30	63	0.478731	43	16.8172	0.427085	43	17.2111	0.449438	43	16.1009	0.877102	43	10.8186	1.01116	43	10.4902	0.744313	43	17.9162	0.523207	43	23.1354	0.390282	43	30.5927	0.0130653	3	37.517	1077	119.548	5.2876
AT4G37870.1	phosphoenolpyruvate carboxykinase 1	1791.37	50.22	1	19	26	125	0.675926	57	12.3489	0.56597	57	16.6041	0.609533	57	13.3385	1.01987	57	11.0717	1.04127	57	14.8651	0.970316	57	15.5961	0.776941	57	16.2683	0.639674	57	11.0739	0.0217998	5	48.9825	671	73.3587	7.07861
AT1G78060.1	Glycosyl hydrolase family protein	1786.29	48.37	1	29	29	59	0.757149	52	15.9937	0.769174	52	26.1212	0.691383	52	21.5645	1.08178	52	16.1569	0.964036	52	18.4019	0.908965	52	29.9478	0.829824	52	15.9312	0.765866	52	24.5255	0.0195238	12	37.3943	767	83.8386	8.03076
AT3G55410.1	2-oxoglutarate dehydrogenase, E1 component	1778.23	38.94	1	19	28	66	0.54079	40	16.4525	0.527682	40	14.6413	0.484807	40	21.4226	0.83387	40	11.9841	1.07973	40	14.7204	0.839105	40	9.71326	0.33656	40	41.5057	0.366207	40	31.2479	0.0613594	3	18.9912	1017	115.091	6.93213
AT1G15340.1	methyl-CPG-binding domain 10	1767.7	61.2	1	28	28	89	0.908727	64	13.589	0.968592	64	18.893	0.918627	64	13.7327	1.01292	64	13.552	0.880717	64	14.2338	1.19907	64	27.1215	0.956474	64	31.1928	1.28848	64	21.777	0.0283409	17	90.1039	384	42.3327	4.66553
AT1G23190.1	Phosphoglucomutase/phosphomannomutase family protein	1762.85	63.81	1	14	26	96	0.656828	36	8.40127	0.565047	36	10.3448	0.649475	36	8.86525	1.00571	36	7.85722	0.966325	36	6.86544	0.924139	36	16.2817	0.907686	36	12.9731	0.630568	36	14.5264	0.0161581	7	32.7755	583	63.1311	6.30322
AT2G30110.1	ubiquitin-activating enzyme 1	1758.15	35.28	1	24	29	60	0.479196	37	14.8542	0.46922	37	20.7299	0.468854	37	13.9215	0.88444	37	8.62869	1.00934	37	8.90153	0.802547	37	14.5951	0.586943	37	14.2265	0.398245	37	23.6486	0.0121278	3	5.60422	1080	120.175	5.2749
AT3G54760.2	dentin sialophosphoprotein-related	1744.33	53.88	2	26	26	49	0.644657	38	16.6091	0.59792	38	16.3092	0.591937	38	15.8657	0.981363	38	16.1142	0.937873	38	10.157	0.872781	38	15.7983	0.742081	38	22.3041	0.625292	38	26.3403	0.0225663	4	47.4868	761	82.704	4.4751
AT3G07770.1	HEAT SHOCK PROTEIN 89.1	1740.31	43.18	1	21	28	68	0.645558	47	11.8453	0.600994	47	19.3174	0.599818	47	9.93333	0.952049	47	18.8389	0.997655	47	10.0521	0.958291	47	18.3215	0.74357	47	14.7999	0.621001	46	22.4314	0.0130159	6	29.7281	799	90.5105	5.38916
AT2G21390.1	Coatomer, alpha subunit	1729.99	31.69	1	14	29	50	0.371574	16	19.7304	0.44296	16	18.0148	0.424529	16	18.2301	0.776381	16	11.9164	1.14525	16	11.2689	0.646151	16	16.6052	0.428207	16	16.2079	0.304761	16	36.948	0.0248082	4	67.1657	1218	136.381	6.91748
AT1G09620.1	ATP binding;leucine-tRNA ligases;aminoacyl-tRNA ligases;nucleotide binding;ATP binding;aminoacyl-tRNA ligases	1725.57	34.1	1	26	27	57	0.454742	45	14.9664	0.426582	45	15.4607	0.416169	45	12.05	0.793772	45	9.62041	1.00309	45	9.37665	0.7027	45	8.71239	0.385765	45	15.4239	0.310692	45	20.5836	0.044455	2	20.6814	1091	123.372	6.02393
cRAP053	Keratin, type II cytoskeletal 2 epidermal OS=Homo sapiens GN=KRT2 PE=1 SV=2 - [P35908|K22E_HUMAN]	1724.67	52.9	1	25	27	62	0.710483	40	20.8698	0.557188	40	17.5046	0.391514	40	24.5249	1.20821	40	17.7825	0.856709	40	8.85238	0.447591	40	44.4877	1.27093	40	19.2953	0.555273	40	18.4911	0.0270593	2	59.5158	639	65.3932	8.00146
AT1G10290.1	dynamin-like protein 6	1718.42	39.5	1	15	29	61	0.540432	27	14.3836	0.502252	27	14.9094	0.528681	27	17.5267	0.921912	27	10.6264	0.915257	27	11.3046	0.802295	27	22.4813	0.556532	27	18.1852	0.512557	27	14.1489	0.0236731	1		914	99.1056	9.0415
AT4G26970.1	aconitase 2	1713.09	37.69	1	26	29	90	0.634449	62	16.446	0.566417	62	20.8023	0.590666	62	14.2291	1.00715	62	10.9403	1.05761	62	11.4626	0.963182	62	15.0957	0.789781	62	14.2973	0.551331	62	21.4565	0.0282211	2	95.3144	995	108.413	7.15186
AT1G78900.1	vacuolar ATP synthase subunit A	1702.7	56.02	1	29	29	84	0.558706	72	14.3206	0.500182	72	18.0949	0.516648	72	15.4763	0.936539	72	9.42146	0.891893	72	12.6293	0.800603	72	17.2008	0.66002	72	17.0438	0.459716	71	21.4817	0.0225225	3	66.7846	623	68.7688	5.23682
AT1G13440.1	glyceraldehyde-3-phosphate dehydrogenase C2	1687.64	80.77	1	5	26	286	0.795682	18	31.5253	0.770862	18	31.146	0.827228	18	22.2776	1.07423	18	20.8979	0.993907	18	15.8145	1.06166	18	23.271	1.00203	18	14.6403	0.885754	18	38.8124	0.0312595	1		338	36.89	7.18115
AT3G52140.3	tetratricopeptide repeat (TPR)-containing protein	1677.56	27.44	4	27	27	58	0.427575	41	27.3734	0.409818	41	29.8373	0.390704	41	25.4642	0.782648	41	13.6416	0.965576	41	10.7769	0.669366	41	29.1692	0.397212	41	28.8432	0.305798	41	37.6971	0.0220245	5	24.7603	1396	152.428	6.30322
AT1G06220.2	Ribosomal protein S5/Elongation factor G/III/V family protein	1674.92	37.49	1	26	26	44	0.619194	36	16.9195	0.515126	36	10.5707	0.534867	36	11.1082	0.896875	36	11.5074	0.998332	36	11.0936	0.846936	36	11.867	0.594121	36	20.0531	0.487724	36	20.5929	0.0217599	4	50.5863	987	110.372	5.18604
AT2G24200.1	Cytosol aminopeptidase family protein	1656.56	59.23	1	14	23	109	0.614634	54	13.5069	0.516549	54	21.5886	0.606975	54	13.5434	0.992557	54	9.37245	0.874487	54	12.877	0.907005	54	15.2125	0.778372	54	14.6385	0.5719	54	19.3838	0.0147464	6	18.6538	520	54.475	5.92236
AT1G36160.1	acetyl-CoA carboxylase 1	1651.06	17.08	1	31	31	40	0.413985	37	15.5241	0.410883	37	15.7166	0.396223	37	18.8982	0.750804	37	15.9813	1.16936	37	10.7163	0.618011	37	16.3185	0.420387	37	29.07	0.30016	37	26.2025	0.0163347	1		2254	251.223	6.52197
AT3G13470.1	TCP-1/cpn60 chaperonin family protein	1643.13	52.52	1	6	26	76	0.698173	8	14.944	0.445957	8	43.6589	0.503186	8	15.2686	0.836459	8	30.1277	0.947606	8	15.3371	0.941915	8	36.5882	0.875436	8	24.7412	0.641186	8	29.9526				596	63.3024	5.73193
AT2G34680.1	Outer arm dynein light chain 1 protein	1637.96	23.36	1	29	29	54	0.565901	37	22.4724	0.512448	37	35.3995	0.463162	37	23.041	0.836212	37	17.1433	0.950207	37	15.352	0.76542	37	21.9532	0.624636	37	24.2649	0.485815	37	35.2565	0.0221535	4	77.038	1708	186.745	6.23975
AT1G55490.1	chaperonin 60 beta	1637.32	51.33	1	5	26	71	0.747715	6	16.3317	0.592309	6	13.277	0.602185	6	7.36689	0.876353	6	8.12729	0.973154	6	14.6979	0.879598	6	20.8543	0.786981	6	6.339	0.612614	6	13.9034	0.0116867	1		600	63.7696	6.50732
AT3G62360.1	Carbohydrate-binding-like fold	1628.41	26.73	1	25	25	46	0.629136	39	12.2045	0.520703	39	26.4167	0.528285	39	12.3174	0.947793	39	11.511	0.90867	39	7.7394	0.80698	39	16.346	0.635354	39	13.4717	0.517366	39	12.9608	0.0201503	8	15.9895	1227	132.861	6.41748
AT3G46740.1	translocon at the outer envelope membrane of chloroplasts 75-III	1624.02	45.6	1	25	25	64	0.621381	50	15.2768	0.521433	50	19.4533	0.541012	50	14.2995	0.931517	50	12.7631	0.9198	50	13.7949	0.875762	50	16.2559	0.67846	50	18.3511	0.578841	50	20.1944	0.0165387	8	45.6216	818	89.1333	8.79248
AT3G04120.1	glyceraldehyde-3-phosphate dehydrogenase C subunit 1	1611.12	80.77	1	4	25	278	0.744155	11	14.3245	0.610429	11	23.6911	0.758394	11	16.4407	1.08267	11	12.5649	0.948295	11	22.3955	1.06159	11	11.5113	0.976364	11	9.5655	0.825264	11	22.3849	0.0247935	2	55.4465	338	36.8911	7.12256
AT3G16400.1	nitrile specifier protein 1	1610.86	74.26	1	8	24	100	0.669432	24	6.39688	0.652131	24	15.4111	0.685147	24	11.6359	0.994425	24	10.4157	1.16068	24	11.9723	0.913184	24	15.0352	0.741227	24	12.8825	0.64711	24	14.9888	0.0166908	3	80.1645	470	51.6376	5.52881
AT2G20420.1	ATP citrate lyase (ACL) family protein	1609.81	62.47	1	27	27	86	0.702017	73	10.122	0.642793	73	15.1913	0.653562	73	9.87633	0.981981	73	10.2222	1.01326	73	12.264	0.928667	73	15.2986	0.844311	73	13.149	0.709143	73	17.3255	0.0160119	14	42.1599	421	45.3169	6.7124
AT1G51980.1	Insulinase (Peptidase family M16) protein	1607.53	72.76	1	18	26	78	0.68797	49	14.8758	0.606421	49	17.1804	0.642879	49	14.4481	1.08412	49	13.2531	0.989133	49	11.4016	0.945651	49	12.9396	0.85141	49	12.919	0.656634	49	18.4143	0.0119568	6	15.188	503	54.3677	6.32861
AT3G13860.1	heat shock protein 60-3A	1601.79	53.32	1	24	24	57	0.629874	51	10.3331	0.529446	51	13.4689	0.544346	51	11.0144	0.914228	51	9.08921	0.94623	51	11.7206	0.829528	51	13.9094	0.73067	51	14.2278	0.58128	51	14.4142	0.0156427	5	68.5877	572	60.4288	6.1001
AT3G05900.1	neurofilament protein-related	1592.26	53.64	1	26	26	46	0.664986	38	19.2393	0.567395	38	24.6872	0.802432	38	16.1779	1.05569	38	11.7463	0.702885	38	12.2808	1.11228	38	13.1499	1.07132	38	10.0729	0.879339	38	15.7741	0.0200727	8	34.0978	673	73.4104	4.34814
AT1G53310.1	phosphoenolpyruvate carboxylase 1	1591.62	34.13	1	20	29	53	0.461002	30	11.9699	0.553957	30	12.5335	0.447359	31	9.79626	0.691005	30	10.8281	1.12636	31	7.96577	0.796285	31	11.8461	0.405537	31	23.9879	0.323997	31	21.4228	0.0249519	1		967	110.217	6.06201
AT3G53230.1	ATPase, AAA-type, CDC48 protein	1591.59	40.49	1	4	25	45	0.579774	6	7.4822	0.550821	6	6.86328	0.637035	6	16.0773	1.04293	6	10.1261	1.02259	6	15.0964	1.17463	6	15.0907	0.657076	6	18.4048	0.477848	6	7.5141	0.0183941	1		815	90.2838	5.16064
AT1G21750.1	PDI-like 1-1	1579.39	53.69	1	21	26	83	0.724151	47	7.57892	0.630737	47	13.9965	0.655264	47	6.63133	1.01831	47	7.95056	0.945095	47	8.1037	0.924689	47	16.2521	0.915675	47	9.44394	0.673728	47	10.2328	0.0126613	8	29.2575	501	55.567	4.91943
AT2G38040.1	acetyl Co-enzyme a carboxylase carboxyltransferase alpha subunit	1572.39	40.31	1	25	25	50	0.933782	40	11.2402	0.872098	40	10.4299	0.877277	40	12.1975	1.0041	40	13.3279	0.871684	40	14.8212	1.20932	40	15.7298	0.549615	40	17.3101	1.12209	40	11.8025	0.0322563	17	56.8915	769	85.253	5.8208
AT3G50370.1	unknown protein; FUNCTIONS IN: molecular_function unknown; INVOLVED IN: biological_process unknown; LOCATED IN: cellular_component unknown; EXPRESSED IN: 26 plant structures; EXPRESSED DURING: 15 growth stages; Has 27734 Blast hits to 16708 proteins in 1259 species: Archae - 81; Bacteria - 3434; Metazoa - 10876; Fungi - 2514; Plants - 987; Viruses - 212; Other Eukaryotes - 9630 (source: NCBI BLin…	1566.21	16.79	1	28	28	41	0.62145	36	14.2694	0.624767	36	16.3843	0.540352	36	16.1567	0.913362	36	10.2546	0.845485	36	10.6989	0.864186	36	14.648	0.529422	36	44.8671	0.617149	36	19.4332	0.0212483	9	27.9036	2156	236.12	6.40479
AT5G05730.1	anthranilate synthase alpha subunit 1	1561.64	54.45	1	21	23	51	0.740782	45	9.92128	0.640646	45	12.9373	0.662273	45	8.21864	1.02648	45	8.95596	1.105	45	12.1588	0.994841	45	9.99329	0.79707	45	13.0396	0.69776	45	18.9125	0.0198536	7	92.6218	595	66.2695	6.49365
AT1G62020.1	Coatomer, alpha subunit	1560.69	28.54	1	12	27	49	0.399047	14	19.4163	0.419073	14	27.9304	0.43008	14	15.9021	0.776561	14	17.0368	1.19555	14	8.0846	0.699202	14	17.8918	0.41968	14	25.8757	0.327223	14	19.7853	0.0199813	2	77.1645	1216	136.48	6.97607
AT3G17240.1	lipoamide dehydrogenase 2	1559.51	55.23	1	14	22	116	0.705382	57	16.3337	0.657809	57	16.8056	0.685187	57	14.0143	0.975917	57	8.74333	1.01522	57	12.7845	0.983961	57	9.94343	0.8393	56	13.8433	0.719879	57	15.5562	0.0135717	9	42.4763	507	53.9519	7.03467
AT1G31230.1	aspartate kinase-homoserine dehydrogenase i	1557.82	34.36	1	22	27	41	0.496358	28	15.6885	0.438132	28	18.332	0.447268	28	17.9438	0.761766	28	16.8081	1.21459	28	16.0788	0.710964	28	14.1586	0.549504	28	18.4937	0.366139	28	23.438				911	99.3415	6.771
AT3G12580.1	heat shock protein 70	1556.75	46	1	6	22	76	0.520066	9	25.416	0.542807	9	23.9922	0.593634	9	18.8691	1.06456	9	19.765	1.04501	9	12.0272	0.955488	9	24.2744	0.737117	9	18.2855	0.461892	9	23.93				650	71.057	5.24951
AT5G37830.1	oxoprolinase 1	1556.56	25.59	1	25	25	40	0.51563	37	12.6228	0.462997	37	20.9616	0.463159	37	15.8382	0.882502	37	15.798	0.994274	37	8.95236	0.794147	37	20.9884	0.603002	37	19.4766	0.425642	37	24.5154	0.0194819	6	25.9758	1266	137.444	5.85889
AT5G13980.1	Glycosyl hydrolase family 38 protein	1554.22	34.08	1	26	26	61	0.763783	53	13.2536	0.72403	53	12.2876	0.711655	53	13.112	1.05664	53	9.74678	1.04481	53	11.5372	0.988986	53	12.5158	0.921065	53	13.2199	0.807326	53	22.1075	0.0174504	10	41.8831	1024	115.83	6.44287
AT1G68560.1	alpha-xylosidase 1	1553.16	35.96	1	24	25	77	0.779616	63	22.0475	0.745106	63	24.5948	0.681547	63	18.7694	1.09858	63	16.1405	0.959334	63	14.5193	1.02752	63	16.0305	0.836165	63	16.9414	0.785618	63	19.8757	0.0172047	19	45.2443	915	102.333	6.771
AT5G37510.1	NADH-ubiquinone dehydrogenase, mitochondrial, putative	1552.8	42.42	2	22	22	57	0.623405	52	12.449	0.555924	52	15.4816	0.554588	51	12.9315	0.925284	52	10.8404	1.03556	52	9.82712	0.828348	52	16.1098	0.775849	52	11.4406	0.547751	52	17.0849	0.0119116	4	9.43375	745	81.1302	6.63916
AT1G24300.2	GYF domain-containing protein	1551.38	27.65	2	22	27	41	0.736178	26	11.884	0.671788	26	13.9768	0.716752	26	13.0855	1.05128	26	12.4119	0.971904	26	15.7343	1.03404	26	11.4282	0.806789	26	16.9469	0.782801	26	16.3356	0.0223671	3	14.493	1490	165.583	6.06201
AT2G07690.1	Minichromosome maintenance (MCM2/3/5) family protein	1547.89	45.39	1	27	27	49	0.636703	39	15.4684	0.573435	39	11.395	0.509228	39	13.5757	0.908896	39	9.71176	0.936799	39	8.91234	0.825803	39	9.59725	0.502428	39	14.3496	0.546826	39	18.7059	0.0169911	5	64.1485	727	80.9636	7.44482
AT2G41740.1	villin 2	1546.03	33.5	1	20	26	47	0.594431	27	21.4978	0.543668	27	17.08	0.513078	27	16.5624	0.930171	27	14.9659	0.937422	27	9.19939	0.856936	27	24.1343	0.698142	27	14.1074	0.541082	27	29.1439	0.0204071	3	2.59065	976	107.776	5.2876
AT1G70730.1	Phosphoglucomutase/phosphomannomutase family protein	1540.12	58.29	3	12	24	88	0.633474	29	9.37451	0.525107	29	10.0571	0.583273	29	9.21065	0.956577	29	6.85078	0.915212	29	8.59207	0.862677	29	9.37163	0.799241	29	6.99476	0.561596	29	11.8451	0.0181801	4	2.88671	585	63.4423	5.8208
AT5G57870.1	MIF4G domain-containing protein / MA3 domain-containing protein	1536.86	39.36	1	26	26	48	0.62761	44	12.1875	0.534587	44	13.5763	0.570563	44	9.78553	0.953147	44	5.27197	0.925328	44	11.3477	0.910995	44	12.0632	0.714634	44	11.8199	0.600764	44	14.737	0.0184569	2	91.3983	780	85.5183	8.23584
AT1G48030.1	mitochondrial lipoamide dehydrogenase 1	1535.72	51.68	1	15	22	99	0.6988	42	17.5632	0.659397	42	18.504	0.671075	42	13.8896	1.00639	42	10.5311	1.02261	42	11.8612	0.950246	42	19.5934	0.773372	42	16.1722	0.682804	42	30.4223	0.0127838	9	19.6205	507	53.9541	7.40088
AT1G06950.1	translocon at the inner envelope membrane of chloroplasts 110	1532.13	27.56	1	22	22	39	0.529828	34	12.082	0.492003	34	7.64594	0.479129	34	10.3247	0.855312	34	8.26433	1.07328	34	8.26907	0.779982	34	14.3264	0.527491	34	13.2933	0.427675	34	18.7208	0.0131352	1		1016	112.051	5.97314
AT2G14720.1	vacuolar sorting receptor 4	1528.67	56.69	1	6	24	51	0.785503	10	27.7163	0.726781	10	9.43838	0.664461	10	10.8408	1.0607	10	22.5289	1.25713	10	6.64455	1.07108	10	17.4483	0.662338	10	13.2376	0.739409	10	12.4202				628	69.7666	5.47803
AT1G65440.1	global transcription factor group B1	1527.19	18.82	1	25	25	40	0.367124	30	42.5855	0.533737	30	16.5482	0.404191	30	28.9342	0.766629	30	17.8783	1.08492	30	15.4905	0.714404	30	19.2	0.348288	30	39.3574	0.319299	30	56.6654	0.0152357	6	13.5806	1647	184.92	5.22412
AT5G20830.1	sucrose synthase 1	1525.6	38.37	1	21	27	59	0.370857	41	24.4787	0.413313	41	12.286	0.418299	41	15.2955	0.760599	41	12.5793	1.28682	41	12.8059	0.643318	41	17.3539	0.351834	41	33.6265	0.285792	41	34.8668	0.0120139	4	4.52404	808	92.939	6.20166
AT5G26860.1	lon protease 1	1524.96	36.7	1	25	25	42	0.49871	40	13.4086	0.470749	40	8.79248	0.486733	40	15.6336	0.866993	40	9.71216	1.14202	40	7.01457	0.818373	40	14.259	0.450074	40	19.5194	0.347582	40	27.0282	0.0236593	4	40.377	940	103.866	5.59229
AT2G16640.1	multimeric translocon complex in the outer envelope membrane 132	1522.96	28.19	1	21	25	49	0.646995	37	10.2902	0.575393	37	16.3395	0.588525	37	18.6924	0.946127	37	12.977	0.959516	37	10.5445	0.905429	37	13.0455	0.754501	37	18.6376	0.620622	37	19.5364	0.0193004	8	62.0535	1206	132.196	4.85596
AT1G71220.1	UDP-glucose:glycoprotein glucosyltransferases;transferases, transferring hexosyl groups;transferases, transferring glycosyl groups	1522.7	21.26	2	27	27	46	0.423204	33	13.208	0.460907	33	14.1395	0.431335	33	13.6746	0.814422	33	7.35725	1.051	33	11.3125	0.748503	33	12.6129	0.44621	33	19.6477	0.370152	33	30.9288	0.0228171	6	12.5313	1613	181.69	5.8335
AT1G80070.1	Pre-mRNA-processing-splicing factor	1520.69	13.99	1	27	28	42	0.322603	33	23.0654	0.400452	33	23.0277	0.369931	33	21.0562	0.7732	33	14.567	1.14127	33	17.9807	0.558082	33	14.6195	0.375201	33	15.1451	0.30202	33	32.4149	0.0132164	1		2359	275.251	8.79248
AT4G38600.1	HEAT repeat ;HECT-domain (ubiquitin-transferase)	1517.64	19.44	1	24	24	32	0.406201	26	33.2479	0.423385	26	33.2597	0.434581	26	29.0691	0.788968	26	10.741	1.06172	26	11.0083	0.644138	26	18.3282	0.41376	26	29.486	0.329317	26	44.0061	0.0135457	1		1888	202.802	6.17627
AT1G66280.1	Glycosyl hydrolase superfamily protein	1515.08	50.19	1	15	23	219	0.820446	84	18.723	0.841053	84	22.1063	0.789608	84	14.7119	0.981576	83	17.8596	1.29496	84	17.9203	1.06741	84	23.4043	0.679399	84	24.0871	0.833283	84	19.3132	0.018595	22	49.2114	524	59.743	7.21045
AT1G49760.1	poly(A) binding protein 8	1513.76	44.71	1	21	23	80	0.685061	52	13.0651	0.595483	52	18.0402	0.598891	53	18.414	1.03997	53	13.6427	0.92249	53	14.2367	0.885222	53	21.0086	0.840705	52	29.1029	0.651447	53	17.0768	0.0226426	8	64.4737	671	72.7332	7.53271
AT2G04030.2	Chaperone protein htpG family protein	1507.99	43.63	2	21	26	40	0.592188	28	8.07892	0.503208	28	7.46611	0.509691	28	10.5818	0.884082	28	12.4444	0.909645	28	8.97451	0.827914	28	14.2906	0.568148	28	6.56393	0.466237	28	11.2851	0.0209618	4	43.4351	777	88.2016	5.0083
AT3G52930.1	Aldolase superfamily protein	1506.76	77.37	1	14	23	126	0.732181	41	12.2345	0.64137	41	21.5475	0.665939	41	15.7381	0.983487	41	17.811	1.07089	41	12.221	1.01551	41	16.4996	0.844875	41	20.7772	0.740746	41	17.8952	0.0192487	7	80.2276	358	38.5159	6.45557
AT4G24280.1	chloroplast heat shock protein 70-1	1501.58	45.54	1	8	25	68	0.700446	18	8.04321	0.601427	18	20.957	0.634026	18	11.9387	0.949945	18	9.56659	0.921538	18	7.51983	1.02478	18	15.4976	0.806539	18	13.2544	0.653701	18	20.7137	0.0232385	2	119.361	718	76.4614	5.19873
AT4G00930.1	COP1-interacting protein 4.1	1498.37	30.36	1	21	25	33	0.503319	22	21.341	0.541679	22	20.6991	0.474663	22	10.093	0.84567	22	9.60206	0.844771	22	8.16373	0.897374	22	14.3338	0.401478	22	27.9199	0.416554	22	33.6095	0.0718425	1		1133	122.445	5.89697
AT1G50200.1	Alanyl-tRNA synthetase	1495.37	27.82	1	25	26	38	0.378151	35	14.0573	0.382439	35	16.2949	0.399619	35	17.8297	0.776453	35	10.4481	1.11857	35	12.3788	0.636449	35	15.8788	0.387685	35	23.898	0.269006	35	21.6228				1003	110.42	6.45557
AT5G60640.1	PDI-like 1-4	1493.83	46.9	1	24	24	57	0.699673	46	8.48065	0.602757	46	15.1175	0.602414	46	10.5173	1.01704	46	10.1786	0.925609	46	7.58638	0.878545	46	13.0527	0.844348	46	14.3178	0.642723	46	15.0051	0.0131501	2	29.8732	597	66.3161	4.61475
AT1G77510.1	PDI-like 1-2	1493.21	55.71	1	20	25	66	0.786861	38	12.4221	0.676651	38	21.6654	0.737792	38	13.5914	1.08218	38	20.9028	0.94955	38	8.87705	1.0886	38	21.1834	0.971617	38	13.0043	0.80239	38	18.631	0.02245	7	47.2593	508	56.3294	4.99561
AT2G36460.1	Aldolase superfamily protein	1491.1	75.42	1	12	21	108	0.668207	30	15.703	0.672581	30	12.5568	0.731776	30	11.4138	1.05462	30	15.1468	1.26418	30	11.616	0.998991	30	17.7988	0.832624	30	28.9889	0.739739	30	26.4905	0.022545	6	34.4788	358	38.3629	7.38623
AT1G21630.1	Calcium-binding EF hand family protein	1489.48	28.33	2	26	26	57	0.673423	42	13.6441	0.614391	42	14.8514	0.598101	42	15.1314	0.974504	42	9.72533	0.997919	42	13.4768	0.874405	42	17.3895	0.75922	42	19.4485	0.656582	42	17.8192	0.0167582	6	53.8113	1218	131.77	5.63037
AT1G19870.1	IQ-domain 32	1487.52	33.5	1	24	24	43	0.694189	35	12.9624	0.632008	35	15.4071	0.572722	35	17.355	0.904993	35	8.86318	0.957451	35	12.1025	0.884649	35	16.5776	0.669933	35	12.0827	0.672796	35	15.8098	0.0146238	5	41.9965	794	86.8295	5.30029
AT1G76810.1	eukaryotic translation initiation factor 2 (eIF-2) family protein	1482.29	25.12	1	21	21	32	0.453772	26	26.0265	0.533272	26	35.5762	0.466603	26	27.7193	0.817211	26	10.6573	1.18682	26	13.109	0.774559	26	29.1691	0.46848	26	37.2998	0.399321	26	41.8546	0.0147625	4	14.5538	1294	142.029	5.38916
AT5G50920.1	CLPC homologue 1	1480.07	32.08	1	8	24	50	0.486758	16	17.8962	0.473227	16	9.20135	0.489929	16	10.0657	0.813245	16	18.6021	1.13886	16	8.28918	0.851123	16	27.1355	0.565364	16	20.1474	0.391773	16	25.0427	0.0239919	3	122.938	929	103.388	6.771
cRAP041	Keratin, type I cytoskeletal 9 OS=Homo sapiens GN=KRT9 PE=1 SV=3 - [P35527|K1C9_HUMAN]	1475.26	49.28	1	21	21	61	0.488078	34	29.033	0.408915	34	28.1488	0.329938	34	43.1974	1.00729	34	17.9463	0.699358	34	12.2484	0.334962	34	77.3765	0.900881	33	26.0972	0.507427	34	43.1428	0.0540217	4	165.802	623	62.0268	5.23682
AT2G14740.1	vaculolar sorting receptor 3	1475.17	56.85	1	5	23	49	0.900643	8	8.98735	0.816051	8	25.8058	0.701999	8	17.5065	1.0372	8	28.6374	1.17022	8	14.2989	1.10216	8	24.9964	0.804524	8	10.3984	0.851684	8	19.0513	0.0147223	1		628	69.6986	5.36377
AT1G76030.1	ATPase, V1 complex, subunit B protein	1471.29	65.23	1	5	23	74	0.631385	15	15.3032	0.575055	15	33.4751	0.645762	15	11.0248	1.04651	15	15.3878	0.961204	15	11.1272	0.915194	15	12.8041	0.783172	15	19.7713	0.613864	15	22.1022	0.0318149	1		486	54.0736	5.09717
AT4G30190.1	H(+)-ATPase 2	1460.82	26.58	2	5	24	40	0.346468	7	10.7211	0.422191	7	18.9344	0.296089	7	19.6737	0.61904	7	11.6749	1.54164	7	1.19144	0.533472	7	34.3649	0.374844	7	21.2138	0.25889	7	47.9404	0.0234033	1		948	104.335	6.99072
AT4G30160.1	villin 4	1456.96	27.31	2	19	23	39	0.525178	26	27.393	0.498234	26	27.1509	0.528365	26	29.5282	0.875816	26	9.80563	0.93437	26	13.9911	0.838798	26	30.5348	0.564418	26	33.4202	0.48892	26	39.7866	0.0156165	2	7.53053	974	109.259	6.12549
AT4G02930.1	GTP binding Elongation factor Tu family protein	1455.28	60.35	1	22	23	107	0.775656	89	15.8179	0.711311	89	16.3086	0.688235	89	13.2213	1.00346	89	13.0733	1.08201	89	11.357	1.00917	89	19.9795	0.814414	89	16.1809	0.792819	89	18.7998	0.0220708	19	46.3619	454	49.3786	6.69775
AT2G27040.1	Argonaute family protein	1452.09	33.44	1	27	27	43	0.587321	36	10.2884	0.517735	36	14.3497	0.486194	36	11.5701	0.851133	36	12.8881	0.923188	36	15.4304	0.833393	36	16.7157	0.480595	36	23.0212	0.482276	36	17.8006	0.0126558	2	34.3238	924	102.776	8.88037
AT1G29880.1	glycyl-tRNA synthetase / glycine--tRNA ligase	1451.75	40.6	1	25	25	54	0.483173	48	21.0734	0.452992	47	17.7465	0.473936	48	17.7716	0.902416	48	12.5049	0.959105	48	11.2461	0.815067	48	15.7244	0.441256	48	21.114	0.37923	47	24.2695	0.0123289	3	15.2999	729	81.892	7.00537
AT4G34200.1	D-3-phosphoglycerate dehydrogenase	1447.32	50.75	1	21	23	75	0.601773	63	15.7483	0.521387	63	16.5142	0.565284	63	14.6526	0.922517	63	13.2135	0.92563	63	12.4898	0.886033	63	19.0454	0.764264	63	17.0702	0.502254	63	23.4572	0.0183881	9	38.497	603	63.2856	6.58057
AT1G09780.1	Phosphoglycerate mutase, 2,3-bisphosphoglycerate-independent	1440.43	57.27	1	17	23	85	0.744533	45	16.1203	0.574934	45	15.2322	0.615677	45	12.9296	0.985539	45	11.5207	0.82841	45	21.3833	0.923635	45	10.325	0.873632	45	18.4096	0.682822	45	16.2153	0.0187918	7	10.2045	557	60.5417	5.52881
AT1G55540.1	Nuclear pore complex protein	1439.62	18.01	2	23	23	38	0.62402	28	16.9544	0.534635	28	16.7775	0.5774	28	20.0005	0.930926	28	12.8614	0.961412	28	9.09861	0.853572	28	17.7939	0.756188	28	13.0923	0.595093	28	31.8128				1816	192.452	5.56689
AT1G27430.1	GYF domain-containing protein	1438.71	24.6	1	18	23	41	0.67976	22	20.2205	0.635113	22	23.6204	0.641195	22	13.0344	0.98456	22	9.33902	0.899003	22	16.1045	0.982301	22	18.2492	0.729277	22	15.9395	0.710476	22	29.6692	0.020378	3	0.602989	1492	165.334	6.21436
AT2G39310.1	jacalin-related lectin 22	1434.48	57.64	1	21	22	54	0.774312	45	12.1794	0.675667	45	10.6822	0.698312	45	13.922	1.04483	45	12.3198	1.03941	45	7.21094	0.965557	45	14.3258	0.896912	45	14.3828	0.808021	45	14.8712	0.0133713	3	10.3245	458	50.4314	5.30029
AT5G19550.1	aspartate aminotransferase 2	1433.04	72.1	1	18	23	131	0.664416	84	13.5829	0.612517	84	17.2373	0.680144	84	10.0728	1.10994	84	10.9539	0.89598	84	12.5265	1.00549	84	15.5018	0.854416	84	19.7981	0.680061	84	18.3505	0.0146795	9	31.0236	405	44.2386	7.28369
AT3G13290.1	varicose-related	1432.43	22.39	1	18	24	40	0.520832	20	10.8743	0.474172	20	10.4654	0.501607	20	6.86633	0.898116	20	8.01866	0.922412	20	10.4731	0.813493	20	10.8656	0.631345	20	20.9898	0.443735	20	11.9427	0.0147031	1		1340	145.794	6.12549
AT2G17410.1	ARID/BRIGHT DNA-binding domain-containing protein	1429.61	40.59	1	22	22	38	0.730419	29	12.5773	0.629942	29	18.5423	0.620937	29	12.437	1.05311	29	15.051	0.990565	29	9.90115	0.926653	29	12.4372	0.771462	29	14.3186	0.68895	29	14.7989	0.0208801	5	5.15519	786	86.5171	4.66553
AT1G66270.2	Glycosyl hydrolase superfamily protein	1421.7	50	2	13	22	167	0.828195	62	17.1851	0.925927	61	24.1481	0.806911	61	17.8797	0.988605	61	12.8787	1.30576	61	15.913	1.20485	61	22.161	0.867466	61	29.6997	0.88677	60	23.8629	0.0157038	15	46.6745	522	59.4558	7.02002
AT3G03960.1	TCP-1/cpn60 chaperonin family protein	1420.55	53.19	1	24	24	47	0.472351	40	19.1398	0.404921	40	33.4104	0.430401	40	19.61	0.835356	40	12.5974	1.11168	40	6.67011	0.668896	40	18.8614	0.521405	40	24.644	0.383863	40	35.319	0.0280332	5	25.9307	549	58.9022	5.35107
AT5G66760.1	succinate dehydrogenase 1-1	1419.28	53.63	1	20	20	73	0.665629	53	15.3687	0.584857	53	14.5417	0.637448	53	12.3156	1.02418	53	11.4463	0.99382	53	11.308	0.90668	53	17.6055	0.733794	53	17.2511	0.623447	53	21.5898	0.01456	9	16.113	634	69.6123	6.29053
AT1G09010.1	glycoside hydrolase family 2 protein	1418.39	35.38	1	24	24	35	0.697156	29	16.2091	0.632837	29	14.9924	0.64708	29	17.2046	1.07766	29	7.95784	0.943284	29	10.0567	1.00842	29	15.4595	0.715581	29	18.6714	0.693799	29	19.0196	0.0145198	8	11.8876	944	107.592	6.45557
AT5G26830.1	Threonyl-tRNA synthetase	1416.69	41.04	1	24	24	45	0.470318	44	10.9348	0.460636	44	15.8041	0.45342	44	12.4022	0.860507	44	8.08924	0.999677	44	6.55207	0.797859	44	16.5639	0.305069	44	27.3111	0.355221	44	23.483	0.0232062	5	27.0488	709	80.885	6.97607
AT1G09210.1	calreticulin 1b	1409	58.02	1	15	24	75	0.907319	29	11.0084	0.813064	29	20.9752	0.745241	29	15.5051	1.06154	29	6.11426	1.09341	29	10.9692	0.960512	29	11.4697	0.901463	29	11.3565	0.880007	29	23.5477	0.0202084	12	38.9517	424	48.1271	4.52588
AT2G29550.1	tubulin beta-7 chain	1402.28	62.81	1	5	20	168	0.681608	16	11.8903	0.543902	16	10.7876	0.541058	16	13.9479	0.935334	16	9.84202	0.874407	16	7.92707	0.767271	16	11.9857	0.769808	16	13.014	0.564644	16	8.6061	0.0156072	1		449	50.714	4.83057
AT2G18960.1	H(+)-ATPase 1	1398.62	26.34	1	4	23	41	0.450239	6	18.4203	0.625637	6	17.4993	0.516434	6	6.55384	0.76327	6	30.8445	1.88428	6	14.0132	0.73679	6	19.3599	0.3669	6	50.2004	0.346878	6	43.2863				949	104.158	6.69775
AT4G14200.1	Pentatricopeptide repeat (PPR) superfamily protein	1398.51	38.9	1	20	20	32	0.714198	24	8.92914	0.632611	24	13.073	0.546075	24	18.2552	0.864263	24	5.59035	0.972394	24	8.55557	0.855039	24	13.0768	0.755158	24	11.1814	0.69036	24	13.2401	0.0250093	1		784	84.6235	4.71631
AT4G38510.1	ATPase, V1 complex, subunit B protein	1396.14	61.19	2	4	22	68	0.609391	11	12.0344	0.572823	11	24.1405	0.590967	11	10.4392	0.967647	11	12.6598	0.933093	11	9.24586	0.867403	11	7.36893	0.7854	11	13.6512	0.589821	11	5.39631	0.021138	2	60.0585	487	54.2707	5.14795
AT4G33090.1	aminopeptidase M1	1394.41	34.58	1	22	22	38	0.393853	34	19.185	0.393864	34	21.0519	0.414766	34	11.109	0.780597	34	17.6389	1.39282	34	16.622	0.663843	34	29.4032	0.425424	34	25.9062	0.280146	34	26.4573	0.019389	1		879	98.1169	5.50342
AT3G16450.1	Mannose-binding lectin superfamily protein	1390.59	58.67	1	17	17	134	0.911542	114	20.8447	0.917398	114	24.9719	0.875117	114	17.7234	1.10018	114	16.5687	1.1272	114	13.4144	1.16919	114	20.6685	1.20775	114	23.3927	1.073	114	28.0041	0.0221957	28	74.7548	300	32.003	5.22412
AT3G46970.1	alpha-glucan phosphorylase 2	1386.4	34.72	1	19	20	41	0.557044	35	15.1795	0.482411	35	14.7988	0.492977	35	13.1264	0.906157	35	9.72224	0.921448	35	9.76624	0.829837	35	14.6374	0.647439	35	15.056	0.460203	35	23.705	0.0212015	2	25.0453	841	95.0995	6.11279
AT3G03250.1	UDP-GLUCOSE PYROPHOSPHORYLASE 1	1384.98	56.72	1	10	22	66	0.635136	17	9.49018	0.569233	17	17.9812	0.604801	17	12.1369	0.949914	17	15.3659	0.9992	17	9.26046	0.897246	17	16.1785	0.803214	17	14.1888	0.589921	17	24.4144	0.0286515	2	113.435	469	51.7061	6.12549
AT3G02090.1	Insulinase (Peptidase family M16) protein	1382.68	50.47	1	21	21	67	0.657475	56	12.089	0.592212	56	14.215	0.660512	56	12.9548	0.995142	56	13.3287	0.870148	56	11.4129	0.958989	56	14.8193	0.866243	56	18.134	0.63451	56	13.6143	0.0149208	11	39.3905	531	59.1233	6.78564
AT5G47010.1	RNA helicase, putative	1379.92	28.07	1	24	24	37	0.563268	29	20.1162	0.500808	29	33.6307	0.494066	29	16.8802	0.968409	29	13.4959	0.952809	29	9.98166	0.794588	29	15.475	0.609343	29	28.0129	0.481163	29	26.8145	0.0233414	3	5.09159	1254	136.783	6.48096
AT5G15450.1	casein lytic proteinase B3	1379.86	29.75	1	21	22	35	0.593108	30	13.203	0.541661	30	14.5822	0.536113	30	15.2035	0.89665	30	11.4165	1.04367	30	7.48728	0.873971	30	10.6173	0.557325	30	16.7856	0.471362	30	20.8481	0.024106	4	78.0214	968	108.876	6.22705
AT3G22380.1	time for coffee	1377.37	19.94	2	22	22	35	0.616063	25	13.2406	0.576961	25	19.7652	0.515233	25	18.1298	0.914688	25	12.9396	0.900699	25	13.1231	0.837561	25	21.2883	0.612688	25	13.0589	0.56746	25	13.8884	0.0160372	1		1550	164.354	9.68604
AT4G00570.1	NAD-dependent malic enzyme 2	1376.87	56.01	1	23	23	43	0.7075	38	10.3108	0.665621	38	9.90915	0.619085	38	13.1137	1.01458	38	14.1413	1.09126	38	5.72262	0.948848	38	15.9263	0.84082	38	9.44968	0.667485	38	9.00233	0.0189786	4	49.1409	607	66.598	7.06396
AT5G26570.1	catalytics;carbohydrate kinases;phosphoglucan, water dikinases	1375.12	25.17	1	23	23	29	0.446103	29	19.0808	0.455799	29	15.3815	0.410385	29	15.4246	0.802866	29	19.5394	1.05999	29	10.8187	0.70901	29	19.9896	0.388652	29	12.7176	0.362069	29	24.4717	0.0157612	5	38.621	1196	131.241	6.23975
AT3G11910.2	ubiquitin-specific protease 13	1371.33	25.13	2	14	24	45	0.463015	21	18.3554	0.426332	21	15.7659	0.469128	21	18.9768	0.775801	21	17.0305	0.983349	21	9.21524	0.71821	21	22.0187	0.291009	21	38.3907	0.318928	21	40.3998	0.020998	4	59.7874	1114	130.439	5.57959
AT3G57410.1	villin 3	1371.31	30.78	1	17	23	37	0.617181	21	22.263	0.63952	21	31.8087	0.652486	21	30.4348	1.01192	21	17.9251	0.924477	21	10.7852	0.975145	21	23.119	0.749469	21	14.2598	0.694213	21	34.1071				965	106.283	5.84619
AT5G62690.1	tubulin beta chain 2	1370.38	60	1	5	19	190	0.680213	21	10.2476	0.550926	21	23.6478	0.542155	21	12.313	0.95055	21	10.9792	0.88455	21	8.68983	0.80641	21	16.8348	0.83471	21	18.6537	0.582889	21	18.7491	0.013191	6	34.0561	450	50.701	4.80518
AT3G03380.1	DegP protease 7	1369.3	30.45	1	24	24	35	0.635814	30	11.4582	0.572328	30	12.6441	0.526025	30	17.1209	0.897499	30	12.1748	0.880737	30	10.8005	0.832105	30	17.6973	0.727409	30	25.8549	0.578822	30	18.7436	0.0205215	3	9.19617	1097	119.802	6.11279
cRAP039	Keratin, type I cytoskeletal 10 OS=Homo sapiens GN=KRT10 PE=1 SV=6 - [P13645|K1C10_HUMAN]	1369.17	42.64	1	19	19	50	0.652535	34	14.3879	0.515331	34	20.8169	0.446561	34	23.7195	1.09367	34	10.2633	0.944745	34	10.8064	0.517916	34	47.2385	1.65928	34	38.6053	0.545712	34	12.5943	0.0150311	1		584	58.7917	5.21143
AT5G03280.1	NRAMP metal ion transporter family protein	1367.78	24.88	1	23	23	34	0.59609	27	17.9285	0.630725	27	21.7019	0.585008	27	16.5326	0.829155	27	9.7941	0.961672	27	13.7019	0.889956	27	30.6678	0.758208	27	23.0463	0.644885	27	25.2363	0.0665892	1		1294	140.867	6.01123
AT3G58510.1	DEA(D/H)-box RNA helicase family protein	1364.81	50.49	1	13	23	51	0.658591	19	12.1225	0.580511	19	16.0327	0.601192	19	10.5502	0.965319	19	9.94495	0.899297	19	10.6963	0.900461	19	7.1787	0.72	19	18.7835	0.607971	19	12.339	0.0248831	3	63.3818	612	65.9846	6.68311
AT4G13780.1	methionine--tRNA ligase, putative / methionyl-tRNA synthetase, putative / MetRS, putative	1363.63	37.14	1	22	22	41	0.498854	33	12.7054	0.454535	33	16.2708	0.438549	33	11.8913	0.851188	33	9.80391	1.02444	33	9.40129	0.781363	33	15.2064	0.430825	33	16.9166	0.374672	33	28.7735	0.0274541	2	49.427	797	89.7965	7.00537
AT2G33150.1	peroxisomal 3-ketoacyl-CoA thiolase 3	1362.87	50.87	1	16	18	96	0.770869	67	13.6981	0.763929	67	15.89	0.777674	67	12.8427	1.09165	67	13.4787	1.12081	67	8.89729	1.11967	67	15.4361	0.94038	67	18.3688	0.825854	67	15.9635	0.0212114	9	26.188	462	48.548	8.33838
AT1G65930.1	cytosolic NADP+-dependent isocitrate dehydrogenase	1359.58	60.73	1	16	23	91	0.657769	58	18.545	0.590956	57	25.3663	0.637182	57	18.3959	0.936124	58	13.0156	0.84947	58	19.2737	0.945614	58	21.3673	0.586511	58	26.5761	0.605246	57	30.1141	0.0125695	5	13.02	410	45.7171	6.56592
AT2G47000.1	ATP binding cassette subfamily B4	1356.93	22.47	1	13	22	35	0.358637	20	18.4863	0.385987	20	22.9139	0.370561	20	21.7472	0.768331	20	10.1291	1.65758	20	14.119	0.590468	20	9.17355	0.409455	20	17.4066	0.238785	20	49.4175				1286	138.941	6.55127
AT1G15750.1	Transducin family protein / WD-40 repeat family protein	1356.01	27.06	1	6	23	44	0.511991	9	33.8021	0.491266	9	44.2696	0.483668	9	38.4891	0.953372	9	16.5382	0.9864	9	15.4848	0.762978	9	44.9637	0.528963	9	41.5921	0.400318	9	16.975	0.0101875	1		1131	124.22	7.23975
AT5G35360.1	acetyl Co-enzyme a carboxylase biotin carboxylase subunit	1355.71	57.54	1	22	23	40	0.725182	35	10.9998	0.565356	35	8.9085	0.594017	35	12.7919	0.949377	35	9.59473	0.996055	35	6.87467	0.919989	35	10.2456	0.78511	35	9.9102	0.642162	35	9.51479	0.0186193	4	32.6233	537	58.3499	7.25439
AT1G62740.1	stress-inducible protein, putative	1355.64	43.26	1	17	20	55	0.772183	44	12.302	0.792081	44	19.6295	0.827806	44	11.3175	1.04604	44	14.4115	1.03497	44	13.9278	1.13326	44	20.9679	0.358088	44	23.3334	0.872736	44	23.4597	0.0233952	24	50.8509	571	64.4792	6.17627
AT2G28000.1	chaperonin-60alpha	1354.67	48.12	1	21	22	50	0.630249	36	16.4415	0.49144	36	32.3887	0.571761	36	17.6783	0.800245	36	15.9235	1.05032	36	9.90663	0.892795	36	23.3518	0.854167	36	11.2881	0.539273	36	32.2395	0.018852	5	60.1888	586	62.0338	5.18604
AT3G53110.1	P-loop containing nucleoside triphosphate hydrolases superfamily protein	1349.02	59.07	1	22	22	45	0.590545	38	12.3964	0.538765	38	11.9672	0.559188	38	9.7541	0.986885	38	9.76409	0.910386	38	14.3735	0.88692	38	11.5635	0.688252	38	18.5273	0.579777	38	18.6329	0.0118656	6	11.3935	496	55.3492	5.2876
AT4G26900.1	HIS HF	1348.1	47.13	1	21	21	49	0.684149	40	15.4898	0.610893	40	13.7137	0.627951	40	14.4163	0.984945	40	8.62439	0.970244	40	9.26546	0.907115	40	16.597	0.746945	40	16.4813	0.680452	40	13.6898	0.0178045	6	53.9485	592	64.1529	6.75635
AT4G39690.1	FUNCTIONS IN: molecular_function unknown; INVOLVED IN: biological_process unknown; LOCATED IN: mitochondrion; EXPRESSED IN: 26 plant structures; EXPRESSED DURING: 14 growth stages; CONTAINS InterPro DOMAIN/s: Mitochondrial inner membrane protein Mitofilin (InterPro:IPR019133); Has 30201 Blast hits to 17322 proteins in 780 species: Archae - 12; Bacteria - 1396; Metazoa - 17338; Fungi - 3422; Plant…	1347.58	37.85	1	21	21	39	0.606269	37	10.4121	0.560228	37	10.1411	0.585081	37	12.635	0.976586	37	9.45004	1.03506	37	7.8202	0.862916	37	17.298	0.73084	37	11.8932	0.560847	37	14.2628	0.0265373	3	83.8373	650	70.5104	5.19873
AT4G34430.3	DNA-binding family protein	1345.86	30.11	3	21	22	30	0.650856	26	10.1064	0.570515	26	16.4183	0.522593	26	12.5653	0.938762	26	6.93845	1.01831	26	16.3436	0.8347	26	12.1356	0.597153	26	10.0569	0.527156	26	15.7603	0.0137792	4	14.0537	983	107.54	4.99561
AT3G10650.1	BEST Arabidopsis thaliana protein match is: nucleoporin-related (TAIR:AT5G20200.1); Has 61042 Blast hits to 31782 proteins in 2093 species: Archae - 202; Bacteria - 16480; Metazoa - 16017; Fungi - 12552; Plants - 1653; Viruses - 629; Other Eukaryotes - 13509 (source: NCBI BLink).	1344.44	24.98	1	22	22	44	0.779565	35	14.0973	0.676367	35	15.3512	0.64511	35	10.6949	0.963725	35	12.3868	1.03905	35	11.4218	0.890422	35	13.465	0.835587	35	20.9867	0.78542	35	13.9174	0.0243506	6	20.5228	1309	135.85	9.45166
AT3G43190.1	sucrose synthase 4	1341.21	36.76	1	19	25	41	0.339887	27	20.3612	0.42917	27	12.0997	0.441172	27	12.1556	0.745054	27	11.4072	1.41249	27	5.33972	0.666179	27	14.4726	0.40355	27	26.9932	0.24221	27	19.7658	0.0102577	1		808	92.9439	6.56592
AT5G56010.1	heat shock protein 81-3	1340.36	34.48	1	3	23	69	0.394469	7	43.8575	0.400318	7	9.47253	0.439927	7	36.6989	0.753891	7	3.45131	1.70617	7	14.5958	0.627445	7	7.6293	0.37782	7	26.8255	0.292894	7	53.4375	0.024238	1		699	80.0018	5.04639
AT5G44340.1	tubulin beta chain 4	1339.35	64.19	1	6	19	105	0.667661	21	15.3971	0.525805	21	20.6527	0.512976	21	13.0129	1.03422	21	10.3585	0.971174	21	11.8698	0.919795	21	16.3157	0.756632	21	18.0737	0.578506	21	21.6678	0.0215047	3	12.6843	444	49.7907	4.85596
AT3G09260.1	Glycosyl hydrolase superfamily protein	1338.31	44.85	1	16	19	181	0.783665	105	18.8448	0.813501	104	17.3988	0.75424	105	18.7214	0.98663	105	15.4589	1.2894	105	17.8503	1.07437	104	19.2213	0.849567	106	21.1232	0.892886	104	20.9611	0.0194226	26	57.6803	524	59.6827	6.91748
AT5G56030.1	heat shock protein 81-2	1328.14	34.48	1	3	23	68	0.305741	6	8.43353	0.3737	6	9.95755	0.352259	6	6.42526	0.735042	6	5.82936	1.79254	6	14.9259	0.514555	6	15.0716	0.313658	6	19.7409	0.238996	6	30.5683				699	80.0139	5.04639
AT2G25980.1	Mannose-binding lectin superfamily protein	1327.43	59.47	1	18	19	54	0.903172	42	12.8398	0.851458	42	10.0446	0.812025	42	13.6156	1.04584	42	10.9492	0.999742	42	7.51947	1.10566	42	16.1679	0.983693	42	13.705	1.02677	42	12.2033	0.0230158	11	44.3061	449	48.9484	6.53662
AT4G24190.1	Chaperone protein htpG family protein	1326.68	32.2	2	19	22	41	0.439596	31	16.6515	0.505417	31	10.8148	0.469567	31	11.2705	0.872497	31	15.9147	1.10622	31	6.83148	0.828417	31	12.7636	0.291643	31	44.1139	0.363377	31	35.1884				823	94.1459	5.03369
AT2G14120.1	dynamin related protein	1324.73	44.23	1	19	24	43	0.540465	26	13.0546	0.504045	26	19.6528	0.554797	26	12.3873	0.944889	26	5.8473	0.993478	26	5.2125	0.828753	26	20.7136	0.608546	26	8.19256	0.486875	26	24.2089	0.0127906	3	4.66844	780	86.5901	6.31592
AT1G48410.1	Stabilizer of iron transporter SufD / Polynucleotidyl transferase	1322.97	25.48	2	21	22	37	0.490521	32	15.7105	0.462142	32	17.6557	0.430205	32	21.7619	0.765924	32	11.2084	0.941664	32	7.80045	0.819728	32	11.5777	0.197158	32	91.6609	0.307517	32	28.9019	0.0145977	3	13.1359	1048	116.118	9.29053
AT4G30920.1	Cytosol aminopeptidase family protein	1319.73	42.2	1	6	19	69	0.58934	17	9.02999	0.512433	17	13.3917	0.577633	17	10.5685	1.0294	17	6.86973	0.926681	17	8.75688	0.918639	17	15.3844	0.75704	17	15.6429	0.571577	17	13.5933	0.0254806	2	41.7079	583	61.2682	7.07861
AT4G20890.1	tubulin beta-9 chain	1319.13	64.86	1	4	19	120	0.697353	11	12.1552	0.51072	11	15.9743	0.577262	11	14.9131	1.04175	11	16.3966	0.974853	11	19.2623	0.951387	11	24.2154	0.845106	11	9.26088	0.630185	11	18.3483	0.0160585	1		444	49.6255	4.77979
AT4G15530.3	pyruvate orthophosphate dikinase	1317.56	38.51	4	22	22	38	0.597319	34	13.9999	0.492839	34	14.5978	0.514355	34	15.4208	0.942339	34	10.604	0.901989	34	11.484	0.884877	34	13.2774	0.702402	34	14.7675	0.481988	34	16.1365	0.0158821	3	41.4353	857	93.3206	5.38916
AT3G15730.1	phospholipase D alpha 1	1315.56	39.38	1	22	22	54	0.428687	40	15.6636	0.425426	40	16.0115	0.434212	40	13.9248	0.814109	40	11.075	1.05286	40	10.6847	0.714694	40	20.9153	0.34661	40	29.7526	0.32119	40	35.4198	0.013402	1		810	91.7901	5.87158
AT4G25340.1	FK506 BINDING PROTEIN 53	1315.02	54.3	1	22	22	52	0.539772	42	13.8931	0.601588	42	12.7323	0.517097	42	12.8212	0.979061	42	11.264	0.898174	42	9.92581	0.97097	42	25.6181	0.158625	42	51.0998	0.459053	42	24.1662	0.0137467	7	34.7163	477	52.1909	5.04639
AT1G49630.1	presequence protease 2	1314.04	26.67	1	13	23	35	0.586743	14	13.6488	0.537848	14	10.1447	0.479023	14	18.4567	0.907379	14	9.5876	0.944903	14	9.71814	0.878938	14	8.31333	0.680164	14	11.2332	0.444036	14	14.3503	0.0135381	1		1080	121.055	5.49072
AT1G33590.1	Leucine-rich repeat (LRR) family protein	1314.02	60.8	1	20	20	54	0.753098	49	14.2807	0.781789	49	17.6931	0.760058	49	8.35015	1.0941	49	12.6369	1.16539	49	10.875	1.0664	49	20.1363	0.888942	49	20.3815	0.732007	49	16.7628	0.015136	4	54.3135	477	51.7091	8.90967
AT5G10560.1	Glycosyl hydrolase family protein	1312	38.64	1	21	22	48	0.770702	37	21.4575	0.72422	37	24.335	0.673444	37	14.225	1.09808	37	13.6481	0.890373	37	25.6328	0.925523	37	19.6429	0.798381	37	21.5348	0.758175	37	14.9907	0.0236628	5	44.6941	792	87.1297	6.37939
AT4G34110.1	poly(A) binding protein 2	1310.4	42.93	1	18	20	44	0.622768	31	10.1571	0.530534	31	14.5415	0.543726	31	12.1451	1.02928	31	10.4204	0.854168	31	17.31	0.838089	31	21.9055	0.701968	31	20.084	0.591092	31	20.8633	0.0151102	5	35.5686	629	68.6292	8.20654
AT4G24620.1	phosphoglucose isomerase 1	1310.07	40.13	1	20	20	39	0.647762	36	10.9793	0.527182	36	12.4935	0.625499	36	16.7977	0.925326	36	8.74712	1.011	36	14.0864	0.846834	36	21.7334	0.754062	36	20.0404	0.531653	36	22.3527	0.0129173	3	25.1901	613	67.0062	5.69385
AT2G40840.1	disproportionating enzyme 2	1305.08	29.32	1	22	22	41	0.592714	34	10.5452	0.536356	34	10.1347	0.581339	34	14.8523	0.920848	34	15.9201	0.908812	34	11.027	0.873226	34	12.9016	0.674794	34	10.9267	0.551192	34	11.0879	0.0206247	6	45.8408	955	109.707	5.8208
AT5G63840.1	Glycosyl hydrolases family 31 protein	1304.34	33.98	1	21	21	37	0.607557	30	12.4834	0.558071	30	14.2207	0.548836	30	10.6705	0.947605	30	8.20589	0.97798	30	13.3125	0.856164	30	16.3844	0.584945	30	19.8112	0.559617	30	17.2644	0.0175864	2	8.77527	921	104.209	6.26514
AT5G20950.1	Glycosyl hydrolase family protein	1303.94	43.27	1	19	21	72	0.753013	53	14.1737	0.760182	53	10.6621	0.726921	53	13.5283	1.11648	53	8.57097	1.11756	53	9.66346	1.11505	53	18.2131	0.877353	53	17.1498	0.807212	53	19.9981	0.0162673	14	45.7897	624	67.8832	9.12939
AT2G35040.2	AICARFT/IMPCHase bienzyme family protein	1303.89	59.08	1	22	22	49	0.657361	40	13.4624	0.574366	40	15.431	0.592978	42	13.6132	1.01559	42	15.0601	1.0139	42	10.6865	0.9201	42	16.1207	0.761951	42	18.218	0.666216	41	24.1427	0.0169326	6	9.86434	545	59.434	6.30322
AT3G13930.1	Dihydrolipoamide acetyltransferase, long form protein	1300.11	48.61	1	15	20	51	0.675678	32	13.8946	0.67611	32	15.984	0.65875	32	10.3494	1.02598	32	12.935	1.05272	32	9.28865	0.928919	32	12.1996	0.793027	32	13.0726	0.665206	32	16.1832	0.0136858	2	43.4112	539	58.431	7.6499
AT2G26080.1	glycine decarboxylase P-protein 2	1296.51	35.82	1	11	22	33	0.628031	15	13.889	0.533011	15	11.6279	0.508645	15	7.96131	0.974091	15	13.3115	0.870485	15	11.0871	0.897663	15	11.8487	0.782381	15	13.4128	0.56112	15	18.7527	0.0248174	1		1044	113.703	6.65381
AT1G61690.1	phosphoinositide binding	1295.13	28.27	1	24	24	31	0.686886	27	15.1957	0.788023	27	12.0105	0.766778	27	11.7207	1.0481	27	18.2425	1.01709	27	8.91692	1.19663	27	12.7401	0.448713	27	46.1038	0.72897	27	20.4715	0.0376496	6	35.494	1171	128.866	5.80811
AT3G63460.3	transducin family protein / WD-40 repeat family protein	1293.07	26.14	2	19	19	32	0.458032	28	23.5527	0.386445	28	23.3554	0.409753	28	27.3101	0.844123	28	9.73175	0.99003	28	9.51187	0.673493	28	16.96	0.512937	28	25.3303	0.355014	28	27.6639	0.0210391	3	33.3613	1094	118.646	5.12256
AT3G16950.1	lipoamide dehydrogenase 1	1290.54	42.81	2	7	20	64	0.721198	14	11.5161	0.665344	14	6.9972	0.599991	14	15.1274	1.00533	14	8.65082	0.982205	14	11.8389	0.889725	14	18.0874	0.739063	14	18.9505	0.744642	14	11.2902	0.0162614	2	36.9832	570	60.7188	8.08936
AT3G06350.1	dehydroquinate dehydratase, putative / shikimate dehydrogenase, putative	1281.77	44.94	1	19	19	43	0.636173	39	7.89752	0.536255	39	15.9264	0.546528	39	10.257	0.946609	39	10.607	0.878976	39	12.238	0.842834	39	14.8507	0.727516	39	10.4783	0.570745	39	16.8484	0.0189386	2	30.5944	603	65.7548	6.87354
AT3G22330.1	putative mitochondrial RNA helicase 2	1279.14	42.86	1	15	20	46	0.698255	22	7.73614	0.598132	22	11.7113	0.686129	22	11.1876	0.965672	22	7.12428	0.97226	22	10.0787	0.901286	22	16.5711	0.723836	22	15.7526	0.681953	22	18.1328	0.0205783	7	84.0213	616	65.3191	9.29053
AT5G42220.1	Ubiquitin-like superfamily protein	1274.88	33.67	1	18	18	33	0.706195	28	13.9993	0.656084	28	13.733	0.636932	28	18.2421	1.04077	28	9.72042	1.08039	28	15.7395	0.995359	28	9.09495	0.759957	28	22.0559	0.757083	28	23.0276	0.0346203	2	80.3418	879	92.4974	5.22412
AT2G29190.1	pumilio 2	1272.76	27.78	1	7	21	37	0.669422	12	18.966	0.576142	12	18.6216	0.582283	12	11.0577	0.988711	12	14.0702	0.870968	12	15.7011	0.90155	12	10.7921	0.707028	12	8.03165	0.649919	12	11.2675	0.0219336	3	1.47159	972	106.588	6.0874
AT1G63940.1	monodehydroascorbate reductase 6	1271.84	51.03	2	18	19	60	0.733489	47	12.9791	0.60811	47	17.6865	0.666895	47	13.5916	1.01853	47	6.6137	0.946434	47	7.56877	0.992925	47	13.3424	0.922163	47	11.4405	0.700652	47	8.91091	0.0302173	3	114.518	486	52.4691	7.44482
AT2G23350.1	poly(A) binding protein 4	1270.3	35.2	1	18	18	50	0.695633	39	26.7672	0.527417	39	24.9807	0.55949	39	23.053	1.04902	39	15.9005	0.950421	39	14.2422	0.888149	39	25.6209	0.746411	39	24.0372	0.609995	39	29.7946	0.0174597	4	23.0778	662	71.6071	6.85889
AT1G10760.1	Pyruvate phosphate dikinase, PEP/pyruvate binding domain	1270	19.37	1	20	20	30	0.456639	26	6.68056	0.493138	26	19.1655	0.451109	26	12.6071	0.702266	26	14.9052	1.02549	26	8.33259	0.726584	26	10.8337	0.379578	26	23.5274	0.344415	26	22.2575	0.0188332	4	13.0276	1399	156.485	5.92236
AT1G48920.1	nucleolin like 1	1269.83	38.6	1	20	21	150	0.70902	124	16.4245	0.671706	124	12.5638	0.615443	124	15.7031	0.967776	124	14.1036	0.965295	124	13.264	0.97282	124	17.7249	0.69965	124	18.0119	0.739323	124	17.4756	0.0170641	18	48.6953	557	58.7386	5.22412
AT5G18230.1	transcription regulator NOT2/NOT3/NOT5 family protein	1267.97	36.89	1	20	20	31	0.61821	27	11.5701	0.557558	27	19.1427	0.557149	27	16.3308	0.986987	27	10.339	0.959949	27	9.50075	0.876117	27	16.2471	0.645627	27	16.6408	0.590589	27	17.0449	0.0173697	3	35.0549	843	92.8955	5.50342
AT1G03090.2	methylcrotonyl-CoA carboxylase alpha chain, mitochondrial / 3-methylcrotonyl-CoA carboxylase 1 (MCCA)	1266.91	46.19	1	19	20	35	0.62525	28	14.064	0.576009	28	11.8237	0.586949	28	12.2167	0.947425	28	13.3864	1.02359	28	7.61063	0.921195	28	18.8496	0.636743	28	23.0151	0.533794	28	18.3786	0.0169241	3	49.5244	734	80.4006	6.90283
AT1G02080.2	transcription regulators	1263.04	12.07	2	22	22	36	0.403331	26	24.0761	0.415072	26	19.4404	0.440236	26	23.2941	0.806541	26	10.4993	1.13491	26	8.41043	0.663683	26	19.6886	0.523107	26	25.2684	0.397018	26	32.1352	0.0167619	2	13.3887	2377	263.598	5.5542
AT2G31390.1	pfkB-like carbohydrate kinase family protein	1262.35	69.85	1	16	21	74	0.725979	51	16.6312	0.705241	51	18.322	0.697221	51	18.2304	1.08229	51	10.6977	1.01735	51	11.6029	0.933724	51	23.7109	0.784481	51	16.4547	0.735746	51	12.8431	0.0179398	8	46.592	325	35.2532	5.49072
AT4G03080.1	BRI1 suppressor 1 (BSU1)-like 1	1260.08	32.69	1	20	22	31	0.531723	22	17.6676	0.505434	22	10.5152	0.532758	22	16.745	0.8889	22	9.42563	0.993648	22	7.12677	0.792286	22	14.4101	0.604154	22	15.6589	0.508433	22	21.9893	0.0241476	3	34.1248	881	96.0855	6.354
AT2G22400.1	S-adenosyl-L-methionine-dependent methyltransferases superfamily protein	1258.39	40.35	1	22	22	39	0.503944	32	9.98917	0.465577	32	15.5474	0.436288	32	18.7175	0.902835	32	10.0571	0.910047	32	9.68142	0.752575	32	17.3788	0.421482	32	21.8392	0.377771	32	21.8752	0.0131728	6	15.8905	808	89.7556	6.06201
AT1G80410.1	tetratricopeptide repeat (TPR)-containing protein	1256.73	32.66	1	23	23	39	0.32452	31	14.4869	0.546802	31	16.6631	0.479083	31	13.9059	0.944026	31	11.6223	1.04048	31	6.59134	0.968944	31	13.2532	0.290619	31	22.4263	0.284196	31	43.3247	0.0144458	2	26.4632	897	102.082	7.7085
AT1G07670.1	endomembrane-type CA-ATPase 4	1253.63	25.16	1	5	21	30	0.387374	5	25.7687	0.485711	5	6.23161	0.437464	5	28.021	0.73067	5	15.8354	1.34397	5	5.71953	0.704447	5	24.7083	0.541278	5	27.0178	0.336609	5	44.9705				1061	116.106	5.21143
AT3G17390.1	S-adenosylmethionine synthetase family protein	1252.99	66.67	1	8	17	86	0.757231	37	18.3571	0.671466	37	12.2641	0.662455	37	12.4664	0.97923	37	17.6788	1.00433	37	13.0298	0.958723	37	12.4242	0.870552	37	15.5879	0.790361	37	21.9674	0.0208688	10	78.9391	393	42.7687	5.80811
AT3G60750.2	Transketolase	1251.4	42.16	2	15	19	72	0.616116	45	17.6846	0.491958	45	18.3291	0.542147	45	12.9052	0.911677	45	13.7489	0.990675	45	14.3294	0.862012	45	16.2064	0.722302	45	15.1587	0.499102	45	20.7873	0.0176176	6	42.7082	740	79.7892	6.43018
AT2G27600.1	AAA-type ATPase family protein	1248.01	59.31	1	19	19	33	0.738533	30	13.9284	0.655605	30	15.593	0.692802	30	10.1337	0.997139	30	11.4757	0.957	30	9.56892	0.993263	30	8.7407	0.745522	30	9.19112	0.811989	30	10.3437	0.0156115	9	64.3521	435	48.5627	6.96143
AT1G50480.1	10-formyltetrahydrofolate synthetase	1246.49	42.11	1	18	18	46	0.671106	39	11.9733	0.578551	39	15.2665	0.617396	39	8.72476	0.988975	39	10.0348	0.982759	39	9.63053	0.91697	39	9.00992	0.843877	39	12.1274	0.610685	39	14.8038	0.018194	7	26.7085	634	67.7587	6.7124
AT4G10320.1	tRNA synthetase class I (I, L, M and V) family protein	1245.48	23.53	1	21	21	44	0.339244	35	25.1749	0.373882	35	31.2779	0.401048	35	24.763	0.792297	35	15.5228	1.21872	35	10.7192	0.589361	35	25.4288	0.344925	35	24.9892	0.257082	35	42.069	0.0108483	3	9.4808	1190	135.399	6.30322
AT5G26360.1	TCP-1/cpn60 chaperonin family protein	1244.82	52.07	1	22	23	40	0.523687	34	15.5783	0.49417	34	16.2103	0.485028	34	15.4191	0.799028	34	12.3642	1.0094	34	9.68988	0.811164	34	12.4091	0.547764	34	16.5429	0.403447	34	22.4768	0.0127016	1		555	60.3014	5.77002
AT2G37040.1	PHE ammonia lyase 1	1244.27	36.69	1	14	21	34	0.52144	19	12.8865	0.488884	19	15.9495	0.483534	19	7.59645	0.8529	19	5.99134	1.05676	19	11.2678	0.765832	19	10.8364	0.605903	19	15.8096	0.47509	19	10.3258	0.0173969	2	3.69882	725	78.6761	6.30322
AT1G13020.1	eukaryotic initiation factor 4B2	1243.95	49.73	1	21	22	37	0.877811	28	9.9423	0.899363	28	17.0704	0.825635	28	13.3812	0.926174	28	11.2843	0.963577	28	6.77771	1.13822	28	20.7789	0.329753	28	38.5634	1.03609	28	17.0653	0.0163686	8	19.5128	549	59.289	8.71924
AT3G03780.1	methionine synthase 2	1241.74	35.69	1	7	21	66	0.601827	11	7.14793	0.462964	11	22.298	0.576672	11	21.5642	0.90622	11	17.3487	0.861963	11	7.70472	0.811823	11	16.8319	0.632435	11	18.8322	0.539396	11	32.041				765	84.5306	6.50732
AT1G79550.1	phosphoglycerate kinase	1238.8	59.1	1	14	17	99	0.659537	55	13.1886	0.583763	55	15.7781	0.629801	55	14.2259	1.009	55	12.7524	0.91563	55	11.9529	0.918526	55	15.2453	0.797423	55	16.7636	0.623591	55	21.0349	0.0265744	7	116.41	401	42.1054	5.68115
AT1G27090.1	glycine-rich protein	1238.41	59.76	1	15	15	54	0.749044	45	15.0808	0.655751	45	18.5974	0.62822	45	13.7232	0.942142	45	14.8916	0.87678	45	13.2104	0.86404	45	22.5592	0.773877	45	12.2804	0.736597	45	18.5613	0.0162066	12	55.672	420	45.9903	5.38916
AT3G48870.2	Clp ATPase	1235.75	25.95	2	5	21	37	0.449129	5	11.3631	0.516123	5	12.1445	0.449798	5	22.3733	0.81275	5	13.1745	1.1547	5	7.11563	0.769943	5	16.2381	0.449637	5	21.9471	0.394163	5	28.3153				921	102.179	6.21436
AT1G17290.1	alanine aminotransferas	1235.18	47.7	1	13	20	55	0.626681	24	15.4332	0.552936	24	13.2095	0.629272	24	11.7436	0.997048	24	7.37112	0.921933	24	7.93511	0.927221	24	14.9211	0.76838	24	14.1488	0.541574	24	14.22	0.021348	3	47.9324	543	59.7832	6.43018
AT1G70770.1	Protein of unknown function DUF2359, transmembrane	1234.01	37.38	1	16	19	32	0.478962	25	28.5123	0.517693	25	21.7899	0.514109	25	26.5853	0.823223	25	6.42659	1.17927	25	7.97786	0.763501	25	17.6365	0.487862	25	15.0956	0.427038	25	32.3069	0.0190768	1		610	66.8229	8.88037
AT5G65620.1	Zincin-like metalloproteases family protein	1230.92	34.89	1	15	20	39	0.581006	23	12.6356	0.52421	23	11.5225	0.52433	23	16.0851	0.991765	23	22.8823	0.996302	23	6.54462	0.86647	23	20.8268	0.639298	23	21.5162	0.505986	23	13.5881				791	88.7011	6.27783
AT5G10540.1	Zincin-like metalloproteases family protein	1230.37	34.81	1	15	20	39	0.574325	22	14.3765	0.521573	22	16.8384	0.549571	22	9.13498	0.892421	22	10.7963	1.04434	22	6.1815	0.837532	22	9.1882	0.592667	22	14.5283	0.449112	22	17.7574				701	78.9944	5.63037
AT5G20890.1	TCP-1/cpn60 chaperonin family protein	1228.36	44.4	1	19	19	32	0.494085	29	16.1663	0.488132	29	20.0727	0.504031	29	11.2226	0.864632	29	10.9081	0.953935	29	7.70561	0.934802	29	14.3525	0.354189	29	25.7126	0.413513	29	18.7678	0.0239246	1		527	57.2496	5.87158
AT5G41670.1	6-phosphogluconate dehydrogenase family protein	1227.37	56.67	1	10	19	64	0.721472	25	13.1532	0.640623	25	15.9627	0.688384	24	7.77701	0.952912	25	17.6111	0.892608	25	17.7487	0.931642	25	18.2926	0.90096	25	12.6791	0.657316	25	21.1192	0.0147805	1		487	53.2842	5.79541
AT5G14580.1	polyribonucleotide nucleotidyltransferase, putative	1226.85	28.05	1	22	22	30	0.61267	27	9.22495	0.510569	27	11.2157	0.524197	27	14.9789	0.868912	27	7.13522	0.95722	27	9.21761	0.872687	27	13.1767	0.536902	27	16.6295	0.487529	27	12.7105	0.0124678	1		991	107.704	6.63916
AT5G49910.1	chloroplast heat shock protein 70-2	1226.66	38.02	1	5	22	58	0.723634	8	19.4791	0.622193	8	19.2342	0.684024	8	19.8609	0.948893	8	9.58794	0.968532	8	8.74522	0.954001	8	11.8889	0.79655	8	9.70813	0.701299	8	14.344	0.0296656	2	263.715	718	76.9497	5.30029
AT1G79440.1	aldehyde dehydrogenase 5F1	1224.59	43.75	1	20	20	44	0.644318	39	12.6009	0.568393	39	10.9882	0.622016	39	7.92416	1.03973	39	12	0.961673	39	6.90724	0.872065	39	13.3726	0.810761	39	18.8064	0.580187	39	16.1111	0.0131328	2	23.4128	528	56.5234	6.91748
AT1G37130.1	nitrate reductase 2	1223.88	32.82	1	19	21	27	0.450873	23	33.6234	0.454781	23	23.2167	0.453173	23	20.2748	0.835526	23	16.161	1.09273	23	9.47409	0.75483	23	20.7623	0.446524	23	46.9141	0.370068	23	47.893	0.0157273	1		917	102.778	6.53662
AT3G48050.1	BAH domain ;TFIIS helical bundle-like domain	1222.59	16.24	1	9	21	29	0.601746	12	22.6354	0.585738	12	25.3157	0.544219	12	14.3288	0.961422	12	12.0645	0.955394	12	8.73284	0.867182	12	18.5955	0.695768	12	22.0006	0.583094	12	18.968	0.0215643	1		1613	171.835	6.31592
AT1G77120.1	alcohol dehydrogenase 1	1219.65	63.59	1	19	19	150	0.679304	122	17.4407	0.649584	122	12.3108	0.68353	122	15.2256	1.02651	122	15.981	1.06545	122	14.5076	1.01126	122	20.9861	0.764085	122	22.1196	0.681818	122	24.1694	0.0142975	21	28.6417	379	41.1516	6.23975
AT1G54220.1	Dihydrolipoamide acetyltransferase, long form protein	1216.13	46.94	1	14	19	38	0.72649	23	17.0283	0.630644	23	22.9391	0.64985	23	12.8267	1.02177	23	16.8844	1.02394	23	9.47167	1.01271	23	11.9397	0.811117	23	10.3867	0.726069	23	18.4964	0.0129081	2	11.2258	539	58.4309	7.84033
AT3G05420.1	acyl-CoA binding protein 4	1215.46	44.76	1	21	21	30	0.645186	23	9.06417	0.567408	23	23.2253	0.569032	23	13.1391	0.967176	23	9.1374	0.923687	23	8.26853	0.841594	23	17.7115	0.789973	23	7.78061	0.635395	23	25.5689	0.0175066	4	28.3974	668	73.0295	5.30029
AT1G20760.1	Calcium-binding EF hand family protein	1215.3	26.1	1	19	19	32	0.674454	27	12.0366	0.639807	27	18.1726	0.604567	27	16.0894	1.01216	27	9.8058	0.928229	27	13.1989	0.930653	27	14.3122	0.780715	27	11.2539	0.697937	27	14.4055	0.0165194	4	51.606	1019	109.751	5.12256
AT1G11910.1	aspartic proteinase A1	1213.5	50.59	1	15	17	57	0.705455	37	13.9178	0.665145	37	14.7171	0.627961	37	9.26184	1.11406	37	12.6712	0.887071	37	10.6699	0.897557	37	13.1426	0.845549	37	17.6051	0.69113	37	11.2245	0.0273286	5	47.4077	506	54.5785	5.5415
AT2G27210.1	BRI1 suppressor 1 (BSU1)-like 3	1210.38	28.73	1	4	21	30	0.596469	4	24.9932	0.517518	4	14.5818	0.536546	4	6.24533	0.862331	4	10.8929	1.08943	4	7.59331	0.776625	4	45.6976	0.599524	4	40.8122	0.53503	4	21.8384				1006	107.456	5.75732
AT2G17420.1	NADPH-dependent thioredoxin reductase A	1205.31	57.41	1	11	14	80	0.759079	42	11.7612	0.707795	42	13.3132	0.70254	42	12.8848	1.04414	42	11.3316	0.88327	42	14.9027	0.9761	42	14.0305	0.867473	42	13.7043	0.794622	42	16.2402	0.0194254	11	113.823	378	39.9893	6.69775
AT1G59870.1	ABC-2 and Plant PDR ABC-type transporter family protein	1204.44	18.86	1	12	22	38	0.415234	17	25.3758	0.412596	17	19.6952	0.440079	17	26.8773	0.767877	17	8.69491	1.46439	17	15.7852	0.683131	17	16.1572	0.50591	17	15.3948	0.331861	17	36.6273	0.0127136	2	26.7253	1469	164.975	7.89893
AT3G20630.1	ubiquitin-specific protease 14	1203.53	34.63	1	23	23	42	0.615875	38	10.6238	0.518539	38	21.4392	0.543539	38	12.7116	0.969811	38	11.2565	0.992711	38	8.45515	0.863328	38	17.4297	0.709536	38	9.94038	0.54652	38	16.8957	0.0132209	6	22.8298	797	88.3177	5.21143
AT1G04410.1	Lactate/malate dehydrogenase family protein	1201.53	68.67	1	9	17	112	0.832492	80	15.3065	0.701032	80	18.4926	0.730224	80	15.5373	1.06405	81	16.7864	1.02319	81	15.2201	1.06107	81	16.5229	0.988075	81	19.8252	0.86233	81	21.5105	0.0166838	9	42.8808	332	35.5483	6.55127
AT5G09810.1	actin 7	1197.82	61.54	1	6	17	148	0.653214	48	10.8434	0.547604	48	17.8804	0.565124	48	11.0732	1.04447	48	11.9729	0.902513	48	16.993	0.843948	48	16.2076	0.740741	48	14.3645	0.593848	48	19.7822	0.0158802	8	43.623	377	41.709	5.49072
AT3G59760.3	O-acetylserine (thiol) lyase isoform C	1197.32	59.77	2	17	19	52	0.763669	42	11.6183	0.725307	42	15.7903	0.688063	42	12.5304	1.02343	42	12.5511	1.05279	42	10.5233	0.956177	42	17.0344	0.871495	42	16.3392	0.757618	42	17.75	0.0207645	6	87.8573	430	45.7856	8.17725
AT1G64190.1	6-phosphogluconate dehydrogenase family protein	1197.09	48.67	1	9	18	63	0.688902	23	7.59296	0.539765	23	14.4465	0.61653	23	7.90836	0.975204	23	11.0847	0.927839	23	7.50194	0.935076	23	15.6498	0.835657	23	17.2256	0.636426	23	13.5818	0.016717	4	18.6314	487	53.3441	5.45264
AT3G50590.1	Transducin/WD40 repeat-like superfamily protein	1193.64	21.07	1	21	21	33	0.53246	28	18.2075	0.451885	28	26.5508	0.470682	27	22.3471	0.802585	28	14.4236	1.02875	28	10.325	0.72121	28	25.8761	0.576381	28	28.9942	0.44515	28	32.1606	0.0214356	5	69.8044	1614	176.194	8.32373
AT2G20330.1	Transducin/WD40 repeat-like superfamily protein	1191.36	37.65	1	19	19	38	0.71849	26	13.6193	0.643902	26	11.9232	0.624324	26	9.55413	0.984873	26	7.28566	0.97492	26	10.0027	0.930267	26	19.5468	0.745369	26	16.3202	0.71476	26	20.865	0.0195215	4	32.2323	648	71.1572	5.8335
AT5G27030.1	TOPLESS-related 3	1190	22.92	1	17	21	31	0.385914	21	16.4894	0.393099	21	22.9694	0.383304	21	22.8901	0.828308	21	9.87328	0.961085	21	9.03661	0.606304	21	18.5392	0.435575	21	20.7245	0.336316	21	22.95	0.022092	1		1108	122.579	7.1958
AT2G36880.1	methionine adenosyltransferase 3	1188.96	66.92	1	9	16	61	0.839251	28	11.4983	0.674277	28	13.702	0.676485	28	15.1263	0.988762	28	10.8687	0.882655	28	7.59469	0.943909	28	12.302	0.864895	28	12.7499	0.905063	28	18.7815	0.0190681	9	40.8774	390	42.4706	6.17627
AT1G03230.1	Eukaryotic aspartyl protease family protein	1186.92	54.61	1	12	19	66	0.815828	30	10.8763	0.752375	30	17.7703	0.773801	30	13.1905	1.17536	30	7.29445	0.888149	30	10.0039	1.12656	30	8.22499	0.978644	30	14.9252	0.863103	30	13.5865	0.0238033	8	10.5257	434	46.1188	9.14404
AT2G44160.1	methylenetetrahydrofolate reductase 2	1186.5	48.15	1	16	20	37	0.59559	22	14.6165	0.518911	22	19.041	0.515681	22	12.3357	0.908106	22	11.997	0.889128	22	14.6822	0.864962	22	14.5926	0.674206	22	16.928	0.534881	22	25.9656	0.0130574	2	31.885	594	66.7594	5.50342
AT2G42600.2	phosphoenolpyruvate carboxylase 2	1186.3	26.58	1	13	22	37	0.46892	17	20.4733	0.523971	17	13.2998	0.453138	17	18.3809	0.711696	17	15.5	1.02144	17	14.3899	0.769858	17	15.1236	0.465832	17	22.9743	0.321773	17	16.4972	0.0494484	1		963	109.684	5.79541
AT5G36210.1	alpha/beta-Hydrolases superfamily protein	1185.04	34.38	1	18	18	42	0.602238	33	8.86453	0.4993	33	11.7357	0.526974	33	5.57029	0.940402	33	7.01185	0.91236	33	8.98981	0.83278	33	11.5349	0.701378	33	16.1184	0.554374	33	11.2865	0.0177124	3	14.1166	730	81.2548	5.79541
AT4G13930.1	serine hydroxymethyltransferase 4	1184.11	53.29	1	19	19	42	0.723501	32	12.6387	0.615896	32	13.8312	0.625007	32	7.62245	1.03757	32	10.8838	0.993714	32	10.7212	0.958282	32	13.3916	0.787003	32	11.5859	0.738173	32	14.3846	0.0153201	11	14.0456	471	51.6852	7.2251
AT5G15090.1	voltage dependent anion channel 3	1182.06	67.52	1	11	15	204	0.800869	134	13.9406	0.819753	134	12.643	0.775983	134	12.0159	1.0534	134	10.5432	1.16993	134	9.43295	1.13534	134	11.8851	0.92684	134	12.6945	0.891823	134	15.8175	0.015283	30	37.6565	274	29.193	8.20654
AT4G17140.1	pleckstrin homology (PH) domain-containing protein	1180.7	7.14	3	22	22	29	0.448593	23	34.8603	0.483386	23	26.7546	0.472406	23	19.4541	0.761316	23	9.83519	1.28165	23	12.6086	0.735906	23	12.8225	0.523441	23	30.2796	0.383822	23	46.2828	0.019519	3	61.4563	4216	470.711	6.16357
AT5G11920.1	6-&1-fructan exohydrolase	1180.16	44.36	1	20	20	56	0.587054	46	13.0304	0.548916	46	28.928	0.587936	46	11.3204	1.03276	46	14.1797	0.943391	46	15.4349	0.868268	46	22.6298	0.666708	46	19.5185	0.574001	46	17.9065	0.019423	5	43.1385	550	62.0586	5.18604
ATMG01190.1	ATP synthase subunit 1	1179.86	44.77	2	16	17	114	0.639306	93	12.8271	0.555185	93	17.343	0.586188	93	12.2629	0.983106	93	11.3914	0.958274	93	10.3737	0.885678	93	17.7242	0.772227	93	20.1567	0.597144	93	17.282	0.0248863	11	57.6069	507	54.9367	6.60986
AT5G17310.2	UDP-glucose pyrophosphorylase 2	1177.99	47.87	1	7	19	58	0.707743	11	10.0562	0.615217	11	17.0041	0.564958	11	8.20057	0.987132	11	7.74157	0.883422	11	3.45003	0.926163	11	19.0421	0.775165	11	12.6627	0.631451	11	18.4891	0.0252816	1		470	51.8872	6.01123
AT1G25350.1	glutamine-tRNA ligase, putative / glutaminyl-tRNA synthetase, putative / GlnRS, putative	1177.07	30.57	1	21	21	31	0.477102	27	14.7717	0.548621	27	10.7041	0.467677	27	15.0171	0.811352	27	10.6535	1.09424	27	8.77792	0.810432	27	8.55904	0.193697	27	37.961	0.329187	27	31.9245	0.0143785	1		795	91.1893	6.52197
AT3G18860.1	transducin family protein / WD-40 repeat family protein	1177.04	33.55	1	18	18	26	0.470321	24	27.5684	0.425966	24	17.4147	0.475501	24	24.8131	0.837939	24	8.20692	1.11773	24	16.129	0.713965	24	17.5504	0.497189	24	16.6634	0.386287	24	32.204	0.0125831	2	14.4278	760	84.2218	5.57959
AT2G47510.1	fumarase 1	1175.01	50.61	1	15	16	55	0.752279	42	14.2448	0.623009	42	18.9952	0.700536	42	16.1632	0.997288	42	17.9592	1.02766	42	10.1151	0.949708	42	25.9823	0.855047	42	16.2775	0.759104	42	21.1725	0.0195089	14	32.8749	492	52.9661	7.88428
AT4G13940.1	S-adenosyl-L-homocysteine hydrolase	1172.07	52.16	1	19	19	59	0.501768	57	18.2524	0.412803	57	17.9452	0.459637	57	13.9088	0.766206	57	13.5779	0.984148	57	12.8111	0.736621	57	15.905	0.47078	57	22.8619	0.385486	57	31.5761	0.0120646	3	0.695598	485	53.3441	5.97314
AT5G63120.2	P-loop containing nucleoside triphosphate hydrolases superfamily protein	1170.92	44.84	1	15	19	38	0.705805	20	7.79523	0.616335	20	5.33715	0.637749	20	12.0339	1.03216	20	5.33777	0.958835	20	12.0337	0.96172	20	15.9682	0.72036	20	11.3555	0.694306	20	12.3405	0.0172297	4	42.2521	591	64.581	9.64209
AT5G27540.1	MIRO-related GTP-ase 1	1170.67	38.12	1	20	20	41	0.508434	31	12.2177	0.435844	31	13.5174	0.46805	31	12.7639	0.874753	31	11.0267	1.05109	31	8.1603	0.739565	31	17.7965	0.526096	31	20.4121	0.37517	31	20.9002	0.0209409	2	80.1189	648	72.2767	5.30029
AT2G47390.1	Prolyl oligopeptidase family protein	1168.17	29.66	1	19	19	47	0.600227	28	11.3391	0.514598	28	18.8369	0.538209	28	13.1986	0.959015	28	6.68206	0.964933	28	10.4282	0.885452	28	14.9482	0.703022	28	11.9486	0.498946	28	21.292	0.0374166	1		961	106.2	6.41748
AT1G07920.1	GTP binding Elongation factor Tu family protein	1167.63	52.34	1	18	18	142	0.542904	103	20.6648	0.530213	103	22.1173	0.523342	103	15.8953	0.959529	103	14.2191	0.925334	103	11.5837	0.854068	103	18.4054	0.432133	103	34.4055	0.509188	103	22.3184	0.0165917	16	28.8806	449	49.4708	9.11475
AT3G13460.2	evolutionarily conserved C-terminal region 2	1167.36	35.24	3	15	18	46	0.614173	25	14.4186	0.522029	25	17.3749	0.537287	25	10.8582	0.957856	25	9.57622	0.837673	25	11.2492	0.780164	25	8.74234	0.643652	25	19.9064	0.548356	25	16.905				664	72.1527	6.20166
AT4G31490.1	Coatomer, beta subunit	1166.35	24.68	1	20	20	30	0.321795	26	17.9273	0.354106	26	18.9179	0.34907	26	15.3455	0.745191	26	10.44	1.29223	26	6.96323	0.509637	26	19.1691	0.339582	26	22.0101	0.258845	26	27.0152				948	106.01	6.01123
AT1G11580.1	methylesterase PCR A	1166.29	35.73	1	16	16	257	0.779698	172	15.1477	0.778924	172	12.7147	0.663295	172	12.5685	1.04514	172	12.4298	0.990689	172	12.1438	0.986044	172	17.0968	0.872067	172	17.7493	0.8319	172	15.3138	0.0205346	47	64.7805	557	61.6485	8.77783
AT3G16420.1	PYK10-binding protein 1	1164.33	83.22	1	10	16	184	1.06519	109	18.7721	1.11485	109	19.0055	0.961037	109	17.0141	1.15391	109	20.3669	1.2617	109	13.9109	1.31386	109	15.3417	1.36215	109	15.5841	1.32566	109	18.015	0.02803	33	38.8558	298	32.1383	5.77002
AT3G26400.1	eukaryotic translation initiation factor 4B1	1162.4	48.12	1	17	18	33	0.847624	24	14.8193	0.903372	24	17.2087	0.81337	24	16.8382	0.944418	24	6.18606	1.01268	24	11.9283	1.1015	24	13.3049	0.394357	24	35.8282	1.01232	24	16.8275	0.0207797	8	63.6122	532	57.6854	8.1333
AT2G38770.1	P-loop containing nucleoside triphosphate hydrolases superfamily protein	1161.87	17.16	1	19	19	21	0.384059	20	13.724	0.421491	20	17.9072	0.414536	20	22.3986	0.783906	20	8.48376	1.04177	20	8.63649	0.663576	20	13.3992	0.481295	20	18.2068	0.35432	20	23.9129	0.015844	4	65.2235	1509	172.913	5.60498
AT4G35630.1	phosphoserine aminotransferase	1155.91	51.86	1	12	19	112	0.731489	47	10.5215	0.662643	47	10.2481	0.663518	47	15.5959	1.00836	47	11.2802	1.01691	47	10.5759	0.959078	47	14.5833	0.896974	47	16.5246	0.733263	47	13.5886	0.0201848	14	28.8593	430	47.3291	8.06006
AT3G56150.1	eukaryotic translation initiation factor 3C	1155.19	31.89	1	19	19	37	0.420666	27	18.2726	0.389971	27	13.8702	0.412314	27	15.5744	0.775099	27	17.2762	1.09551	27	13.1813	0.636723	27	21.1033	0.413081	27	21.1157	0.322352	27	29.9908	0.0117695	2	23.8864	900	102.884	5.36377
AT1G04820.1	tubulin alpha-4 chain	1150.2	52.22	1	6	17	115	0.709427	39	14.0368	0.544761	39	20.5054	0.532344	39	17.4102	0.976422	39	13.2097	0.849624	39	11.8999	0.871373	39	15.596	0.796577	39	16.9383	0.62713	39	16.4279	0.0145244	8	48.2197	450	49.5093	5.05908
AT1G17210.1	IAP-like protein 1	1148.92	24.01	1	19	19	31	0.682965	26	24.6235	0.621013	26	17.2867	0.595101	26	18.4522	0.945067	26	12.7106	0.987786	26	12.4039	0.830998	26	20.8074	0.778922	26	13.7688	0.626535	26	17.5707	0.0194181	4	14.3352	958	103.026	4.97021
AT4G10710.1	global transcription factor C	1148.9	21.88	1	21	21	31	0.327636	26	29.1629	0.385021	26	17.9886	0.377239	26	19.5733	0.751018	26	10.3203	1.02437	26	11.1936	0.627254	26	18.1084	0.268537	26	47.7303	0.246702	26	46.1416	0.0194625	3	37.2532	1074	120.511	6.01123
AT5G19320.1	RAN GTPase activating protein 2	1147.88	44.04	1	18	19	36	0.60896	28	8.40519	0.552771	28	12.8626	0.622354	28	10.2687	0.9733	28	7.58584	0.893215	28	7.95075	0.948609	28	12.0057	0.803373	28	15.9315	0.605077	28	19.8529	0.0113045	1		545	59.6151	4.69092
AT3G26720.1	Glycosyl hydrolase family 38 protein	1146.52	26.89	1	18	18	39	0.692884	29	16.324	0.594143	29	21.4556	0.642403	29	15.5463	1.04421	29	7.89956	0.853674	29	14.6932	0.9196	29	8.54419	0.82579	29	10.8593	0.678488	29	23.6867	0.0185953	7	63.0949	1019	115.148	6.72705
AT5G47690.1	binding	1144.73	15.2	3	21	21	27	0.267425	26	33.4289	0.345668	26	37.1501	0.325592	26	28.2279	0.803048	26	20.7314	0.925742	26	14.7938	0.61261	26	37.9182	0.369179	26	26.9433	0.287328	26	47.5087	0.0231373	3	46.7661	1605	181.097	6.26514
AT3G11710.1	lysyl-tRNA synthetase 1	1144.28	40.26	1	19	19	32	0.559867	28	13.4435	0.606692	28	11.45	0.613368	28	12.7976	0.927709	28	11.7832	0.853762	28	10.3421	1.04454	28	14.4782	0.277711	28	32.958	0.470712	28	16.4276	0.0141299	7	25.9766	626	70.8426	6.23975
AT1G34430.1	2-oxoacid dehydrogenases acyltransferase family protein	1144	52.04	1	15	17	31	0.776494	27	14.849	0.687559	27	12.8685	0.631196	27	15.088	1.09768	27	12.0533	0.966686	27	9.26492	0.97149	27	12.9661	0.860002	27	14.002	0.769928	27	19.7671	0.0288382	3	11.7366	465	48.2765	8.77783
AT5G14590.1	Isocitrate/isopropylmalate dehydrogenase family protein	1142.01	41.86	1	15	20	34	0.56286	25	13.777	0.523881	24	12.4543	0.553906	24	9.51833	1.01609	25	7.77041	0.972987	25	14.2424	0.917739	25	16.9701	0.52474	25	27.8488	0.497316	25	16.6701	0.0164951	4	16.7394	485	54.1616	7.97217
AT3G13790.1	Glycosyl hydrolases family 32 protein	1138.39	38.7	1	17	18	74	0.870541	54	21.7196	0.993971	54	16.0311	0.802528	54	13.6829	1.08652	54	12.4115	1.25038	54	12.4895	1.13917	54	14.4245	0.840841	54	19.3175	0.953079	54	20.5668	0.016974	11	53.2	584	66.2386	9.0708
AT1G80490.1	TOPLESS-related 1	1138.32	21	2	5	20	38	0.446611	7	12.9075	0.417453	7	6.99147	0.397874	7	12.8322	0.779564	7	7.45981	0.878451	7	17.0415	0.58063	7	10.0145	0.421718	7	31.8283	0.32456	7	7.09952	0.0145346	1		1119	123.939	7.13721
AT5G20200.1	nucleoporin-related	1137.11	29.4	1	19	19	31	0.755852	25	10.5951	0.711008	25	14.62	0.643566	25	9.54112	0.95898	25	6.25227	1.01553	25	9.06995	0.917168	25	9.43886	0.828749	25	13.2056	0.807038	25	11.8444	0.0176634	4	39.9257	762	81.6347	9.27588
AT5G45280.2	Pectinacetylesterase family protein	1133.66	57.54	1	12	16	52	0.978273	31	16.2253	0.860814	31	16.2803	0.909044	31	15.9335	0.971279	31	13.9251	1.10146	31	14.3493	1.1423	31	16.5033	1.14142	31	16.3832	1.14476	31	16.9306	0.0302185	8	79.612	391	41.9818	8.66064
AT3G10050.1	L-O-methylthreonine resistant 1	1133.2	43.75	1	17	17	29	0.611988	29	18.6002	0.541382	29	11.9079	0.53428	29	10.4332	1.00914	29	6.87422	0.946923	29	9.74838	0.871731	29	10.1812	0.74005	29	18.668	0.550488	29	20.4179	0.0254329	2	138.864	592	64.5934	7.54736
AT5G04290.1	kow domain-containing transcription factor 1	1132	20.16	1	20	20	26	0.571364	22	7.91488	0.535767	22	14.1912	0.483714	22	9.10831	0.748632	22	9.54366	0.931603	22	13.2351	0.74054	22	15.0067	0.563427	22	19.239	0.52075	22	18.4587				1493	157.943	5.71924
AT3G01280.1	voltage dependent anion channel 1	1131.58	66.3	1	12	16	121	0.771596	79	15.4708	0.81919	78	18.647	0.741541	79	16.4536	0.98527	79	14.0985	1.24265	79	12.4596	1.04158	79	18.8779	0.934507	79	25.9552	0.932766	79	19.4418	0.0188168	21	44.4563	276	29.4073	8.73389
AT1G52380.1	NUP50 (Nucleoporin 50 kDa) protein	1128.77	55.23	1	17	17	39	0.765423	36	11.3791	0.717553	36	13.1452	0.656399	36	9.73017	0.953085	36	12.7503	0.956966	36	8.82271	0.961278	36	17.3189	0.836772	36	12.3588	0.744873	36	25.07	0.0263916	6	77.4123	440	46.5638	4.91943
AT3G11830.1	TCP-1/cpn60 chaperonin family protein	1126.12	36.98	1	18	19	37	0.512884	29	12.92	0.424886	29	15.5965	0.465601	29	10.8183	0.89099	29	10.0034	0.954713	29	4.60545	0.754102	29	10.976	0.631577	29	10.3505	0.457014	29	15.3081	0.0180351	3	41.8207	557	59.7389	6.39209
AT4G13430.1	isopropyl malate isomerase large subunit 1	1125.01	48.53	1	17	17	102	0.675885	69	20.7743	0.61275	69	14.2213	0.607461	69	10.908	1.00932	69	12.4461	0.995626	69	13.8261	0.896493	69	19.3763	0.757497	69	22.3787	0.632704	69	22.3182	0.0130217	7	24.6603	509	54.9785	7.84033
AT3G02360.2	6-phosphogluconate dehydrogenase family protein	1124.39	48.97	1	15	18	43	0.614337	32	23.6439	0.494434	32	20.1828	0.580995	32	14.6177	0.997579	32	8.31081	0.863177	32	12.2891	0.863839	32	14.4143	0.642273	32	26.9112	0.606438	32	16.8382	0.0237124	2	79.6262	486	53.5435	7.41553
AT4G11850.1	phospholipase D gamma 1	1121.64	32.05	1	17	18	31	0.587721	24	19.2924	0.545358	24	18.3649	0.530839	24	13.073	0.903381	24	11.4497	1.01782	24	7.38146	0.870547	24	15.7947	0.403501	24	33.6904	0.421949	24	37.7163	0.0135414	1		858	95.5272	8.14795
AT3G06650.1	ATP-citrate lyase B-1	1120.09	43.42	1	7	18	41	0.512749	10	17.611	0.542785	10	24.8046	0.463614	10	19.6172	0.918245	10	13.5811	1.08009	10	8.12925	0.791527	10	26.1328	0.495249	10	30.0876	0.397206	10	30.8398	0.0137384	2	30.7281	608	65.772	7.81104
AT3G58610.1	ketol-acid reductoisomerase	1120.01	32.15	1	15	15	87	0.574036	69	20.469	0.475146	69	27.2015	0.530819	69	15.7552	0.886116	69	13.6686	0.978838	69	10.769	0.825091	69	13.9424	0.644634	69	17.7969	0.457973	69	29.9776	0.0299658	4	85.1387	591	63.7724	6.80029
AT5G20960.1	aldehyde oxidase 1	1119.17	19.08	1	20	21	32	0.344866	25	17.134	0.384332	25	29.027	0.475396	25	16.553	0.803679	25	18.3438	1.25206	25	10.7269	0.700582	25	17.1618	0.407913	25	17.4802	0.307143	25	30.2727	0.037906	1		1368	149.459	6.40479
AT1G07810.1	ER-type Ca2+-ATPase 1	1118.4	23.19	1	3	19	29	0.37878	3	7.9072	0.39774	3	20.2351	0.446693	3	30.8745	0.785657	3	9.14669	1.45424	3	0.144675	0.641744	3	1.83978	0.447875	3	5.14448	0.307723	3	12.8599				1061	116.291	5.10986
AT5G13370.1	Auxin-responsive GH3 family protein	1114.45	43.87	1	14	21	37	0.530563	22	16.0668	0.486347	22	24.7632	0.52363	22	10.0748	0.982549	22	11.1617	1.10818	22	10.3307	0.832377	22	15.9797	0.641469	22	14.9421	0.444317	22	19.793	0.0455387	2	80.74	595	66.9359	5.70654
AT5G13420.1	Aldolase-type TIM barrel family protein	1114.28	43.38	1	16	16	58	0.629561	45	15.0782	0.54298	45	16.1606	0.656333	45	16.3537	0.922756	45	7.10832	1.11559	45	10.085	0.911101	45	19.3183	0.832802	45	16.4528	0.606839	45	15.2977	0.0141564	2	32.0295	438	47.6696	6.43018
AT1G79570.1	Protein kinase superfamily protein with octicosapeptide/Phox/Bem1p domain	1112.96	21.07	1	12	18	26	0.635158	15	38.4657	0.585608	15	20.5482	0.637606	15	9.92868	0.940058	15	16.7428	0.877943	15	8.36471	0.950078	15	23.2016	0.736624	15	31.6283	0.587774	15	14.9584	0.0321254	2	30.3006	1248	137.158	5.37646
AT3G02260.1	auxin transport protein (BIG)	1110.23	5.37	1	21	22	25	0.434426	21	33.0518	0.447337	21	20.4311	0.442172	21	25.0344	0.789815	21	13.6227	1.16181	21	9.54123	0.646672	21	17.4784	0.448253	21	29.3598	0.362218	21	26.0373	0.0142976	5	12.9072	5098	567.527	5.94775
AT3G63130.1	RAN GTPase activating protein 1	1110.18	45.79	1	17	18	39	0.617448	28	7.51403	0.50393	28	13.9401	0.534602	28	13.1692	0.936464	28	10.3527	0.812377	28	15.6992	0.801916	28	23.0393	0.711274	28	13.2203	0.55333	28	18.3583	0.0165114	6	30.1061	535	58.7904	4.71631
AT5G06600.2	ubiquitin-specific protease 12	1104.33	19.28	2	9	19	30	0.464991	13	17.1134	0.480054	13	9.11954	0.422891	13	14.5899	0.799424	13	10.1851	1.1319	13	6.58567	0.762182	13	8.69905	0.218368	13	20.0202	0.289337	13	16.1839				1115	130.397	5.77002
AT5G63680.1	Pyruvate kinase family protein	1103.59	48.43	1	8	18	42	0.669989	15	9.38022	0.581244	15	26.6545	0.607256	15	15.1628	0.886908	15	25.5175	0.996843	15	11.1611	0.78381	15	37.8342	0.831958	15	16.3403	0.602453	15	16.6464				510	54.9825	6.65381
AT5G26260.1	TRAF-like family protein	1102.2	45.87	1	15	17	109	0.763426	76	16.6737	0.803094	76	18.1966	0.788871	76	11.7389	1.00162	76	12.673	1.04363	76	11.2543	1.15022	76	17.9738	0.589111	76	26.878	0.758582	76	17.3266	0.017528	16	55.8484	351	39.8016	9.21729
AT2G27100.1	C2H2 zinc-finger protein SERRATE (SE)	1099.23	28.89	1	18	18	41	0.705001	34	16.1299	0.7819	34	17.7265	0.688285	34	11.3331	1.12521	34	10.0884	0.932007	34	11.7854	1.0438	34	18.9455	0.187166	32	58.0889	0.559836	34	14.9948	0.0130786	11	13.7671	720	81.0485	8.38232
AT4G16155.1	dihydrolipoyl dehydrogenases	1099.2	33.02	1	4	17	55	0.734891	6	14.3617	0.697477	6	4.95316	0.652602	6	7.36908	0.972504	6	6.36948	1.02341	6	7.4826	0.92282	6	16.8156	0.825734	6	5.75974	0.738394	6	17.1162	0.0117807	1		630	67.0481	7.76709
AT2G19520.1	Transducin family protein / WD-40 repeat family protein	1099.05	49.31	1	16	17	46	0.740145	30	18.2338	0.67982	30	18.2246	0.615312	30	17.6934	0.908878	29	8.83035	0.953725	30	7.80489	0.912604	29	22.7846	0.739951	29	26.5272	0.696775	30	22.7826	0.0189723	5	35.9177	507	55.7246	6.22705
AT1G20950.1	Phosphofructokinase family protein	1097.41	38.93	1	12	18	48	0.556068	31	18.147	0.482575	31	12.6299	0.502523	31	14.892	0.883797	31	15.0033	0.964632	31	12.2862	0.806811	31	23.0311	0.678267	31	12.1653	0.464099	31	20.054	0.0236152	3	50.6954	614	67.0765	6.99072
AT5G07980.1	dentin sialophosphoprotein-related	1097	17.46	1	15	19	23	0.644009	14	10.1655	0.596019	14	16.94	0.564392	14	18.0715	0.99638	14	15.9551	0.888867	14	17.4973	0.820227	14	15.0725	0.70517	14	15.4887	0.651777	14	21.5696	0.0144722	2	39.1567	1501	164.259	6.7417
AT3G20250.1	pumilio 5	1090.17	27.99	1	16	17	28	0.716712	25	14.7082	0.759307	25	24.4019	0.705158	25	30.1452	1.11743	25	15.1079	1.03402	25	13.148	0.984355	25	13.3246	0.803971	25	29.165	0.778395	25	31.2892	0.0380467	3	30.0112	961	106.928	5.96045
AT5G19770.1	tubulin alpha-3	1089.42	52.22	1	5	17	100	0.703536	20	42.2197	0.547714	20	17.6842	0.481576	20	31.2333	0.971373	20	19.2802	1.06001	20	22.3393	0.915883	20	38.8733	0.802697	20	34.4462	0.610965	20	38.6585	0.0212026	3	6.1573	450	49.6225	5.09717
AT1G12270.1	stress-inducible protein, putative	1089.32	38.81	1	13	17	34	0.794947	24	10.6383	0.804235	24	9.81435	0.840364	24	13.9794	1.10194	24	18.2383	0.961425	24	11.4065	1.35177	24	13.0189	0.303072	24	32.8031	0.931103	24	12.9433	0.0239043	8	94.4244	572	64.5443	6.27783
AT4G03430.1	pre-mRNA splicing factor-related	1088.09	22.64	1	20	20	26	0.540823	23	10.9054	0.663649	23	20.3011	0.633744	23	9.25381	0.893295	23	7.41484	0.959054	23	16.152	0.963474	23	17.3524	0.576902	23	14.0591	0.471007	23	25.8346	0.0118676	2	13.1394	1029	115.504	7.23975
AT3G06720.1	importin alpha isoform 1	1087.27	45.68	1	9	16	31	0.696507	19	20.7918	0.625611	19	22.664	0.798366	19	16.3771	1.11345	19	17.3127	0.86386	19	18.3663	1.0286	19	27.6965	1.09515	19	36.6384	0.837816	19	17.8021	0.0197354	4	15.3891	532	58.6079	5.2749
AT1G79530.1	glyceraldehyde-3-phosphate dehydrogenase of plastid 1	1086.83	58.77	1	9	17	98	0.752527	41	15.3103	0.715244	41	15.4462	0.65723	41	13.8793	0.91103	41	14.1081	0.839095	41	17.1637	0.970129	41	11.6338	0.849773	41	20.8281	0.712178	41	15.0494	0.0179	7	39.4837	422	44.8029	8.63135
AT2G42520.1	P-loop containing nucleoside triphosphate hydrolases superfamily protein	1085.96	38.55	1	7	20	48	0.670979	15	15.1821	0.609591	15	11.8218	0.610568	15	10.3443	1.07422	15	10.0011	0.993427	15	11.0345	0.94389	15	11.2045	0.786897	15	9.48087	0.656697	15	15.3003	0.0244078	1		633	67.5847	7.10791
AT5G15490.1	UDP-glucose 6-dehydrogenase family protein	1082.96	46.04	1	8	17	40	0.610243	11	12.0677	0.479396	11	8.3042	0.560807	11	9.38732	1.05123	11	13.4939	0.807658	11	12.875	0.900845	11	14.6211	0.772539	11	12.2207	0.572256	11	16.7575	0.0206358	3	47.7687	480	53.0833	6.03662
AT1G52360.1	Coatomer, beta' subunit	1082.16	26.46	2	6	19	26	0.389056	7	13.9021	0.404729	7	21.752	0.355694	7	12.6623	0.708852	7	14.689	1.33578	7	7.25472	0.542406	7	20.3875	0.331353	7	14.5584	0.255355	7	22.8795				926	104.401	4.94482
AT4G01850.1	S-adenosylmethionine synthetase 2	1081.38	62.85	1	3	15	56	0.827827	4	4.88321	0.674672	4	19.4115	0.732029	4	6.50743	0.988681	4	6.35602	0.810441	4	5.16479	1.03908	4	7.74868	0.82833	4	8.55682	0.928097	4	6.00668	0.0204343	1		393	43.2278	6.06201
AT4G33010.1	glycine decarboxylase P-protein 1	1079.09	26.71	1	7	18	23	0.690205	8	7.78397	0.5971	8	7.68849	0.539395	8	7.10851	0.928355	8	8.19702	0.871793	8	19.5598	0.950445	8	9.10183	0.85322	8	19.1446	0.682291	8	15.9476				1037	112.853	6.97607
AT5G13110.1	glucose-6-phosphate dehydrogenase 2	1078.49	33.39	1	10	19	32	0.604237	15	8.38631	0.579194	15	14.7366	0.606924	15	7.64488	0.852854	15	13.4532	0.94114	15	9.76609	0.871569	15	27.2913	0.49529	15	15.3108	0.577358	15	26.7116	0.0163222	1		596	67.1184	8.29443
AT1G48620.1	high mobility group A5	1077.31	53.24	1	17	17	52	0.826938	41	16.6667	0.811006	41	13.3844	0.701961	41	17.4624	1.08517	41	12.4425	1.02041	41	9.70821	1.02681	41	14.9799	0.755726	41	15.4611	0.979313	41	14.1907	0.023768	12	47.8801	479	51.3598	9.80322
AT3G13235.3	ubiquitin family protein	1076.36	53.75	2	16	16	33	0.695107	32	10.8987	0.584634	32	11.4225	0.611726	32	11.885	1.08438	32	10.4093	0.936597	32	11.3264	0.985921	32	15.0669	0.815217	32	13.718	0.700167	32	15.0053	0.0196141	4	64.3426	413	45.2437	4.93213
AT3G51800.3	metallopeptidase M24 family protein	1076.02	60.52	2	18	18	43	0.568797	37	13.2994	0.574393	37	17.7043	0.585943	37	13.6775	0.950316	37	16.9564	0.906934	37	9.04263	0.982522	37	18.2421	0.213299	37	50.6694	0.550666	37	28.043	0.0135287	8	27.8828	385	42.2688	6.17627
AT5G45510.2	Leucine-rich repeat (LRR) family protein	1075.69	19.09	2	18	18	26	0.393032	23	21.7091	0.45454	23	18.988	0.39299	23	11.2854	0.75535	23	13.115	1.36952	23	12.8014	0.604592	23	20.9262	0.37977	23	22.9207	0.289921	23	27.4825	0.0137523	1		1210	136.391	5.36377
AT3G08590.1	Phosphoglycerate mutase, 2,3-bisphosphoglycerate-independent	1073.25	45.71	1	10	16	57	0.654643	22	15.2905	0.610351	22	14.1064	0.712358	22	12.7759	1.03335	22	7.93438	1.00843	22	10.8583	1.00168	22	14.0093	0.93437	22	17.8089	0.686647	22	16.3295	0.0151583	5	42.7848	560	60.726	5.84619
AT2G17200.1	ubiquitin family protein	1072.97	42.83	1	11	16	51	0.808899	24	12.8024	0.757565	24	17.8268	0.738451	24	14.1419	1.12287	24	17.9873	1.07784	24	8.22415	1.0586	24	20.3097	0.827376	24	14.6947	0.824379	24	20.6062	0.0266844	4	10.3877	551	58.0169	4.93213
AT5G35910.1	Polynucleotidyl transferase, ribonuclease H fold protein with HRDC domain	1071.76	28.28	1	17	17	22	0.505386	19	29.3897	0.471088	19	37.7971	0.495974	19	33.7695	0.8747	19	11.6472	1.05469	19	8.22232	0.903833	19	31.6467	0.410809	19	20.3864	0.491535	19	43.6134	0.0129423	3	5.04631	870	97.8283	5.97314
AT5G55230.1	microtubule-associated proteins 65-1	1071.69	35.26	1	15	17	24	0.645534	20	9.30699	0.526705	20	22.2462	0.588353	20	16.1606	0.873638	20	11.8156	0.87597	20	6.85333	0.890469	20	10.9338	0.687023	20	14.0789	0.642835	20	23.0989	0.0145821	2	15.2615	587	65.7444	5.05908
AT2G20580.1	26S proteasome regulatory subunit S2 1A	1069.63	24.47	1	9	18	30	0.378332	14	24.6578	0.375235	14	8.1214	0.390916	14	18.1767	0.770118	14	11.3732	1.21703	14	7.57726	0.605168	14	11.775	0.445241	14	16.2038	0.280083	14	33.4174				891	98.0818	5.09717
AT3G06480.1	DEAD box RNA helicase family protein	1068.09	21.51	1	13	19	29	0.720273	16	5.77592	0.625084	16	14.354	0.636652	16	7.00858	1.0177	16	14.9598	0.986127	16	11.4004	0.939661	16	8.82236	0.731934	16	13.7552	0.63984	16	18.4417	0.0187215	2	28.8985	1088	119.483	9.93506
AT4G14030.1	selenium-binding protein 1	1067.55	52.24	1	16	16	58	0.73592	45	13.4912	0.656861	45	15.5773	0.67838	45	10.5906	1.04826	45	9.35658	1.09666	45	12.9427	1.00279	45	17.0776	0.867622	45	15.1688	0.709953	45	14.3984	0.0148906	6	25.3622	490	54.0229	5.66846
AT1G48610.1	AT hook motif-containing protein	1067.33	71.23	1	16	16	80	0.560632	42	15.5191	1.01201	42	20.7038	0.618628	42	11.6869	0.993021	42	14.7461	1.0742	42	8.4736	1.17038	42	19.9836	0.12666	41	223.462	0.391597	42	32.0523	0.0143872	7	25.488	212	21.6609	11.4146
AT2G29200.1	pumilio 1	1066.84	25.21	1	5	20	29	0.57986	6	14.9812	0.530379	6	9.39312	0.574171	6	5.15686	0.984323	6	17.6782	0.856988	6	8.7237	0.883411	6	6.25436	0.655041	6	8.45298	0.623068	6	12.7834	0.0234508	2	18.6789	968	106.496	6.12549
AT1G56340.2	calreticulin 1a	1066.38	38.44	2	8	17	70	0.826382	26	12.78	0.811887	26	23.1015	0.744437	26	9.78555	0.979442	26	16.4365	1.05005	26	9.8527	1.04103	26	17.2293	0.970175	26	23.7145	0.977198	26	27.4586	0.0270269	10	12.3691	424	49.1115	5.79541
AT5G03630.1	Pyridine nucleotide-disulphide oxidoreductase family protein	1065.96	48.97	1	14	15	59	0.663008	47	11.1649	0.558962	47	14.9148	0.627335	47	8.76481	0.994834	47	12.4488	0.851633	47	14.5136	0.87121	47	16.256	0.818969	47	13.3749	0.607287	47	13.2105	0.0170277	3	21.3947	435	47.4503	5.31299
AT5G40450.1	unknown protein; FUNCTIONS IN: molecular_function unknown; INVOLVED IN: biological_process unknown; LOCATED IN: chloroplast, plasma membrane; EXPRESSED IN: 24 plant structures; EXPRESSED DURING: 13 growth stages; Has 30201 Blast hits to 17322 proteins in 780 species: Archae - 12; Bacteria - 1396; Metazoa - 17338; Fungi - 3422; Plants - 5037; Viruses - 0; Other Eukaryotes - 2996 (source: NCBI BLin…	1065.94	9.07	1	19	19	33	0.681172	21	29.1887	0.753237	21	22.3401	0.64584	21	38.5531	0.952349	21	24.6436	0.953101	21	11.8021	0.959683	21	25.9096	0.930859	21	27.0396	0.733085	21	35.5267				2889	322.814	4.29736
AT3G48000.1	aldehyde dehydrogenase 2B4	1062.8	41.64	1	16	16	56	0.72456	42	16.1313	0.663333	42	19.2025	0.686809	42	13.5908	1.02782	42	10.3186	1.03365	42	13.6487	0.938879	42	30.5775	0.890138	42	22.4507	0.665722	42	14.888	0.0233971	9	107.933	538	58.5521	7.45947
AT4G31990.4	aspartate aminotransferase 5	1061.2	52.46	2	17	18	36	0.672511	27	8.58094	0.619787	27	11.6165	0.68798	27	8.42385	1.08098	27	7.07155	0.882474	27	9.69485	1.04204	27	9.05859	0.961315	27	10.427	0.710822	27	12.3506	0.0181347	5	16.7728	448	49.2933	7.86963
AT1G12000.1	Phosphofructokinase family protein	1059.86	43.29	1	11	16	39	0.65732	26	12.3354	0.557521	26	16.2461	0.580659	26	11.567	0.941364	26	9.05057	0.969885	26	14.825	0.882631	26	9.09933	0.721325	26	12.844	0.597925	26	12.6934	0.0220842	4	28.7429	566	61.4204	6.1001
AT2G32850.2	Protein kinase superfamily protein	1059.06	32.39	1	19	19	27	0.61391	23	15.3758	0.58412	23	21.259	0.648436	23	22.2805	0.957575	23	16.0799	0.923146	23	9.53414	0.955921	23	12.0426	0.623446	23	25.8381	0.56958	23	28.2571	0.0119138	3	10.9547	670	74.4648	8.04541
AT5G19440.1	NAD(P)-binding Rossmann-fold superfamily protein	1058.36	58.9	1	16	16	79	0.702993	55	17.3945	0.602023	55	15.9876	0.672287	55	11.5398	1.08924	55	15.2657	1.07854	55	14.0683	1.00914	55	14.0847	0.839812	55	13.7265	0.674231	55	17.976	0.0152305	9	21.3831	326	35.5714	7.12256
AT1G14850.1	nucleoporin 155	1056.55	16.12	1	18	18	23	0.457566	18	27.1235	0.456783	18	14.9104	0.448056	18	17.9116	0.776427	18	13.1192	1.24524	18	11.9392	0.67356	18	21.1683	0.510726	18	25.5377	0.352692	18	26.9398	0.0124583	3	18.8272	1464	159.913	5.47803
AT5G67360.1	Subtilase family protein	1056.01	32.36	1	14	14	53	0.70591	40	15.8227	0.624238	40	18.0903	0.638363	40	15.9326	1.00364	40	16.3463	0.874875	40	6.45224	0.92672	40	23.0474	0.767384	40	21.3157	0.716386	40	18.8649	0.0178169	5	38.0291	757	79.3655	6.354
AT4G32520.1	serine hydroxymethyltransferase 3	1055.29	47.45	1	16	16	42	0.695484	36	15.6601	0.617605	36	13.7571	0.614203	36	12.765	1.0155	36	9.71088	0.995901	36	6.682	0.876603	36	14.1005	0.778492	36	15.1657	0.690265	36	11.9897	0.0232726	2	90.5088	529	57.9457	8.88037
AT2G32730.1	26S proteasome regulatory complex, non-ATPase subcomplex, Rpn2/Psmd1 subunit	1055.04	20.82	1	10	16	26	0.409537	17	17.1617	0.434595	17	16.0219	0.568421	17	16.3315	0.806426	17	12.6777	1.10383	17	9.81128	0.844794	17	21.9361	0.638477	17	17.7087	0.413018	17	17.36	0.0101136	1		1004	108.909	5.38916
AT3G15980.1	Coatomer, beta' subunit	1055.01	26.29	3	6	19	24	0.402169	6	18.0649	0.357848	6	19.6833	0.370939	6	21.3729	0.798055	6	8.19155	1.21	6	12.4131	0.640397	6	6.52495	0.481739	6	39.5766	0.321473	6	30.9027	0.0157078	1		909	102.412	4.94482
AT1G08420.1	BRI1 suppressor 1 (BSU1)-like 2	1054.71	23.48	1	2	18	26	0.599867	2	16.4419	0.508306	2	18.1304	0.527215	2	0.50894	0.990453	2	6.58433	1.07885	2	4.13001	0.863403	2	10.7042	0.718816	2	20.4718	0.579032	2	21.41				1018	108.512	5.74463
AT5G12250.1	beta-6 tubulin	1054.57	48.11	1	5	16	91	0.698529	8	5.39534	0.567119	8	7.15027	0.529974	8	6.56184	0.990311	8	5.38829	0.894639	8	4.38769	0.832992	8	7.32455	0.755445	8	15.1614	0.632019	8	6.43733	0.022047	2	74.9239	449	50.553	4.81787
AT4G36020.1	cold shock domain protein 1	1054.52	70.9	1	15	15	67	0.760823	50	17.0395	0.77791	49	19.9177	0.609562	50	16.0853	0.914499	50	12.8356	0.970466	50	14.6888	0.92134	50	25.3917	0.520362	50	26.8167	0.748627	50	19.8647	0.022021	10	53.1187	299	30.0685	7.84033
AT4G34030.1	3-methylcrotonyl-CoA carboxylase	1053.03	39.86	1	16	17	26	0.710047	23	17.6347	0.629963	23	13.2856	0.661531	23	11.6597	1.01506	23	11.2096	1.03463	23	9.09694	0.979835	23	14.0722	0.854665	23	19.0289	0.691155	23	13.8617	0.0216226	5	5.11213	587	63.9719	8.52881
AT4G31160.1	DDB1-CUL4 associated factor 1	1052.43	12.96	1	18	18	23	0.390548	17	19.9533	0.430593	17	20.8888	0.421706	17	17.1241	0.830066	17	11.1525	1.11003	17	10.0476	0.683661	17	13.8481	0.433284	17	18.3248	0.329298	17	23.0563				1883	205.324	5.13525
AT5G26780.1	serine hydroxymethyltransferase 2	1051.46	47.78	1	12	18	39	0.738064	23	7.09327	0.63718	23	11.6767	0.668815	23	11.8303	0.948606	23	8.05504	0.972046	23	6.49845	0.983392	23	12.9386	0.869274	23	7.94674	0.748289	23	7.38773	0.0127578	6	12.7701	517	57.3054	8.74854
AT2G37690.1	phosphoribosylaminoimidazole carboxylase, putative / AIR carboxylase, putative	1050.99	31.31	1	15	15	27	0.650241	27	11.2605	0.579679	27	9.32769	0.56451	27	12.4278	0.984626	27	9.55902	1.02805	27	9.6953	0.895433	27	18.8006	0.702009	27	13.6962	0.593834	27	15.32	0.0105547	2	6.11966	642	69.7077	7.00537
AT5G07940.1	BEST Arabidopsis thaliana protein match is: dentin sialophosphoprotein-related (TAIR:AT5G07980.1); Has 1906 Blast hits to 1127 proteins in 203 species: Archae - 2; Bacteria - 210; Metazoa - 401; Fungi - 205; Plants - 136; Viruses - 0; Other Eukaryotes - 952 (source: NCBI BLink).	1049.05	18.61	1	16	20	27	0.710993	17	17.1011	0.693122	17	27.8057	0.584297	17	9.53884	1.0123	17	14.9713	0.943809	17	11.7175	0.937339	17	9.11025	0.703422	17	16.3983	0.677186	17	22.9288	0.0168933	4	49.4374	1526	167.314	6.41748
AT2G45290.1	Transketolase	1047.01	24.97	1	11	15	40	0.647372	22	11.353	0.553977	22	12.4864	0.553803	22	10.7481	0.929784	22	6.87246	0.908173	22	8.08396	0.841722	22	13.4115	0.741404	22	10.864	0.551994	22	18.2958	0.0146472	3	35.6147	741	79.8721	6.58057
AT5G36880.1	acetyl-CoA synthetase	1046.37	33.77	2	16	16	33	0.586331	28	18.3845	0.528478	28	18.2872	0.551689	28	11.9575	1.00346	28	13.2084	1.02988	28	8.87287	0.899815	28	15.8157	0.687318	28	26.1875	0.552094	28	21.2402	0.0140115	1		693	76.6841	5.63037
AT3G09820.1	adenosine kinase 1	1044.24	61.92	1	7	15	60	0.727877	17	10.9712	0.663437	17	6.6456	0.649712	17	10.8506	1.04381	17	16.8412	0.962312	17	8.97232	0.968637	17	4.8356	0.931473	17	9.48391	0.739577	17	10.5945	0.0153822	2	19.1342	344	37.8118	5.45264
AT1G14650.1	SWAP (Suppressor-of-White-APricot)/surp domain-containing protein / ubiquitin family protein	1042.66	30.96	1	16	16	35	0.730346	33	12.8634	0.641261	33	15.4487	0.637865	33	10.2113	1.06469	33	12.5526	0.922023	33	5.72088	0.935287	33	17.2178	0.773535	33	17.3688	0.704854	33	14.6131	0.0180943	3	1.67041	785	87.5389	5.14795
AT1G79830.1	golgin candidate 5	1042.24	24.37	2	19	19	30	0.680252	23	14.072	0.673017	23	24.9525	0.6271	23	14.4363	0.939588	23	17.7879	0.922304	23	9.58828	0.956657	23	19.7103	0.651456	23	21.963	0.720893	23	36.3148	0.0197752	2	47.8054	956	108.288	4.83057
AT1G03220.1	Eukaryotic aspartyl protease family protein	1042.22	45.03	1	10	17	80	0.720246	37	16.1221	0.590834	37	12.0706	0.722441	37	10.5776	1.09374	37	14.6905	0.894337	37	17.6037	0.978461	37	12.1059	0.883648	37	19.8029	0.72202	37	13.9179	0.0163427	3	11.0586	433	45.6884	8.66064
AT2G30970.1	aspartate aminotransferase 1	1040.88	52.79	1	16	16	32	0.792003	30	14.6402	0.699807	30	18.814	0.728702	30	9.53881	1.06676	30	11.7953	1.09505	30	12.1303	1.07002	30	18.0097	0.877924	30	16.3674	0.813878	30	11.1422	0.018543	10	43.9835	430	47.727	8.19189
AT3G29360.1	UDP-glucose 6-dehydrogenase family protein	1040.37	47.29	1	8	15	39	0.624805	19	14.3084	0.559692	19	20.5971	0.566479	19	17.99	0.978118	19	8.98971	0.841989	19	10.6249	0.891111	19	19.2077	0.794142	19	19.0567	0.567305	19	18.2835	0.0228557	2	39.2573	480	53.1391	5.99854
AT4G37210.1	Tetratricopeptide repeat (TPR)-like superfamily protein	1036.76	49.8	1	16	16	33	0.610572	27	12.4289	0.483379	27	20.7167	0.50237	27	12.1353	0.891047	27	14.4945	0.945272	27	10.3	0.829617	27	16.9632	0.731318	27	11.878	0.532326	27	27.5768	0.0221578	2	129.953	492	52.243	4.38623
AT3G17820.1	glutamine synthetase 1.3	1035.56	58.76	1	15	17	65	0.714779	54	13.0883	0.603658	54	19.0197	0.665607	54	16.3511	1.0787	54	11.2347	1.02115	54	9.55381	0.929294	54	26.1953	0.826313	54	16.8828	0.732112	54	17.1908	0.0263407	11	81.6351	354	38.5703	6.06201
AT2G37620.1	actin 1	1034.77	54.11	1	6	16	76	0.670162	14	4.97476	0.525506	14	9.74196	0.523111	14	8.87208	0.972741	14	5.04635	0.849891	14	9.48285	0.835393	14	7.02326	0.731771	14	6.88969	0.584073	14	8.45653	0.0168791	1		377	41.7709	5.49072
AT2G07360.1	SH3 domain-containing protein	1034.5	19.23	2	18	18	24	0.406428	19	19.5521	0.434905	19	28.6334	0.445442	19	36.9013	0.837018	19	14.8071	1.12021	19	5.783	0.67592	19	25.2752	0.484775	19	33.2114	0.360277	19	47.3107	0.0118342	1		1196	129.997	5.69385
AT2G04160.1	Subtilisin-like serine endopeptidase family protein	1033.59	32.51	1	17	17	37	0.852429	27	19.9194	0.94946	27	12.5496	0.854176	27	21.2505	1.01196	27	13.1031	1.14004	27	10.431	1.14144	27	17.7165	0.952944	27	16.0326	1.02819	27	9.12098	0.0201479	10	41.7571	772	82.8216	9.39307
AT5G22770.1	alpha-adaptin	1033.17	22.13	1	3	18	21	0.452716	3	6.54856	0.578363	3	0.53724	0.55603	3	7.92413	0.960868	3	0.408833	1.08498	3	9.34685	0.84559	3	2.45295	0.587144	3	9.55045	0.444895	3	20.6222				1012	112.078	6.22705
AT5G24710.1	Transducin/WD40 repeat-like superfamily protein	1030.92	17.28	1	17	17	27	0.448281	22	14.4918	0.450655	22	25.3245	0.419745	22	23.7816	0.816903	22	12.3732	1.01882	22	9.18988	0.718971	22	21.5631	0.49885	22	18.8813	0.408268	22	24.9169				1377	147.978	6.72705
AT1G02500.1	S-adenosylmethionine synthetase 1	1030.82	55.22	1	2	15	58	0.807724	5	13.3416	0.642864	5	6.89148	0.595503	5	4.55266	0.96996	5	5.27638	0.846709	5	6.65289	0.786806	5	2.91077	0.805085	5	15.2492	0.824576	5	6.47356				393	43.1307	5.8208
AT1G79230.1	mercaptopyruvate sulfurtransferase 1	1030.6	62.27	1	16	16	45	0.746672	41	12.4812	0.667108	41	13.2643	0.654872	41	16.922	1.10556	41	10.9477	0.931833	41	13.5245	0.96571	41	18.0998	0.857022	41	16.2653	0.748141	41	13.7358	0.025032	5	53.08	379	41.8669	6.39209
AT2G17630.1	Pyridoxal phosphate (PLP)-dependent transferases superfamily protein	1025.68	47.87	1	9	16	59	0.764962	12	6.3546	0.702178	12	5.71726	0.700513	12	9.48046	1.01075	12	8.063	0.94831	12	11.3818	0.993755	12	8.2323	0.895134	12	11.1893	0.85058	12	8.2418	0.0129671	5	7.91474	422	46.6037	8.06006
AT5G49650.1	xylulose kinase-2	1024.48	38.53	1	16	16	31	0.638853	25	10.9226	0.459846	25	11.5981	0.565691	25	18.4663	0.946895	25	10.4594	0.98877	25	10.4185	0.916804	25	13.3536	0.839158	25	14.0629	0.551361	25	13.0021	0.0242581	3	26.779	558	61.2559	5.52881
AT1G02520.1	P-glycoprotein 11	1024.03	17.45	1	12	19	26	0.401009	13	44.8201	0.392055	13	29.7978	0.41617	13	20.5712	0.829078	13	22.9143	1.52772	13	21.7235	0.697313	13	31.505	0.428393	13	47.6321	0.283942	13	89.4659	0.0254096	1		1278	137.58	7.69385
AT3G24170.1	glutathione-disulfide reductase	1023.9	41.08	1	15	15	39	0.601306	35	16.3307	0.530977	35	20.0243	0.600436	35	8.23058	1.02107	35	16.9555	0.898176	35	13.8999	0.91502	35	11.6117	0.748978	35	13.5316	0.572031	35	19.5166	0.0168796	4	29.196	499	53.8368	6.80029
AT3G29320.1	Glycosyl transferase, family 35	1021.36	24.01	1	16	17	28	0.607481	21	10.4967	0.502779	21	9.62961	0.513672	21	9.59752	0.870683	21	8.74191	0.974027	21	12.2327	0.832079	21	22.2615	0.669629	21	16.8378	0.461744	21	14.6998	0.0186797	2	40.5929	962	108.517	5.46533
AT3G03640.1	beta glucosidase 25	1021.04	41.05	1	18	18	31	0.904657	26	16.0471	1.00704	26	12.3611	0.901414	26	11.3848	1.02672	26	13.452	1.16742	26	15.9858	1.26132	26	13.8692	0.678701	26	15.6034	0.976271	26	15.1489	0.0265408	6	35.0844	531	59.7696	6.53662
AT1G77180.1	chromatin protein family	1014.73	37.68	1	17	17	34	0.322973	26	35.9277	0.769132	26	12.3276	0.430206	26	25.9393	1.10668	26	12.5915	1.0494	26	7.74009	1.09381	26	22.364	0.288379	26	98.39	0.284339	26	78.9511	0.0159009	2	34.1254	613	69.3802	9.17334
AT1G51710.1	ubiquitin-specific protease 6	1014.12	39.63	1	13	15	41	0.657147	29	17.1792	0.630358	29	15.4541	0.621334	29	15.4367	1.0169	29	13.5176	1.04123	29	15.9453	0.983082	29	17.859	0.710178	29	19.6347	0.692027	29	17.9428	0.0193385	3	47.4006	482	53.6619	6.20166
AT1G60420.1	DC1 domain-containing protein	1013.86	39.45	1	17	17	31	0.521556	24	17.9929	0.460018	24	11.8518	0.510065	24	14.1335	0.902229	24	9.35199	0.983714	24	8.54833	0.821058	24	14.6707	0.525086	24	14.9018	0.421596	24	14.5748	0.02846	2	61.1706	578	65.1286	5.0083
AT1G74030.1	enolase 1	1010.87	39.83	1	15	15	59	0.693974	47	13.2815	0.578709	47	23.2377	0.618033	47	13.3987	0.993849	47	20.4787	0.95284	47	12.9649	0.954432	47	26.5196	0.808956	47	19.7291	0.654584	47	18.6371	0.0158358	7	17.0087	477	51.4423	6.12549
AT1G74040.1	2-isopropylmalate synthase 1	1010.62	33.44	1	6	16	30	0.690294	8	14.0318	0.589999	8	7.87092	0.579858	8	13.3507	0.926166	8	10.5051	0.817151	8	17.4086	0.793144	8	18.4131	0.665702	8	8.16528	0.579915	8	16.9813	0.0120421	1		631	68.0939	6.3667
AT5G14720.1	Protein kinase superfamily protein	1008.8	35.01	1	17	17	21	0.705125	19	24.6992	0.638703	19	27.0928	0.568696	19	17.8351	0.977505	19	10.7827	0.961177	19	12.0485	0.893757	19	14.3225	0.669251	19	15.5649	0.728607	19	16.1554	0.0264238	2	103.234	674	75.3168	6.3667
AT2G43750.1	O-acetylserine (thiol) lyase B	1008.78	51.28	1	13	15	38	0.668479	29	14.6938	0.616059	29	23.5187	0.624143	29	10.0769	1.06726	29	14.3609	0.966178	29	13.9028	0.915087	29	13.1458	0.788005	29	12.5436	0.606522	29	15.3759	0.0214364	3	4.23754	392	41.6299	8.01611
AT1G04080.1	Tetratricopeptide repeat (TPR)-like superfamily protein	1006.79	29.56	2	18	18	32	0.492169	24	11.3486	0.435409	24	17.1564	0.438999	24	13.2446	0.824241	24	11.9244	0.968155	24	11.7484	0.711136	24	18.6777	0.521045	24	18.5417	0.350371	24	19.9642	0.0127002	1		768	85.1892	4.98291
AT5G56680.1	Class II aminoacyl-tRNA and biotin synthetases superfamily protein	1004.4	35.66	1	14	18	34	0.4005	22	9.6986	0.353133	22	11.8494	0.390272	22	14.7674	0.877423	22	11.5242	0.991966	22	13.0452	0.674697	22	11.5264	0.394556	22	8.60752	0.310223	22	13.4301	0.0109869	1		572	63.7426	5.57959
AT2G36580.1	Pyruvate kinase family protein	1004.11	43.07	1	7	18	28	0.552088	12	8.6095	0.413012	12	11.0435	0.455739	12	8.64072	0.919404	12	14.9758	0.949517	12	19.9307	0.808566	12	9.71024	0.576151	12	14.0212	0.420376	12	14.1879				527	57.4719	6.354
AT5G11170.2	DEAD/DEAH box RNA helicase family protein	1003.52	56.1	2	16	16	41	0.575162	35	14.9863	0.505693	35	18.3247	0.514393	35	13.7901	0.96427	35	14.5051	0.967729	35	11.3682	0.85234	35	16.4725	0.466597	35	30.0401	0.49101	35	24.0831	0.013414	8	30.8081	344	39.0681	6.84424
AT5G22780.1	Adaptor protein complex AP-2, alpha subunit	1001.77	21.03	1	2	17	20	0.513961	2	9.65255	0.520173	2	18.7637	0.526013	2	10.78	0.901638	2	18.454	1.098	2	15.6652	0.64751	2	52.9215	0.483915	2	65.2798	0.432831	2	25.4419				1013	112.227	6.22705
ATCG00480.1	ATP synthase subunit beta	1000.05	44.38	1	15	16	30	0.643446	19	16.7022	0.576392	19	10.2388	0.531105	19	13.1287	1.02107	19	10.2461	0.9057	19	18.6496	0.818612	19	13.6896	0.729703	19	18.3676	0.625452	19	18.4028	0.0156424	3	6.62629	498	53.9001	5.50342
AT1G64660.1	methionine gamma-lyase	999.76	48.07	1	15	15	40	0.607101	34	13.7152	0.477658	34	14.6928	0.659486	34	10.9711	0.986081	34	8.0342	1.00822	34	13.449	0.966266	34	16.2045	0.854688	34	17.0743	0.530528	34	15.1352	0.0175565	3	22.3249	441	47.7896	6.06201
AT1G47260.1	gamma carbonic anhydrase 2	999.16	65.47	1	13	16	49	0.848212	38	16.1406	0.813723	38	16.5039	0.812565	38	13.6892	1.04176	38	18.059	1.07248	38	12.5347	1.08355	38	11.9349	0.956632	38	13.0122	0.981442	38	17.7763	0.0166831	11	33.26	278	30.0465	7.23975
AT2G35630.1	ARM repeat superfamily protein	997.9	11.63	1	18	18	24	0.431963	20	17.5986	0.506047	20	27.3828	0.454763	20	14.0176	0.832431	20	13.9886	1.0344	20	8.9314	0.628524	20	30.8331	0.454108	20	27.6742	0.415517	20	29.6863	0.0147729	4	42.1673	1978	217.413	7.56201
AT4G26270.1	phosphofructokinase 3	997.49	41.92	1	7	17	36	0.467004	13	10.677	0.459984	13	8.46693	0.571414	13	6.67623	1.05111	13	7.39326	0.906447	13	10.4696	0.955314	13	6.37071	0.616909	13	11.2642	0.426099	13	13.7692	0.0170301	2	36.4804	489	53.6323	7.06396
AT4G16130.1	arabinose kinase	997.46	24.64	1	17	17	23	0.419627	21	16.0634	0.453351	21	27.335	0.424959	21	15.9054	0.83184	21	14.2988	1.12846	21	13.2871	0.704121	21	21.2364	0.38351	21	27.3046	0.327756	21	34.1668	0.0203661	1		1039	114.189	6.30322
AT5G65720.1	nitrogen fixation S (NIFS)-like 1	996.83	40.84	1	14	14	38	0.606747	28	8.56916	0.53421	28	11.3466	0.580792	28	8.69041	0.989038	28	6.22288	1.02105	28	13.634	0.890443	28	11.2266	0.705183	28	8.99605	0.607108	28	9.65117	0.0197342	2	45.5868	453	50.2635	6.99072
AT4G22930.1	pyrimidin 4	996.6	62.6	1	15	15	28	0.781387	28	22.1422	0.687247	28	18.5577	0.751963	28	12.6293	1.18374	28	14.2746	1.03665	28	10.2106	1.03466	28	17.1646	0.893228	28	17.6069	0.920748	28	21.4894	0.0201258	7	43.9677	377	41.9229	8.45557
AT5G60600.3	4-hydroxy-3-methylbut-2-enyl diphosphate synthase	996.14	29.15	2	17	17	28	0.596332	22	9.33336	0.57966	22	9.84172	0.531696	22	9.92616	0.964807	22	8.31269	1.06603	22	6.07581	0.848513	22	8.22298	0.602031	22	14.5944	0.495855	22	12.9421	0.0136966	1		717	80.3713	7.29834
AT3G08030.1	Protein of unknown function, DUF642	994.78	64.66	1	16	16	78	0.92069	49	14.1785	0.782618	49	13.7089	0.638993	49	13.6433	0.939934	49	17.0061	0.881695	49	13.4448	0.903556	49	22.7073	0.890804	49	17.3162	0.986178	49	18.1707	0.018954	16	72.6285	365	39.0412	7.56201
AT1G24180.1	Thiamin diphosphate-binding fold (THDP-binding) superfamily protein	994.73	42.24	1	14	16	54	0.666818	41	10.72	0.703031	41	14.1499	0.61198	41	8.12269	0.918522	41	13.2758	1.00645	41	11.2004	0.955965	41	15.1313	0.25757	41	44.7449	0.53485	41	13.8216	0.0144181	9	36.481	393	43.3308	7.91357
AT4G04910.1	AAA-type ATPase family protein	994.65	29.38	1	17	17	23	0.469451	20	22.4359	0.495687	20	23.6553	0.47317	20	20.5031	0.837423	20	13.2734	1.11074	20	10.0755	0.727327	20	12.9335	0.48826	20	21.8888	0.439997	20	29.2544	0.0194768	2	21.9784	742	81.4359	6.1001
AT4G22670.1	HSP70-interacting protein 1	994.09	51.93	1	15	15	81	0.892829	72	21.7345	0.693203	72	16.3826	0.958632	72	16.8453	1.43372	72	22.3777	0.781377	72	20.0609	1.4504	72	21.3314	1.23532	72	25.0755	1.19037	72	23.2485	0.016711	12	37.7042	441	46.5913	4.93213
AT2G44350.1	Citrate synthase family protein	993.7	47.15	2	18	18	44	0.852583	31	13.1279	0.809487	31	17.023	0.801674	31	6.86973	1.09175	31	9.61979	1.03078	31	12.3381	1.22379	31	15.7318	1.10999	31	17.0308	0.916525	31	15.6892	0.0155294	6	3.84686	473	52.621	6.88818
AT2G15620.1	nitrite reductase 1	993.31	32.42	1	17	17	32	0.812782	28	12.7786	0.673457	28	14.1127	0.653936	28	9.07737	0.915275	28	11.6302	0.919223	28	11.7053	0.950519	28	17.7829	0.754576	28	16.6151	0.73389	28	14.4539	0.0188507	8	37.3817	586	65.4636	6.27783
AT3G02760.1	Class II aaRS and biotin synthetases superfamily protein	992.27	25.48	1	19	19	25	0.368613	23	24.6491	0.388464	23	18.2964	0.363731	23	12.9206	0.81557	23	13.8813	1.26462	23	11.7937	0.602306	23	14.8257	0.361064	23	20.9	0.285097	23	36.4783	0.0203487	2	60.8928	883	97.4757	6.41748
AT5G46280.1	Minichromosome maintenance (MCM2/3/5) family protein	992.23	25.13	1	16	16	22	0.501831	20	21.2104	0.557799	20	23.1157	0.49231	20	17.2928	0.885319	20	17.392	0.997388	20	10.1933	0.89082	20	21.3331	0.357247	20	38.5053	0.461152	20	22.9286	0.0129412	6	30.4655	776	86.3029	6.43018
AT1G78570.1	rhamnose biosynthesis 1	991.6	29.15	1	10	17	33	0.622038	13	13.9535	0.576865	13	7.19816	0.667062	13	16.7602	0.9491	13	6.62541	0.872728	13	4.43286	0.953989	13	13.2369	0.777733	13	7.93504	0.645095	13	11.1418	0.0218307	2	14.3028	669	75.324	7.28369
AT1G55500.3	evolutionarily conserved C-terminal region 4	991.31	32.6	2	14	17	34	0.677893	20	13.8731	0.64337	20	25.1347	0.596269	20	12.3683	1.04677	20	17.7388	0.934009	20	11.7044	0.911657	20	15.9317	0.673448	20	16.9107	0.624156	20	14.3314	0.0244929	3	77.6599	592	65.2004	7.09326
AT4G38890.1	FMN-linked oxidoreductases superfamily protein	990.75	31.26	1	18	18	26	0.445917	22	16.1055	0.449888	23	24.497	0.430885	22	17.2564	0.815308	23	10.668	0.912584	23	11.0536	0.69674	23	17.923	0.286698	23	29.0825	0.314346	23	24.5223	0.0166961	1		691	77.5248	6.50732
AT4G02480.1	AAA-type ATPase family protein	990.3	18.66	1	12	17	22	0.539939	13	21.9038	0.525469	13	8.86767	0.456882	13	23.623	0.824922	13	12.1612	0.831025	13	12.0338	0.70339	13	18.855	0.598721	13	19.9566	0.47973	13	9.6653				1265	136.439	5.96045
AT5G08530.1	51 kDa subunit of complex I	989.46	46.09	1	17	17	34	0.583333	31	14.7035	0.571782	31	13.3034	0.515434	31	9.63355	0.888023	31	6.9832	1.02169	31	8.04982	0.891087	31	9.99771	0.250207	31	21.4564	0.441489	31	12.8511	0.0129028	6	14.8241	486	53.4152	8.1626
AT2G26140.1	FTSH protease 4	989.3	29.99	1	15	16	24	0.646976	23	9.79446	0.565194	23	10.9843	0.630265	23	15.4719	0.888999	23	12.8731	0.873457	23	9.7531	0.885971	23	21.6781	0.72025	23	12.4937	0.615756	23	14.6794	0.0226731	2	48.5457	717	77.2263	8.6167
AT3G02200.2	Proteasome component (PCI) domain protein	986.78	47.24	1	13	14	21	0.409826	18	17.4389	0.396811	18	21.2813	0.42127	18	19.0288	0.810841	18	10.1787	1.41682	18	16.5715	0.63567	18	16.13	0.460812	18	23.7422	0.33383	18	42.1596				417	46.7552	5.12256
AT5G59290.1	UDP-glucuronic acid decarboxylase 3	986.74	58.77	2	4	17	43	0.998424	6	26.356	0.912331	6	16.2924	0.987336	6	27.792	1.20645	6	4.17247	0.980611	6	4.52945	1.37496	6	15.5278	1.20374	6	32.5498	1.26763	6	24.1748	0.0246321	3	110.292	342	38.5449	8.11865
AT4G33070.1	Thiamine pyrophosphate dependent pyruvate decarboxylase family protein	986.67	32.13	1	14	15	42	0.528614	36	14.0208	0.431966	36	18.6998	0.54019	36	11.6781	0.961806	36	9.30187	0.915145	36	17.5236	0.886327	36	15.5885	0.651941	36	13.0875	0.436374	36	18.9487	0.0222811	3	39.9937	607	66.17	6.06201
AT5G52920.1	plastidic pyruvate kinase beta subunit 1	986.46	34.89	1	14	16	28	0.652543	18	15.1301	0.557884	18	10.7866	0.518195	18	10.7507	0.945168	18	15.4159	0.762138	18	10.9136	0.776304	18	15.572	0.629448	18	13.9358	0.605933	18	12.5304	0.0123107	2	18.0259	579	63.4813	7.03467
AT3G53180.1	glutamate-ammonia ligases;catalytics;glutamate-ammonia ligases	985.44	27.23	1	18	18	28	0.546983	25	9.02725	0.50663	25	20.0523	0.528164	25	11.6943	0.909739	25	8.10841	1.06778	25	10.2128	0.872104	25	17.8111	0.579389	25	16.9953	0.500904	25	21.4542	0.0265546	2	215.045	852	94.3265	5.84619
AT4G19710.2	aspartate kinase-homoserine dehydrogenase ii	984.74	22.93	1	13	18	28	0.510238	17	14.1371	0.470551	17	8.63434	0.461092	17	20.0901	0.833726	17	8.50387	1.08982	17	6.14246	0.789061	17	13.4246	0.579016	17	16.0673	0.403429	17	15.7928				916	100.187	7.48877
AT1G17745.1	D-3-phosphoglycerate dehydrogenase	984.67	30.13	2	13	15	30	0.614609	21	13.931	0.496833	21	25.2263	0.640427	21	21.9958	0.970852	21	8.61431	0.98672	21	12.9607	0.982427	21	7.90086	0.825022	21	25.0229	0.517588	21	21.5555				624	66.4127	6.12549
AT2G47330.1	P-loop containing nucleoside triphosphate hydrolases superfamily protein	983.73	30.79	1	17	17	25	0.681163	20	13.3074	0.555625	20	13.776	0.568601	20	11.2455	0.894472	20	12.7776	0.824717	20	6.31029	0.85771	20	10.0683	0.64585	20	12.4122	0.553229	20	22.5198	0.0198521	1		760	82.9987	5.88428
AT5G44635.1	minichromosome maintenance (MCM2/3/5) family protein	980.63	27.08	1	16	17	25	0.494465	17	12.588	0.432524	17	19.8667	0.420219	17	24.0294	0.821381	17	14.2299	0.982622	17	10.8104	0.665339	17	13.1705	0.412736	17	29.4663	0.356623	17	28.069	0.0138273	1		831	92.7933	5.47803
AT1G20620.1	catalase 3	980.49	46.95	1	13	17	49	0.880272	30	21.0215	0.766617	30	16.3433	0.81135	30	16.2691	1.01509	30	21.7616	1.45616	30	19.3309	1.27335	30	35.5965	0.627704	30	22.5511	0.78547	30	22.9882	0.0239315	11	39.3696	492	56.6596	7.63525
AT1G67230.1	little nuclei1	976.31	17.49	1	16	16	19	0.551299	19	24.8652	0.593278	19	11.3604	0.559844	19	15.175	0.941312	19	11.5578	1.29896	19	8.16974	0.936975	19	14.2719	0.522173	19	30.6265	0.441197	19	25.0682	0.0114362	4	7.80226	1132	129.015	5.30029
AT3G05060.1	NOP56-like pre RNA processing ribonucleoprotein	975.19	38.65	1	13	15	26	0.300432	18	11.9516	0.319961	18	17.2973	0.330203	18	17.4927	0.761243	18	10.8457	1.1181	18	10.6022	0.488928	18	21.8815	0.300763	18	18.3644	0.195439	18	20.1652	0.0120669	1		533	58.9665	9.21729
AT1G80560.1	isopropylmalate dehydrogenase 2	973.36	53.33	1	10	14	53	0.742386	23	13.3916	0.673633	23	16.3425	0.713394	23	14.3389	1.05511	23	11.964	0.905286	23	20.8218	0.933979	23	19.8452	0.89451	23	15.6338	0.703371	23	19.6141				405	43.3437	6.06201
AT5G26280.1	TRAF-like family protein	973.12	57.71	1	12	15	45	0.718994	25	13.6603	0.755118	25	10.4935	0.760687	25	12.7229	0.984776	25	9.92706	1.15211	25	10.3193	1.03299	25	9.61937	0.643452	25	12.5507	0.683876	25	8.75598	0.0176099	5	60.2617	350	39.4212	8.54346
AT5G56630.1	phosphofructokinase 7	972.27	38.35	1	6	16	37	0.609457	13	11.0775	0.50369	13	11.4878	0.572219	13	7.51986	0.94119	13	11.7761	0.962285	13	10.0131	0.894185	13	13.8138	0.728349	13	8.46275	0.553527	13	10.6473				485	53.4482	7.31299
AT5G04430.1	binding to TOMV RNA 1L (long form)	971.78	58.47	2	15	15	37	0.749398	36	8.3663	0.683511	36	11.5089	0.653889	36	10.1581	0.983769	36	14.1953	0.902991	36	9.12369	0.981764	36	19.1701	0.815461	36	14.5339	0.787532	36	12.051	0.0190609	2	30.4075	313	33.8	6.01123
AT4G15900.1	pleiotropic regulatory locus 1	971.77	41.98	1	16	16	30	0.790251	25	9.28164	0.68138	25	16.2521	0.631649	25	15.4945	0.931695	25	11.8257	0.938457	25	10.6652	0.987513	25	14.11	0.483621	25	18.0584	0.742024	25	15.5898	0.0188313	6	49.6863	486	53.9754	8.93896
AT2G29560.1	cytosolic enolase	970.62	37.89	1	14	14	21	0.603984	20	14.3812	0.557571	20	9.43051	0.599902	20	10.8088	0.949673	20	6.9845	1.00543	20	4.91955	0.889316	20	13.6399	0.795061	20	10.4148	0.609362	20	11.3034	0.0197188	4	7.23702	475	51.5673	5.51611
AT2G23170.1	Auxin-responsive GH3 family protein	969.82	34.45	1	11	16	35	0.678197	18	14.5686	0.546515	18	12.944	0.502756	18	21.3078	0.989296	17	12.7245	0.954817	18	9.91802	0.926897	18	25.3226	0.745065	18	17.9056	0.566403	18	18.0373	0.010871	3	2.22846	595	67.4932	6.31592
AT3G52880.1	monodehydroascorbate reductase 1	969.54	47.24	2	14	14	62	0.581078	43	13.9888	0.497848	43	19.6415	0.559603	43	10.9892	0.943657	43	13.6912	0.998327	43	9.65169	0.824125	43	15.6143	0.71497	43	9.42427	0.519496	43	21.9993	0.0243423	7	82.8142	434	46.4581	6.82959
AT1G47710.1	Serine protease inhibitor (SERPIN) family protein	967.83	50.64	1	14	14	35	0.672169	35	12.963	0.545247	35	13.0185	0.662203	35	11.9913	1.1003	35	10.6841	0.951348	35	11.9983	0.978992	35	15.0507	0.830213	35	16.0141	0.656179	35	10.8634	0.0189994	6	32.1373	391	42.6127	5.08447
AT5G42080.1	dynamin-like protein	966.91	31.97	1	17	18	32	0.654436	27	11.4766	0.636704	27	12.2698	0.584314	27	11.9554	0.965489	27	7.23941	0.924115	27	12.8775	1.00927	27	14.1243	0.63471	27	10.2365	0.587537	27	19.1172				610	68.1297	8.30908
AT3G13990.2	Kinase-related protein of unknown function (DUF1296)	966.69	30.34	2	18	18	30	0.768972	24	7.62017	0.679802	24	20.2833	0.684327	24	11.3634	1.00075	24	12.2313	0.981467	24	11.1773	0.941666	24	18.642	0.600127	24	15.7347	0.783134	24	7.08887	0.0230329	4	43.676	847	92.1122	8.5874
AT1G04170.1	eukaryotic translation initiation factor 2 gamma subunit	966.58	42.8	1	16	16	34	0.590836	26	11.9059	0.493156	26	13.5535	0.537802	26	11.1486	0.999443	26	9.72084	0.898276	26	8.0249	0.87038	26	11.5404	0.561045	26	13.2447	0.493314	26	14.5857	0.0610674	1		465	50.8211	8.76318
AT5G54810.1	tryptophan synthase beta-subunit 1	965.96	41.7	1	5	14	36	0.748163	9	5.95506	0.635523	9	9.8903	0.716473	9	9.32415	1.00202	9	13.8603	1.04509	9	13.4337	1.07996	9	4.51857	0.871792	9	13.4746	0.770656	9	10.9348	0.0212954	5	22.4424	470	50.8937	6.84424
AT2G31610.1	Ribosomal protein S3 family protein	964.37	73.2	1	3	17	78	0.813309	8	7.15483	0.704642	8	22.2288	0.789468	8	8.21825	1.10785	8	17.3024	0.797368	8	23.7144	1.13476	8	21.821	0.689099	8	22.3963	0.745921	8	34.5544				250	27.5017	9.53955
AT3G16470.1	Mannose-binding lectin superfamily protein	963.84	47.01	1	12	12	56	0.900596	47	14.2094	1.07858	47	23.9784	0.747159	47	13.8118	1.01818	47	18.5302	1.31332	47	12.4281	0.949433	47	21.3661	0.97481	47	18.4898	0.971792	47	26.0402	0.0218271	16	60.5534	451	48.4666	5.26221
AT1G21700.1	SWITCH/sucrose nonfermenting 3C	963.79	30.24	1	14	14	29	0.783124	21	15.0433	0.735162	21	19.489	0.567424	21	24.3457	1.00484	21	17.2077	1.0526	21	13.7726	0.92695	21	25.0454	0.76322	21	24.6303	0.65919	21	20.143	0.0127687	2	32.1776	807	88.195	5.32568
AT4G30910.1	Cytosol aminopeptidase family protein	962.15	32.87	1	6	15	38	0.597602	8	13.5464	0.523297	8	29.6444	0.602957	8	12.7005	0.967054	8	13.9263	0.978511	8	5.99995	0.96484	8	16.1185	0.85796	8	6.58155	0.52979	8	13.791				581	61.2514	6.69775
AT4G01290.2	unknown protein; FUNCTIONS IN: molecular_function unknown; INVOLVED IN: biological_process unknown; LOCATED IN: cellular_component unknown; EXPRESSED IN: 24 plant structures; EXPRESSED DURING: 15 growth stages; Has 1797 Blast hits to 1352 proteins in 216 species: Archae - 0; Bacteria - 202; Metazoa - 850; Fungi - 267; Plants - 109; Viruses - 0; Other Eukaryotes - 369 (source: NCBI BLink).	961.3	20	2	16	16	25	0.805171	21	9.9493	0.780277	21	12.6129	0.701196	21	13.6042	1.03285	21	7.33957	1.02765	21	10.1919	1.0427	21	9.71987	0.839402	21	15.3761	0.911475	21	13.6128	0.0183961	7	48.7804	990	108.428	6.84424
AT4G27585.1	SPFH/Band 7/PHB domain-containing membrane-associated protein family	961.27	41.36	1	11	15	46	0.781301	30	9.47564	0.675362	30	13.883	0.864084	30	9.70176	1.15875	30	14.8467	0.902055	30	12.8412	1.18069	30	9.17271	1.18688	30	12.7258	0.86051	30	12.683	0.0142724	3	7.15607	411	44.9922	6.81494
AT4G19880.1	Glutathione S-transferase family protein	961.14	63.76	1	12	15	34	0.643452	26	18.354	0.655068	26	12.7845	0.699464	26	16.1129	1.02246	26	9.31547	1.13199	26	12.2779	1.09675	26	17.9439	0.621701	26	20.7226	0.69943	26	24.2037	0.027038	7	108.581	356	40.55	7.32764
AT1G54000.1	GDSL-like Lipase/Acylhydrolase superfamily protein	960.72	43.22	1	11	13	103	0.822141	91	13.8516	0.885253	91	14.0071	0.732786	91	11.3095	1.1076	91	13.6184	1.18623	91	14.5055	1.05244	91	17.2741	0.95435	91	16.1962	0.792669	91	17.3981	0.0209963	14	38.8556	391	43.1662	7.10791
AT1G31440.1	SH3 domain-containing protein	960.51	47.15	1	16	16	29	0.905784	22	12.8254	0.914119	22	10.1624	0.754122	22	8.13001	0.917034	22	8.4147	0.957389	22	8.65425	1.10268	22	10.4963	0.332919	22	52.8589	0.949159	22	9.61872	0.0229669	8	29.2307	439	49.2281	6.63916
AT5G17380.1	Thiamine pyrophosphate dependent pyruvate decarboxylase family protein	960.43	34.62	1	15	15	35	0.596467	29	13.8194	0.516631	29	14.6456	0.599259	29	13.9116	1.08983	29	10.3098	1.04896	29	10.5653	0.937036	29	14.5704	0.693699	29	16.1621	0.541042	29	16.9625	0.0140181	3	16.4319	572	61.4319	6.04932
AT5G09840.1	Putative endonuclease or glycosyl hydrolase	960.14	27.71	1	17	17	34	0.678887	23	13.9122	0.580666	23	11.9084	0.614401	23	16.8903	0.961633	23	14.4631	1.08256	23	13.261	0.972823	23	15.1028	0.671984	23	17.15	0.638336	23	13.3982				924	102.304	7.48877
AT5G61020.1	evolutionarily conserved C-terminal region 3	959.41	38.99	1	17	17	27	0.607817	20	8.41238	0.527017	20	12.488	0.559427	20	16.0175	0.930623	20	12.5553	0.850553	20	10.1865	0.859762	20	10.594	0.589354	20	18.6079	0.577499	20	15.1833	0.0136248	2	25.1204	495	55.1913	8.1333
AT1G44900.2	minichromosome maintenance (MCM2/3/5) family protein	957.94	22.27	2	16	16	23	0.465253	21	17.8832	0.453872	21	11.4498	0.430028	21	16.8164	0.804542	21	14.528	0.965432	21	9.3019	0.706553	21	11.9072	0.41778	21	22.0756	0.341457	21	27.0147	0.0122379	1		934	105.316	5.16064
AT1G55150.1	DEA(D/H)-box RNA helicase family protein	957.42	38.12	1	13	16	33	0.702127	20	11.2548	0.622349	20	8.8692	0.653518	20	8.65345	1.01194	20	9.0262	0.9808	20	10.7419	0.94483	20	12.9304	0.790764	20	9.81614	0.708737	20	9.03888	0.0251412	2	70.8988	501	55.5415	9.0708
AT2G37550.1	ARF-GAP domain 7	957.06	45.61	1	14	16	27	0.73628	19	9.6057	0.690253	19	13.0031	0.679185	19	12.0109	0.961612	19	10.9108	0.844091	19	7.78867	0.975235	19	5.28135	0.841848	19	14.194	0.862719	19	6.30574	0.0176139	1		456	49.2213	6.32861
AT3G58570.1	P-loop containing nucleoside triphosphate hydrolases superfamily protein	955.97	35.29	1	6	18	40	0.693652	8	11.6208	0.560023	8	23.2616	0.587975	8	29.0242	0.98444	8	12.9305	1.07155	8	14.9862	0.953442	8	17.1352	0.798647	8	19.7661	0.718379	8	17.7981	0.0237823	2	55.5806	646	69.1992	7.81104
AT4G37390.1	Auxin-responsive GH3 family protein	955.5	30.51	1	12	17	30	0.571396	17	10.2406	0.492561	17	8.66167	0.487516	17	21.6568	0.826398	17	8.16476	1.04179	17	5.05852	0.771715	17	8.51774	0.598562	17	19.8693	0.437347	17	17.5381				603	68.1164	6.21436
AT2G29080.1	FTSH protease 3	955.28	25.46	1	12	17	27	0.548331	18	15.5317	0.539528	18	14.6004	0.563336	18	16.9104	0.86248	18	10.3007	0.992902	18	10.8456	0.870978	18	14.6142	0.461104	18	21.3681	0.460857	18	18.7191	0.0133789	2	25.2734	809	89.2971	7.26904
AT4G36760.1	aminopeptidase P1	954.47	31.47	1	16	16	26	0.546157	26	17.1257	0.480088	26	14.2172	0.568007	26	7.62753	0.947395	26	8.06684	0.966399	26	17.0637	0.877774	26	6.3995	0.716709	26	14.597	0.487335	26	14.1758				645	71.9479	5.31299
AT3G57610.1	adenylosuccinate synthase	954.47	41.84	1	14	14	36	0.744414	33	11.6466	0.637685	33	14.8907	0.635811	33	10.0439	1.05311	33	13.3475	1.0826	33	10.8181	0.852109	33	27.3209	0.794327	33	26.8631	0.687646	33	21.9333	0.0173445	8	61.7028	490	52.9313	7.13721
AT1G62390.1	Octicosapeptide/Phox/Bem1p (PB1) domain-containing protein / tetratricopeptide repeat (TPR)-containing protein	954.16	27.96	1	15	15	37	0.499847	33	16.4974	0.469658	33	41.4145	0.44492	33	18.2919	0.754734	33	24.0342	0.855684	33	8.95035	0.674209	33	28.0776	0.286665	33	22.8538	0.398945	33	36.335	0.0110832	3	11.2186	751	82.6567	5.61768
AT3G01540.1	DEAD box RNA helicase 1	953.69	34.63	2	10	17	25	0.733605	11	18.529	0.67175	11	16.5018	0.625351	11	12.6121	0.936051	11	5.52141	0.831773	11	4.23545	0.889666	11	18.6245	0.684538	11	12.9835	0.758797	11	13.8432	0.0115336	1		618	67.5985	9.75928
AT5G49460.1	ATP citrate lyase subunit B 2	953.66	34.05	1	4	15	33	0.494966	5	3.39349	0.499659	5	2.85286	0.476649	5	3.17651	0.827539	5	4.49254	1.10556	5	7.48743	0.709543	5	3.32863	0.492886	5	8.70503	0.406412	5	8.44491				608	65.786	7.63525
AT2G45240.1	methionine aminopeptidase 1A	953.52	52.51	1	14	14	28	0.684681	23	19.5501	0.604963	23	16.0489	0.583101	23	15.0657	1.02357	23	15.1254	1.02578	23	11.8669	0.886224	23	15.5825	0.617316	23	8.10276	0.651712	23	21.141	0.0143568	5	11.1103	398	43.964	7.10791
AT4G23650.1	calcium-dependent protein kinase 6	953.51	35.16	1	15	15	37	0.501419	22	15.8435	0.577868	23	21.2923	0.473667	23	19.2508	0.890301	23	8.9091	1.08205	23	17.8074	0.820497	23	18.5018	0.299232	22	45.9286	0.324833	23	32.4176	0.0285429	2	66.94	529	59.2987	6.3667
AT4G19410.2	Pectinacetylesterase family protein	952.68	39.26	1	10	14	37	0.909267	23	20.856	0.907932	23	13.0965	0.883846	23	14.5314	0.99043	23	15.6328	1.07977	23	10.2927	1.11138	23	23.0537	0.966724	23	22.795	1.13681	23	15.753	0.0147713	7	27.8866	517	55.7969	9.0415
AT4G39980.1	3-deoxy-D-arabino-heptulosonate 7-phosphate synthase 1	952.46	38.67	1	14	16	33	0.713199	29	12.1405	0.609972	29	17.311	0.607611	29	12.2839	0.920197	29	14.4182	0.930932	29	11.9526	0.87875	29	14.9696	0.690813	29	11.789	0.60421	29	16.3153	0.0183963	4	38.7434	525	57.9424	8.06006
AT5G56350.1	Pyruvate kinase family protein	952.04	43.17	1	12	15	31	0.616431	21	20.4827	0.5321	20	13.504	0.59774	21	10.9546	1.0372	21	11.4888	0.996	21	9.20642	0.942778	21	17.9703	0.781189	21	18.1928	0.595224	21	17.4375	0.0398471	1		498	54.3759	6.85889
AT1G77550.1	tubulin-tyrosine ligases;tubulin-tyrosine ligases	950.37	24.09	1	16	16	24	0.430616	21	31.3677	0.476498	21	28.3715	0.444428	21	19.6594	0.865188	21	9.687	1.06339	21	10.2542	0.75603	21	15.1815	0.523663	21	18.2193	0.405249	21	28.8561	0.0115862	2	1.85189	855	97.4809	4.95752
AT2G37080.1	ROP interactive partner 3	949.88	37.39	1	16	16	21	0.979319	17	21.6563	0.83843	17	22.9082	1.22162	17	20.0085	1.27088	17	17.9876	0.786672	17	26.4239	1.81593	17	20.4041	0.93029	17	24.14	1.49482	17	14.748	0.024643	6	12.7295	583	65.8173	5.19873
AT4G16660.1	heat shock protein 70 (Hsp 70) family protein	949.05	22.38	1	17	17	34	0.631002	30	13.656	0.567532	30	13.4076	0.565729	30	8.68929	0.906661	30	8.27672	0.897745	30	7.93527	0.899631	30	9.5131	0.668622	30	11.0103	0.621581	30	16.062	0.0213843	3	36.7833	867	96.6654	6.13818
AT5G43060.1	Granulin repeat cysteine protease family protein	946.44	36.5	1	13	14	44	0.805249	35	15.4708	0.81818	35	20.9335	0.718209	35	17.1125	0.994119	35	12.8993	0.989101	35	15.1132	1.00855	35	22.2607	0.824249	35	27.0073	0.951151	35	33.824	0.0266627	9	29.9774	463	51.1706	6.21436
AT3G02530.1	TCP-1/cpn60 chaperonin family protein	945.97	36.07	1	3	15	33	0.610323	4	4.22848	0.509544	4	3.04354	0.5676	4	6.61938	0.928631	4	5.36374	0.828122	4	1.46639	0.97513	4	2.18354	0.739275	4	3.72841	0.568812	4	15.7987				535	58.9127	6.21436
AT1G50380.1	Prolyl oligopeptidase family protein	944.54	31.83	1	16	16	32	0.589855	24	17.1128	0.50597	24	15.3038	0.523359	24	15.4922	0.958826	24	6.97213	0.932937	24	18.418	0.852955	24	15.3272	0.539887	24	24.5957	0.452938	24	25.5595	0.0234552	2	65.123	710	80.8873	5.80811
AT4G01870.1	tolB protein-related	943.88	36.04	1	15	15	26	0.683146	22	10.8813	0.613385	22	21.625	0.747913	22	8.08629	1.1096	22	14.9661	1.08111	22	12.9378	1.05602	22	24.3916	0.850893	22	8.91521	0.677746	22	13.9039	0.0145097	1		652	72.7702	5.98584
AT1G54340.1	isocitrate dehydrogenase	943.54	41.35	1	10	17	38	0.525646	14	14.9044	0.550734	14	5.79894	0.633624	14	13.598	1.04626	14	8.25231	0.97374	14	9.80328	1.00129	14	11.7494	0.567004	14	49.1207	0.456874	14	17.8341	0.020931	1		416	47.204	7.7085
AT5G04590.1	sulfite reductase	942.91	30.69	1	16	16	65	0.65648	55	17.0077	0.582041	55	19.6061	0.572146	55	15.945	0.969713	55	14.4858	1.01628	55	9.66987	0.894881	55	23.1774	0.638803	54	21.3663	0.614176	55	19.0884	0.0179484	10	85.1482	642	71.9046	8.30908
AT3G16620.1	translocon outer complex protein 120	937.84	22.31	1	14	18	29	0.659193	16	9.07139	0.613645	16	11.1809	0.588699	16	16.3266	0.940241	16	15.7312	0.949894	16	10.5653	0.863756	16	11.5233	0.705817	16	16.5696	0.643167	16	16.6716	0.0130093	4	14.4487	1089	119.844	5.09717
AT5G44380.1	FAD-binding Berberine family protein	937.57	35.3	1	16	18	42	0.656202	31	11.8302	0.743585	31	9.04593	0.732708	31	8.0939	1.04687	31	12.9167	1.07896	31	16.9187	1.19799	31	17.6338	0.677875	31	21.6443	0.684868	31	15.4455	0.0136969	5	18.4612	541	60.5777	9.48096
AT5G43310.4	COP1-interacting protein-related	936.94	19.85	3	16	16	21	0.534162	18	17.9519	0.666172	18	25.3697	0.528911	18	22.9275	0.942368	18	14.4354	0.97506	18	13.5457	0.935715	18	22.9308	0.55444	18	26.5712	0.596064	18	33.882	0.0182468	2	30.8221	1164	128.753	9.11475
AT2G43610.1	Chitinase family protein	936.94	62.63	1	14	15	70	1.01551	54	18.8282	1.11258	54	19.3069	0.950478	54	13.8003	1.0564	54	16.5151	1.2394	54	10.8506	1.39398	53	24.5359	1.21919	53	26.0644	1.29342	54	17.1388	0.0245365	19	66.9755	281	29.9796	9.39307
AT5G14170.1	SWIB/MDM2 domain superfamily protein	936.77	40.26	1	16	16	26	0.806671	24	11.1878	0.705537	24	13.0043	0.646463	24	13.77	1.00886	24	11.2783	0.853947	24	8.36124	0.937384	24	12.0703	0.723831	24	13.3362	0.793061	24	10.0073	0.0216612	2	8.28179	534	59.2335	9.48096
AT1G72150.1	PATELLIN 1	936.29	28.1	1	15	16	34	0.582817	27	6.76809	0.570601	27	14.4995	0.569255	27	13.8794	0.903763	27	11.435	0.963759	27	9.31182	0.802185	27	25.2373	0.716953	27	11.9414	0.544046	27	15.5292	0.0424283	1		573	64.007	4.83057
AT4G12420.1	Cupredoxin superfamily protein	935.64	29.3	1	16	16	47	0.73183	38	12.4721	0.672862	38	12.9432	0.619248	38	15.7847	0.999043	38	9.4305	1.01947	38	11.084	0.863042	38	16.8519	0.859028	38	13.4706	0.666784	38	17.8418	0.0203259	5	25.3864	587	65.5963	9.11475
AT3G46440.1	UDP-XYL synthase 5	935.36	61.58	1	2	16	49	0.810513	4	12.9982	0.877331	4	4.99006	0.816811	4	11.3526	0.956923	4	16.0813	1.01932	4	2.48743	1.09977	4	16.6954	0.945467	4	6.5784	0.925778	4	20.85	0.0460562	1		341	38.3647	7.51807
AT2G28760.2	UDP-XYL synthase 6	934.96	57.14	1	4	15	43	0.988157	8	17.7979	0.851814	8	13.7266	0.942285	8	11.1824	1.0825	8	13.291	0.962673	8	9.7949	1.31706	8	20.9818	1.22766	8	16.0784	1.09936	8	45.2859				343	38.5969	8.45557
AT4G11420.1	eukaryotic translation initiation factor 3A	934.53	23.51	1	16	16	28	0.339168	22	32.7948	0.376606	22	34.8415	0.427274	22	25.039	0.938769	22	7.62983	0.953455	22	16.3842	0.747552	22	13.0194	0.426446	22	21.4339	0.376004	22	39.1323				987	114.229	9.17334
AT4G29120.1	6-phosphogluconate dehydrogenase family protein	934.53	50	1	15	15	27	0.728677	25	12.7162	0.673746	25	10.7761	0.637917	25	15.288	1.05144	25	6.80933	0.979036	25	12.6577	0.913169	25	14.3188	0.797653	25	22.9404	0.697446	25	10.6797	0.0210366	2	20.8869	334	35.3493	8.39697
AT4G09020.1	isoamylase 3	933.51	27.75	1	15	15	19	0.666048	19	8.51834	0.566261	19	10.273	0.586401	19	13.8914	0.96207	19	9.18485	0.953317	19	4.86671	0.920542	19	11.1079	0.793453	19	20.974	0.601707	19	13.1529	0.0139172	4	34.7946	764	86.2671	6.04932
AT5G40490.1	RNA-binding (RRM/RBD/RNP motifs) family protein	933.12	43.97	1	13	13	34	0.788938	24	13.6187	0.729218	24	13.373	0.680828	24	11.2551	0.97484	24	11.4489	0.932713	24	13.7949	0.896457	24	14.3335	0.838253	24	17.1178	0.853995	24	14.3037	0.0168945	10	64.56	423	42.3817	6.46826
AT4G26300.1	Arginyl-tRNA synthetase, class Ic	932.93	29.6	1	11	16	27	0.400776	17	17.5438	0.376244	17	15.5028	0.38334	17	10.6509	0.755299	17	6.37149	1.17667	17	20.1668	0.631858	17	17.35	0.359043	17	13.4213	0.251597	17	13.0645				642	72.3412	7.1665
AT5G40760.1	glucose-6-phosphate dehydrogenase 6	932.7	40.58	1	11	17	37	0.628788	23	13.323	0.577794	23	12.4692	0.599595	23	16.2721	0.93454	23	16.1228	0.959634	23	9.35771	0.883412	23	29.4184	0.687716	23	15.4114	0.613969	23	25.7873	0.0126888	3	33.7686	515	59.0794	6.43018
AT2G33340.1	MOS4-associated complex 3B	932.34	36.38	1	12	13	30	0.630439	22	14.6433	0.527217	22	8.4087	0.517948	22	14.5189	0.882812	22	10.2233	0.828033	22	14.2974	0.802748	22	22.6335	0.639522	22	20.8844	0.539189	22	25.247	0.0261676	3	35.157	525	56.6928	6.12549
AT3G17900.1	unknown protein; FUNCTIONS IN: molecular_function unknown; INVOLVED IN: biological_process unknown; LOCATED IN: cellular_component unknown; EXPRESSED IN: 23 plant structures; EXPRESSED DURING: 13 growth stages; Has 45 Blast hits to 44 proteins in 14 species: Archae - 0; Bacteria - 0; Metazoa - 2; Fungi - 2; Plants - 39; Viruses - 0; Other Eukaryotes - 2 (source: NCBI BLink).	931.8	28.04	1	16	16	24	0.686977	19	15.611	0.605084	19	10.6511	0.590763	19	11.4545	0.987244	19	13.1841	0.986225	19	10.3655	0.852506	19	24.618	0.708718	19	16.684	0.639759	19	13.2017	0.0234879	2	9.93859	838	91.524	5.78271
AT1G16300.1	glyceraldehyde-3-phosphate dehydrogenase of plastid 2	930.34	48.1	1	5	13	59	0.665896	13	7.52742	0.61665	13	13.652	0.656255	13	13.0995	1.06307	13	10.2638	0.825388	13	19.6239	1.03175	13	6.24177	0.845777	13	18.4327	0.651002	13	13.6254	0.0196228	3	15.974	420	44.8179	8.6167
AT5G16070.1	TCP-1/cpn60 chaperonin family protein	929.96	35.89	1	3	15	34	0.629308	5	5.1012	0.618912	5	12.3081	0.593889	5	2.89461	0.979573	5	11.078	0.892788	5	9.39965	1.01649	5	8.82837	0.78174	5	3.83819	0.616975	5	9.60631				535	58.8907	6.25244
AT4G36195.1	Serine carboxypeptidase S28 family protein	929.25	37.3	1	16	16	30	0.693412	26	14.6257	0.608209	26	15.4256	0.642971	26	16.6096	1.06828	26	8.78149	0.921394	26	6.65675	0.889775	26	11.0626	0.761339	26	10.0984	0.665844	26	14.4748	0.0247328	4	38.0718	488	54.7392	6.52197
AT3G55440.1	triosephosphate isomerase	929.08	77.95	1	13	14	68	0.766001	63	14.2251	0.67172	63	15.876	0.738479	63	12.7701	1.03033	63	12.2487	0.903123	63	12.7866	1.00064	63	15.953	1.02029	63	14.2193	0.776925	63	15.7644	0.0252475	3	32.9962	254	27.1521	5.50342
AT5G67530.1	plant U-box 49	928.56	29.75	1	13	13	18	0.696635	16	10.6219	0.726128	16	10.1636	0.609083	16	13.49	0.899003	16	8.50487	0.96367	16	9.37924	0.992156	16	16.805	0.264312	16	24.4954	0.593364	16	12.5884	0.0201749	2	113.382	595	64.9828	8.17725
AT1G53750.1	regulatory particle triple-A 1A	928.52	44.6	1	16	16	43	0.691304	33	11.7974	0.624186	33	8.62123	0.673502	33	11.8266	0.973393	33	12.5528	0.93188	33	9.83843	1.00118	33	15.2649	0.688763	33	17.9323	0.74874	33	15.6583	0.0190634	5	13.7921	426	47.7727	6.65381
AT3G20050.1	T-complex protein 1 alpha subunit	928.48	35.41	1	15	15	27	0.493656	25	17.2017	0.510638	25	19.3112	0.487097	25	9.91781	0.800545	25	10.8946	1.08103	25	5.6074	0.879781	25	14.611	0.583296	25	22.8651	0.377009	25	18.2566				545	59.1921	6.30322
AT4G15410.1	serine/threonine protein phosphatase 2A 55 kDa regulatory subunit B prime gamma	927.6	47.51	1	14	14	49	0.732334	34	13.7225	0.663393	34	17.6269	0.723814	34	19.6103	1.06962	34	15.9711	0.989122	34	16.2845	1.06277	34	13.4399	0.861767	34	16.7526	0.77188	34	21.4053	0.0215197	4	23.8839	421	44.969	5.61768
AT5G53620.1	unknown protein; INVOLVED IN: biological_process unknown; EXPRESSED IN: 23 plant structures; EXPRESSED DURING: 13 growth stages; Has 28929 Blast hits to 19542 proteins in 1425 species: Archae - 211; Bacteria - 3079; Metazoa - 14558; Fungi - 2157; Plants - 966; Viruses - 80; Other Eukaryotes - 7878 (source: NCBI BLink).	927.52	30.65	1	15	15	31	0.69614	26	13.9917	0.620301	26	22.5892	0.606888	26	17.0247	0.93411	26	9.8993	0.894994	26	12.1777	0.93503	26	23.9506	0.735187	26	16.0189	0.709508	26	25.4543	0.0161952	3	0.618506	682	76.2705	5.8335
AT5G54510.1	Auxin-responsive GH3 family protein	926.66	31.7	1	9	15	28	0.623148	16	15.592	0.582497	16	18.4132	0.470074	16	12.4919	0.899267	16	15.2999	0.991685	16	11.4696	0.815943	16	25.7802	0.657953	16	10.3982	0.534109	16	40.4562	0.0131708	1		612	68.8526	5.73193
AT5G04885.1	Glycosyl hydrolase family protein	926.15	34.29	1	15	17	43	0.677535	31	13.2269	0.546512	31	14.0984	0.595014	31	19.5513	0.995348	31	14.8289	0.939352	31	14.0046	0.855856	31	12.2359	0.727164	31	20.4658	0.641407	31	17.1444	0.0124392	3	7.9806	665	72.2573	6.58057
AT2G22480.1	phosphofructokinase 5	925.68	40.22	1	14	14	31	0.694476	23	10.8574	0.604174	23	14.3452	0.621953	23	8.6133	0.991303	23	6.80168	0.93476	23	8.30718	0.914197	23	10.9028	0.750827	23	21.8437	0.653733	23	19.2638	0.0171955	3	64.251	537	58.5778	7.25439
AT5G21160.1	LA RNA-binding protein	925.59	24.7	3	14	14	26	0.473914	21	13.7755	0.485295	21	14.9692	0.468007	21	12.871	0.974536	21	15.9796	0.860017	21	7.49668	0.743351	21	8.57868	0.53902	21	25.235	0.496668	21	19.2	0.0127793	2	18.6263	826	91.3204	7.89893
AT2G32810.1	beta galactosidase 9	924.53	24.35	1	15	15	35	0.769271	25	12.2014	0.728063	25	20.0337	0.701956	25	11.8158	1.04386	25	15.3088	0.949688	25	9.00694	0.994201	25	17.8615	0.846953	25	22.8882	0.8327	25	29.3478	0.0185184	1		887	99.1353	8.03076
AT1G20970.1	FUNCTIONS IN: molecular_function unknown; INVOLVED IN: biological_process unknown; LOCATED IN: plasma membrane, vacuole; EXPRESSED IN: guard cell, cultured cell; BEST Arabidopsis thaliana protein match is: proton pump interactor 1 (TAIR:AT4G27500.1); Has 30201 Blast hits to 17322 proteins in 780 species: Archae - 12; Bacteria - 1396; Metazoa - 17338; Fungi - 3422; Plants - 5037; Viruses - 0; Othe…	924.44	16.57	1	16	16	22	0.514322	18	30.5721	0.55772	18	23.4575	0.568583	18	27.7176	0.858614	18	7.13051	1.05425	18	5.5357	0.832415	18	20.8414	0.679372	18	36.8016	0.574153	18	20.3835	0.0122879	3	20.2498	1364	150.07	4.75439
AT5G49850.1	Mannose-binding lectin superfamily protein	924.41	32.89	1	14	15	24	0.349979	20	20.9433	0.444897	20	18.5335	0.375093	20	18.0846	0.740581	20	18.6215	1.2692	20	6.2036	0.710896	20	12.49	0.256705	20	39.6522	0.22102	20	30.4379				596	66.7885	7.07861
AT3G57150.1	homologue of NAP57	923.94	33.1	1	15	15	33	0.267641	24	21.4783	0.295482	24	29.5364	0.295113	24	11.9882	0.723493	24	9.58116	1.17938	24	12.8651	0.444122	24	23.8118	0.295647	24	20.3408	0.194363	24	24.9043	0.0156042	2	65.7625	565	62.987	9.14404
AT3G54660.1	glutathione reductase	923.88	42.48	1	16	16	39	0.703567	32	7.69732	0.625052	32	13.3143	0.639418	32	9.11178	0.963548	32	8.93863	1.04079	32	11.6499	0.882417	32	19.4173	0.785888	32	15.3252	0.658779	32	14.7087	0.014979	4	5.51477	565	60.8141	7.86963
AT5G22010.1	replication factor C1	923.7	18.83	1	15	15	22	0.276382	19	33.0397	0.53585	19	9.91335	0.360318	19	20.9972	0.986431	19	12.2236	0.916667	19	10.0879	0.92522	19	10.605	0.241014	19	58.532	0.233912	19	52.6002				956	104.314	9.26123
AT1G29350.1	Kinase-related protein of unknown function (DUF1296)	922.4	32.97	1	13	13	44	0.777223	28	21.3182	0.684865	29	19.0246	0.612562	29	23.5574	1.03822	29	19.5596	0.957894	29	18.2896	1.03238	29	23.8008	0.815341	28	25.3136	0.811293	29	23.309	0.0229356	4	79.9247	831	90.8239	5.84619
AT1G54270.2	eif4a-2	920.25	50.61	2	7	16	46	0.585433	14	35.5069	0.451754	14	23.1565	0.47265	14	17.0296	0.91595	14	5.73927	1.07047	14	11.1045	0.815466	14	19.1544	0.538743	14	34.7604	0.462384	14	43.5995	0.0292605	7	90.9081	407	46.1657	5.68115
AT1G07510.1	FTSH protease 10	919.78	24.85	1	11	16	26	0.587525	16	12.9773	0.53289	16	9.01314	0.525264	16	7.74323	0.899175	16	7.8897	0.859349	16	12.5986	0.866176	16	19.5381	0.533263	16	25.9879	0.502092	16	11.2973	0.0152887	1		813	89.4992	8.35303
AT1G78850.1	D-mannose binding lectin protein with Apple-like carbohydrate-binding domain	919.31	46.03	1	9	16	59	0.716416	30	12.2802	0.762855	30	12.1703	0.699318	30	8.58479	1.11472	30	10.1676	1.11283	30	16.6223	1.00399	30	17.3943	0.775216	30	14.4278	0.663197	30	15.741	0.0182874	5	17.8262	441	49.0201	7.6499
AT1G18500.1	methylthioalkylmalate synthase-like 4	919	28.84	1	4	14	28	0.516761	5	30.6857	0.466956	5	14.5442	0.542925	5	10.7403	0.993449	5	22.666	0.785607	5	17.2298	0.769077	5	19.2509	0.646839	5	11.1242	0.481074	5	29.261				631	68.6332	6.59521
AT2G29140.1	pumilio 3	918.91	19.5	1	3	17	25	0.603061	4	7.33261	0.608038	4	12.8407	0.692046	4	26.6782	0.962725	4	9.13699	0.947604	4	20.7446	1.10212	4	10.5996	0.853786	4	8.47253	0.65256	4	23.3201				964	105.919	6.20166
AT4G01100.1	adenine nucleotide transporter 1	918.86	49.72	2	15	15	28	0.593255	20	8.64737	0.542356	20	11.5173	0.496617	20	13.7094	0.934034	20	12.4722	0.863382	20	12.5724	0.775704	20	20.9118	0.601988	20	13.8686	0.553654	20	13.3372	0.0167087	4	41.8598	352	38.301	9.53955
AT1G72390.1	CONTAINS InterPro DOMAIN/s: Spt20 family (InterPro:IPR021950); Has 8778 Blast hits to 7244 proteins in 477 species: Archae - 6; Bacteria - 326; Metazoa - 4198; Fungi - 1506; Plants - 923; Viruses - 22; Other Eukaryotes - 1797 (source: NCBI BLink).	918.13	15.25	1	13	13	16	0.701432	14	10.8702	0.612265	14	14.3392	0.617597	14	9.23608	1.04557	14	12.5885	0.988954	14	10.1177	0.91903	14	17.6176	0.729284	14	6.48511	0.672512	14	18.8971	0.0118996	3	4.34233	1325	143.219	9.45166
AT5G08570.1	Pyruvate kinase family protein	917.78	43.92	1	5	16	37	0.599825	10	7.29629	0.536697	10	15.4475	0.489239	10	9.5662	0.985063	10	11.4889	0.996562	10	12.9804	0.823023	10	14.1793	0.741891	10	23.2733	0.469662	10	17.2594	0.0104711	1		510	54.9414	6.29053
AT2G05920.1	Subtilase family protein	917.4	29.97	1	15	15	35	0.716153	30	11.7761	0.739958	30	18.6948	0.664567	30	12.5968	0.939081	30	11.914	0.843124	30	12.4948	0.949666	30	19.6293	0.780945	30	18.8703	0.703079	30	14.2745	0.0207881	4	60.9899	754	79.9653	8.35303
AT5G64270.1	splicing factor, putative	916.99	15.37	1	15	15	18	0.512798	16	25.4065	0.557915	16	25.5285	0.81095	16	10.7417	0.982966	16	16.8507	0.914271	16	12.0498	1.11875	16	15.3134	1.01891	16	10.25	0.730649	16	40.3088				1269	141.361	6.11279
AT4G28470.1	26S proteasome regulatory subunit S2 1B	916.9	22.9	1	7	17	23	0.433644	8	7.96239	0.38605	8	19.9272	0.406449	8	9.92362	0.807121	8	14.6808	1.32377	8	6.06765	0.652333	8	9.65905	0.443996	8	18.8405	0.311393	8	20.0258	0.0149101	1		891	97.8918	5.21143
AT3G18035.1	winged-helix DNA-binding transcription factor family protein	916.43	40	1	12	12	38	0.859557	32	20.6135	0.813046	32	20.3871	0.740117	32	14.3518	1.01123	32	12.2936	0.945766	32	11.9884	0.977223	32	22.0569	0.64139	32	38.3038	1.01253	32	23.9724	0.0213158	12	92.4761	480	51.4926	9.93506
AT1G73180.1	Eukaryotic translation initiation factor eIF2A family protein	915.87	36.26	1	14	14	27	0.745024	23	15.2651	0.590455	23	19.0083	0.627821	23	10.5587	0.98768	23	10.1569	0.878592	23	9.91786	0.931509	23	18.167	0.787219	23	13.2995	0.712475	23	19.7179	0.0125355	4	15.0555	513	56.2622	8.88037
AT3G25860.1	2-oxoacid dehydrogenases acyltransferase family protein	915.05	43.33	1	11	13	48	0.701691	30	10.0486	0.593989	30	14.984	0.611351	30	15.4595	1.04293	30	12.2793	0.892933	30	14.672	0.930711	30	15.3675	0.864096	30	13.3763	0.664953	30	14.0198	0.0199299	3	25.1359	480	50.0491	8.36768
AT3G12780.1	phosphoglycerate kinase 1	914.38	37.84	1	7	12	54	0.702877	17	14.5616	0.54725	17	11.5589	0.608326	17	7.58084	0.950131	17	12.0137	0.942233	17	4.15112	0.820567	17	10.4562	0.833552	17	15.0557	0.602717	17	5.78108				481	50.0807	6.23975
AT5G21105.1	Plant L-ascorbate oxidase	914.28	34.35	1	14	14	76	0.681474	45	13.2088	0.757806	45	10.9626	0.659119	45	13.291	1.06747	45	11.616	1.09763	45	10.1104	0.933248	45	8.57094	0.699694	45	19.144	0.731971	45	10.3273	0.0164403	14	37.4081	588	65.7971	8.26514
AT3G47930.1	L-galactono-1,4-lactone dehydrogenase	913.77	33.77	1	16	16	39	0.666093	28	10.5418	0.674154	28	10.5378	0.669705	28	15.9669	0.991375	28	13.3143	1.03369	28	17.2442	0.98955	28	13.2832	0.576873	28	19.2881	0.661031	28	13.21	0.0132551	7	11.3605	610	68.5126	8.55811
AT2G44060.1	Late embryogenesis abundant protein, group 2	913.44	51.08	1	16	16	48	0.741324	42	15.392	0.64843	42	17.5339	0.684206	42	13.0274	1.0492	42	10.3859	0.950106	42	12.3288	1.01293	42	11.399	0.87911	42	15.6056	0.805473	42	16.4518	0.0147117	6	46.7872	325	36.0138	4.84326
AT2G44120.1	Ribosomal protein L30/L7 family protein	912.4	67.77	2	5	19	45	0.462499	11	22.303	1.17631	11	15.5674	0.557064	11	13.904	1.19848	11	13.9055	0.956211	11	10.0364	1.42259	11	11.6025	0.0816178	11	286.606	0.319504	11	85.1044	0.0136177	1		242	27.9224	9.93506
AT4G11860.1	Protein of unknown function (DUF544)	912.04	28.3	1	15	15	21	0.660533	19	11.9322	0.596315	19	18.7952	0.618323	19	16.7331	1.05367	19	8.18527	0.985986	19	6.60899	0.955378	19	17.1301	0.802776	19	10.7448	0.63981	19	24.6006	0.0144659	2	41.478	682	74.3818	4.48779
AT1G01300.1	Eukaryotic aspartyl protease family protein	910.07	41.86	1	14	14	35	0.900572	27	22.4836	0.929417	27	16.064	0.83799	27	13.2891	1.08331	27	11.9588	1.03419	27	8.38487	1.08786	27	8.52864	0.98295	27	17.5382	0.993805	27	14.8159	0.0186059	6	39.7244	485	52.1423	8.98291
AT5G56740.1	histone acetyltransferase of the GNAT family 2	909.97	47.11	1	14	14	34	0.570375	31	12.91	0.474353	31	15.4205	0.494062	31	10.959	0.979742	31	12.232	0.881803	31	14.9004	0.846692	31	15.7602	0.585867	31	14.4079	0.460059	31	15.698	0.01316	2	40.5119	467	52.7054	5.64307
AT1G48900.1	Signal recognition particle, SRP54 subunit protein	909.95	37.58	1	16	16	22	0.653964	20	7.24859	0.602951	20	12.0775	0.602196	20	12.1207	0.996512	20	2.94007	1.00612	20	6.93277	0.984064	20	12.4488	0.648056	20	9.48595	0.649012	20	21.5674	0.0133664	6	18.966	495	54.7458	8.92432
AT1G16350.1	Aldolase-type TIM barrel family protein	909.75	42.83	1	11	14	40	0.64851	22	11.4119	0.534409	22	10.3779	0.579774	22	12.8916	1.01182	22	13.5632	0.892	22	12.5471	0.711958	22	30.8273	0.566564	22	35.2848	0.636976	22	15.439	0.0146369	6	27.7352	502	54.0173	6.48096
AT5G58130.1	RNA-binding (RRM/RBD/RNP motifs) family protein	908.04	25	1	13	13	24	0.628688	21	12.3666	0.595952	21	17.6072	0.558766	21	17.5	0.952466	21	7.31176	0.985814	21	11.3363	0.919629	21	12.6678	0.543758	21	14.0276	0.601921	21	12.0831	0.0165549	4	22.3443	748	81.0302	4.91943
AT4G29130.1	hexokinase 1	907.58	40.12	1	10	14	37	0.453843	20	8.8808	0.431651	20	11.3176	0.42418	20	17.3196	0.825727	20	8.40544	1.06582	20	10.7668	0.71496	20	11.1328	0.488203	20	13.4381	0.364945	20	20.9366	0.0142377	2	55.5614	496	53.6727	6.1001
AT4G21150.2	ribophorin II (RPN2) family protein	907.41	28.17	2	16	16	38	0.412451	25	14.5099	0.431232	25	22.7707	0.390776	25	17.4754	0.751275	25	11.742	1.39078	25	8.27829	0.613847	25	22.2729	0.415482	25	15.4242	0.352363	25	33.8746	0.0193339	2	64.621	678	73.221	7.09326
AT5G03740.1	histone deacetylase 2C	906.48	56.12	1	16	16	66	0.873725	54	25.7849	0.810108	53	17.6452	0.732171	54	19.7704	1.03277	54	12.7677	1.07336	54	17.8755	1.03377	54	35.5648	0.850652	54	23.8157	0.888833	54	16.5634	0.0184694	11	34.8802	294	31.8113	4.89404
AT3G42170.1	BED zinc finger ;hAT family dimerisation domain	906.41	30.46	1	13	13	36	0.512072	26	8.59753	0.478412	25	8.59516	0.49151	26	15.0183	0.869217	26	12.9944	1.02206	26	8.70662	0.792608	26	10.5601	0.571919	26	14.9709	0.437816	26	26.8967				696	78.7639	5.35107
AT3G14840.2	Leucine-rich repeat transmembrane protein kinase	905.41	17.75	1	14	15	24	0.534534	22	22.8961	0.483722	22	27.1863	0.466243	22	23.5896	0.84066	22	16.4463	1.13895	22	8.07709	0.732268	22	26.0438	0.561566	22	25.6125	0.420183	22	38.7628	0.0145876	3	30.9317	1020	112.206	6.18896
AT5G50210.1	quinolinate synthase	904.97	26.18	1	17	17	30	0.601428	25	14.7818	0.528161	25	23.2621	0.512425	25	17.6976	0.938478	25	10.5933	1.086	25	10.0245	0.89509	25	13.474	0.637511	25	13.1421	0.482267	25	20.554	0.0278049	2	177.232	718	78.883	6.87354
AT4G33650.1	dynamin-related protein 3A	904.84	25.87	2	13	18	33	0.560556	17	22.0299	0.538284	17	18.466	0.520267	17	13.1597	0.856624	17	11.1706	1.04938	17	10.6657	0.871625	17	17.6266	0.607234	17	21.9189	0.54158	17	41.9881				808	89.5713	6.44287
AT2G21170.1	triosephosphate isomerase	904.81	43.17	1	13	14	38	0.822157	36	8.61328	0.701911	36	13.3558	0.720049	36	9.0938	1.00737	36	7.45241	0.810912	36	12.5733	1.00975	36	15.6526	1.00775	36	19.762	0.925593	36	14.086	0.0214789	8	31.2058	315	33.3252	7.82568
AT1G63000.1	nucleotide-rhamnose synthase/epimerase-reductase	904.8	55.15	1	11	14	47	0.712787	26	18.6134	0.726026	26	13.1605	0.680098	26	13.9707	0.996744	26	13.247	0.95857	26	14.5174	0.953799	26	12.1168	0.8441	26	19.2093	0.754846	26	16.7309	0.0138238	2	32.0496	301	33.576	5.97314
AT3G14310.1	pectin methylesterase 3	904.27	31.25	1	12	12	43	0.787617	29	16.0071	0.777292	29	12.9685	0.715896	29	10.7118	1.11339	29	19.264	0.791948	29	13.7977	0.992044	29	14.8203	0.757205	29	23.6728	0.810626	29	19.0308	0.0348184	5	38.9637	592	64.2158	8.86572
AT2G15860.1	unknown protein; FUNCTIONS IN: molecular_function unknown; INVOLVED IN: biological_process unknown; LOCATED IN: cellular_component unknown; EXPRESSED IN: 24 plant structures; EXPRESSED DURING: 13 growth stages; Has 30201 Blast hits to 17322 proteins in 780 species: Archae - 12; Bacteria - 1396; Metazoa - 17338; Fungi - 3422; Plants - 5037; Viruses - 0; Other Eukaryotes - 2996 (source: NCBI BLink).	904.19	37.3	1	15	15	26	0.648749	24	9.47823	0.545286	24	13.6286	0.625281	24	12.6826	0.944551	24	10.9133	0.831191	24	8.69705	0.941319	24	13.0427	0.87215	24	10.8639	0.663319	24	17.2749	0.0170998	3	21.7685	512	55.5404	4.75439
AT5G62810.1	peroxin 14	904.13	38.46	1	14	14	26	0.728263	23	11.3041	0.67	23	14.3203	0.725814	23	17.0399	1.05522	23	13.6793	1.06945	23	11.0642	0.990936	23	17.4483	0.850817	23	9.42164	0.76141	23	14.5242	0.0274297	1		507	55.5608	5.97314
AT1G80600.1	HOPW1-1-interacting 1	903.32	38.51	1	12	12	32	0.632618	26	12.5601	0.58702	26	14.0644	0.568592	26	10.9368	1.00264	26	16.1786	0.848565	26	12.9404	0.888389	26	23.8515	0.709267	26	17.9517	0.568716	26	30.9361	0.0128044	3	2.08489	457	48.7965	6.80029
AT4G09980.1	Methyltransferase MT-A70 family protein	903.02	23.57	1	16	16	23	0.361445	17	30.6597	0.405608	17	24.5358	0.410409	17	13.3539	0.993955	17	9.98425	0.987611	17	9.0243	0.888732	17	11.7349	0.442254	17	23.433	0.35423	17	34.6253	0.0129635	2	3.74525	963	106.296	8.38232
AT5G03290.1	isocitrate dehydrogenase V	902.18	42.78	1	7	14	40	0.708836	15	5.71563	0.619562	15	26.0819	0.683263	15	11.2178	1.07866	15	4.50099	1.03326	15	6.69767	0.975085	15	11.425	0.829148	15	15.9286	0.70206	15	12.9878	0.0148127	3	4.57844	374	40.5988	6.78564
AT5G35530.1	Ribosomal protein S3 family protein	901.94	70.56	1	4	16	70	0.775159	9	6.57599	0.617256	9	4.96246	0.679366	9	6.40344	0.988498	9	1.95881	0.752293	9	11.5957	0.759945	9	23.8076	0.531421	9	36.2617	0.795719	9	6.26115	0.0176771	8	29.4941	248	27.4406	9.53955
AT3G14990.1	Class I glutamine amidotransferase-like superfamily protein	901.43	46.94	1	13	13	57	0.470795	47	16.902	0.426404	47	25.687	0.518343	47	22.9861	0.865496	47	14.6491	1.46246	47	16.1338	0.783969	47	24.7981	0.589655	47	27.7684	0.385339	47	25.3622	0.0316265	2	89.9753	392	41.831	5.41455
AT1G06230.1	global transcription factor group E4	900.98	26.24	1	14	14	22	0.657112	19	10.0126	0.579382	19	12.0487	0.531096	19	18.7926	1.02196	19	10.1368	0.85967	19	14.2465	0.948506	19	15.6801	0.702749	19	8.44634	0.593444	19	14.7066	0.0290062	1		766	84.0433	5.36377
AT1G71695.1	Peroxidase superfamily protein	900.51	45.25	1	14	14	45	0.772841	42	11.2039	0.783172	42	15.3781	0.707366	42	12.9226	1.02796	42	14.8255	1.05357	42	19.3678	0.950362	42	38.7578	0.761864	42	38.1588	0.743856	42	20.2085	0.0178365	9	45.6242	358	39.5342	8.27979
AT5G47210.1	Hyaluronan / mRNA binding family	900.16	42.58	1	12	16	57	0.990414	43	12.081	0.946101	43	24.4013	0.917763	43	15.1236	0.946583	43	15.2317	0.895584	43	9.67879	1.23128	43	21.4532	0.35427	42	31.2221	1.21111	43	23.8546	0.0203167	15	48.0895	357	37.9768	8.77783
AT5G26710.1	Glutamyl/glutaminyl-tRNA synthetase, class Ic	900.14	26.43	1	17	17	29	0.338863	24	15.5519	0.375251	24	15.0507	0.369799	24	17.7435	0.723295	24	13.0371	1.38205	24	13.9351	0.585239	24	22.3139	0.280835	24	30.3108	0.219449	24	40.2691	0.0152055	2	63.7302	719	81.0134	7.03467
AT3G52990.1	Pyruvate kinase family protein	899.84	43.07	1	5	16	23	0.49651	8	19.9826	0.367682	8	17.274	0.457421	8	11.9158	0.881202	8	10.4886	1.02077	8	15.2724	0.825987	8	30.9068	0.45759	8	44.4036	0.436776	8	23.4923				527	57.4591	7.10791
AT3G16480.1	mitochondrial processing peptidase alpha subunit	899.52	39.68	1	8	16	43	0.708476	13	15.3735	0.611296	13	11.2413	0.617907	13	9.09382	1.07617	13	11.739	0.980719	13	10.5343	0.952956	13	11.7476	0.844766	13	11.2746	0.694117	13	21.4778	0.0124631	2	26.3923	499	54.0193	6.48096
AT3G12110.1	actin-11	899.36	45.62	1	1	14	84	0.640631	1		0.546054	1		0.555206	1		0.836417	1		0.611412	1		0.903359	1		0.844196	1		0.704868	1					377	41.6479	5.38916
AT2G36070.1	translocase inner membrane subunit 44-2	898.1	37.1	1	15	15	25	0.611679	22	12.517	0.720528	22	12.3437	0.654923	22	8.41986	1.05127	22	10.9527	0.945008	22	7.55729	1.02239	22	16.1453	0.177656	22	36.2139	0.623874	22	23.9736	0.0166456	10	19.9842	469	53.6125	8.76318
AT1G23820.1	spermidine synthase 1	898.04	44.97	1	9	12	30	0.652883	15	12.4527	0.532946	15	15.5925	0.552403	15	20.3589	0.994964	15	12.4101	0.953654	15	13.0249	0.848764	15	12.0761	0.776038	15	13.257	0.597141	15	10.224	0.0128062	2	11.1035	378	41.6527	5.17334
AT5G48650.1	Nuclear transport factor 2 (NTF2) family protein with RNA binding (RRM-RBD-RNP motifs) domain	897.85	44.76	1	15	15	28	0.710583	25	9.719	0.651601	25	13.4313	0.635576	25	15.8393	1.00675	25	10.6252	1.00371	25	7.85304	0.948801	25	22.2201	0.762321	25	15.0405	0.683507	25	13.6439	0.0166577	6	32.4341	458	50.0436	5.41455
AT1G28130.1	Auxin-responsive GH3 family protein	897.68	34.48	1	14	15	34	0.548588	22	11.819	0.506739	22	13.0374	0.498749	22	20.3445	0.863459	22	10.1451	1.17194	22	9.92194	0.817229	22	18.9042	0.581483	22	21.5037	0.415747	22	18.8713	0.0167823	2	17.1748	609	68.8203	5.2749
AT2G47470.1	thioredoxin family protein	897.38	44.04	1	15	15	38	0.849118	33	10.7411	0.858084	33	12.878	0.882269	33	11.4818	1.01413	33	13.2897	0.9683	33	10.8556	1.19194	33	39.9652	0.990774	33	37.9814	1.14005	33	19.3897	0.0219447	9	36.8958	361	39.4724	6.06201
AT2G29690.1	anthranilate synthase 2	897.2	28.99	1	12	14	27	0.674678	19	10.1253	0.628075	19	16.7794	0.588406	19	11.0344	1.02169	19	14.5614	1.1046	19	8.65289	0.915629	19	12.2022	0.623816	19	12.8546	0.627762	19	21.376	0.0142216	3	9.5058	621	69.7718	6.7124
AT3G05530.1	regulatory particle triple-A ATPase 5A	896.99	41.27	1	5	15	41	0.790444	7	14.5192	0.688249	7	20.9462	0.674183	7	8.74974	0.97486	7	11.8295	1.04144	7	4.55397	0.96819	7	22.8152	0.798178	7	13.1384	0.793706	7	24.3926	0.0203315	1		424	47.4503	5.03369
AT5G48230.2	acetoacetyl-CoA thiolase 2	895.84	55.09	1	12	12	44	0.657575	37	10.3765	0.585601	37	12.5609	0.590432	37	11	1.00172	37	9.53249	0.828979	37	16.5188	0.852624	37	22.6048	0.751144	37	22.9669	0.612227	37	17.2626	0.013945	7	34.3213	403	41.3854	6.88818
AT2G25970.1	KH domain-containing protein	895.32	27.85	1	12	13	52	0.725723	43	11.1519	0.65616	43	16.1586	0.673353	43	13.8479	0.991737	43	19.0907	0.968974	43	11.2089	0.959568	43	22.4535	0.819892	43	14.1097	0.693145	43	19.4981	0.018822	8	74.412	632	64.5674	5.49072
AT4G12130.1	Glycine cleavage T-protein family	895.09	49.62	1	14	14	27	0.825729	22	11.8503	0.735631	22	10.8876	0.762152	22	14.1031	1.08541	22	12.2577	1.01195	22	20.9248	1.03668	22	12.8511	0.899742	22	18.9731	0.909871	22	23.3232	0.0325842	5	46.6843	393	43.5009	6.72705
AT1G58380.1	Ribosomal protein S5 family protein	894.34	50	2	4	16	74	0.890594	16	34.4382	0.921352	16	17.7098	0.704851	16	21.2538	1.0381	16	14.0525	1.04488	16	20.3898	1.20179	16	32.8493	0.0925025	15	315.061	0.72432	16	28.1622	0.0191375	7	52.94	284	30.7223	10.2573
AT3G21110.1	purin 7	893.44	49.88	1	14	14	34	0.666225	25	11.9258	0.555219	25	13.7065	0.598275	25	9.93388	1.00738	25	14.6073	0.946268	25	15.3641	0.857039	25	18.245	0.748426	25	13.0834	0.580237	25	16.484	0.0196934	1		411	46.0345	6.44287
AT5G59420.1	OSBP(oxysterol binding protein)-related protein 3C	893.21	44.42	1	11	13	39	0.65139	21	12.1537	0.579185	21	12.6917	0.605813	21	12.3717	1.06249	21	7.70105	1.02373	21	10.4206	0.969867	21	11.6296	0.756646	21	13.7367	0.641795	21	7.02325	0.0218066	2	18.7883	457	51.9332	5.30029
AT4G16760.1	acyl-CoA oxidase 1	892.85	30.27	1	13	15	31	0.560299	18	15.5655	0.545534	18	13.2802	0.587657	18	14.2812	0.934964	18	20.2787	1.20605	18	9.97306	0.945412	18	16.3833	0.64972	18	17.419	0.437487	18	16.0263	0.0115328	3	1.93642	664	74.2549	7.66455
AT5G58440.1	sorting nexin 2A	891.49	32.54	1	13	15	27	0.724885	22	8.70208	0.670319	22	12.4896	0.648342	22	14.8695	1.03797	22	9.27883	0.967711	22	9.3578	0.99189	22	16.1328	0.796221	22	11.4951	0.787649	22	13.3322	0.0193336	5	48.4139	587	65.4867	5.2876
AT3G17840.1	receptor-like kinase 902	891.02	27.2	1	14	16	26	0.650222	19	11.4208	0.566221	19	19.2107	0.528013	19	12.6956	0.885829	19	6.86912	0.964941	19	7.67555	0.750787	19	17.5963	0.627423	19	11.2648	0.562841	19	20.1979				647	70.3615	6.56592
AT2G41800.1	Protein of unknown function, DUF642	890.33	52.97	1	14	15	61	0.917057	47	19.3452	0.904739	47	23.4769	0.911072	47	18.16	1.14024	47	14.2273	1.03359	47	12.0706	1.33703	47	36.4722	1.00717	47	28.8627	1.11248	47	24.0373	0.0188515	13	73.7171	370	40.3449	9.11475
AT1G30580.1	GTP binding	889.75	47.97	1	14	14	44	0.659433	35	12.0419	0.682621	35	9.91342	0.588519	35	8.79282	0.938114	35	13.0972	0.986299	35	13.5049	0.980517	35	9.95345	0.304155	35	41.2915	0.554868	35	15.4683	0.0153025	8	27.1751	394	44.4432	6.81494
AT4G27500.1	proton pump interactor 1	889.37	30.07	1	14	14	27	0.332871	24	32.5092	0.510853	24	33.1635	0.414138	24	18.1989	1.15054	24	11.4178	0.990635	24	8.41428	0.95217	24	14.1749	0.302532	24	32.7524	0.405047	24	48.5522	0.0134013	4	8.7159	612	68.8372	9.02686
AT1G49240.1	actin 8	888.71	49.87	2	7	14	73	0.630397	12	14.4677	0.490448	12	16.0018	0.50026	12	10.7238	0.982647	12	9.72419	0.836406	12	13.7434	0.837775	12	8.76985	0.695535	12	15.5038	0.549435	12	8.92856	0.0165281	4	35.3512	377	41.8359	5.57959
AT5G13310.1	unknown protein; FUNCTIONS IN: molecular_function unknown; INVOLVED IN: biological_process unknown; LOCATED IN: chloroplast; EXPRESSED IN: 13 plant structures; EXPRESSED DURING: 7 growth stages; BEST Arabidopsis thaliana protein match is: unknown protein (TAIR:AT5G13970.1); Has 1807 Blast hits to 1807 proteins in 277 species: Archae - 0; Bacteria - 0; Metazoa - 736; Fungi - 347; Plants - 385; Vir…	888.19	54.05	1	16	16	28	0.750773	23	11.8369	0.699731	23	18.9026	0.666094	23	19.6224	0.970854	23	15.1602	0.984605	23	13.1471	1.0079	23	16.2703	0.732074	23	15.4887	0.799267	23	25.0804	0.0171081	5	52.8248	370	41.0314	4.69092
AT1G56190.2	Phosphoglycerate kinase family protein	888.18	35.56	2	6	12	53	0.632011	10	7.03547	0.558902	10	3.56755	0.600939	10	11.9853	1.03467	10	7.94864	0.972868	10	3.07465	0.858206	10	3.25124	0.736401	10	17.3805	0.621567	10	11.7337	0.0156808	2	67.4703	405	42.5888	5.5415
AT5G21990.1	Tetratricopeptide repeat (TPR)-like superfamily protein	888.16	33.57	1	13	13	20	0.670312	17	10.8566	0.595512	17	21.9923	0.694193	17	10.3539	0.992701	17	13.0721	0.980529	17	7.49045	1.00874	17	16.5396	0.817247	17	19.0211	0.757871	17	12.755	0.0297313	1		554	60.7175	5.88428
AT5G63860.1	Regulator of chromosome condensation (RCC1) family protein	887.05	43.41	1	14	14	33	0.744838	29	13.5674	0.625484	29	24.269	0.633323	29	11.3179	0.937063	29	17.8914	0.980771	29	9.85596	0.861093	29	21.1428	0.834146	29	19.6238	0.651438	29	20.8364	0.0147261	2	17.0628	440	47.089	5.74463
AT4G33680.1	Pyridoxal phosphate (PLP)-dependent transferases superfamily protein	886	44.69	1	13	13	35	0.726398	25	21.5519	0.608582	25	23.772	0.640956	25	19.7688	1.0473	25	8.8874	0.876336	25	20.7955	0.930933	25	26.0433	0.850569	25	17.5172	0.659955	25	12.2552	0.0149187	6	26.8444	461	50.364	7.34229
AT5G67500.1	voltage dependent anion channel 2	885.93	58.7	1	13	13	45	0.757681	31	17.372	0.821175	31	14.8446	0.685497	31	18.9962	1.00552	31	12.9377	1.23644	31	11.5678	0.939356	31	23.1612	0.750892	31	24.8975	0.854114	31	19.5888	0.0246607	14	33.2375	276	29.5765	8.85107
AT5G44780.1	unknown protein; BEST Arabidopsis thaliana protein match is: unknown protein (TAIR:AT4G20020.2); Has 9661 Blast hits to 6233 proteins in 635 species: Archae - 4; Bacteria - 1116; Metazoa - 4251; Fungi - 1510; Plants - 1359; Viruses - 43; Other Eukaryotes - 1378 (source: NCBI BLink).	884.6	30.29	1	14	14	21	0.706874	16	10.7321	0.588877	16	26.7356	0.645399	16	14.1835	1.10454	16	9.76315	1.06876	16	11.0287	0.861362	16	37.8844	0.856649	16	24.2618	0.705251	16	12.6016	0.0275288	2	44.9964	723	78.9856	8.14795
AT4G20830.2	FAD-binding Berberine family protein	883.93	30	2	16	16	29	0.627515	23	11.0387	0.558792	23	6.50603	0.644271	23	7.49995	1.04011	23	9.4453	0.963997	23	11.9231	0.982863	23	22.4242	0.697443	23	17.2367	0.63394	23	16.9676	0.0145117	2	43.3128	540	60.2491	9.53955
AT3G27740.1	carbamoyl phosphate synthetase A	883.92	46.05	1	15	15	34	0.701107	28	10.1948	0.614089	28	13.1101	0.583541	28	9.63189	1.02194	28	7.85031	0.933325	28	7.76135	0.827958	28	11.1608	0.778211	28	11.7378	0.640278	28	15.3939	0.0160128	4	22.9344	430	47.0293	6.02393
AT3G22310.1	putative mitochondrial RNA helicase 1	882.95	31.31	1	8	13	32	0.698552	11	16.9162	0.589457	11	24.0805	0.600373	11	13.0746	0.996616	11	23.1173	0.772773	11	3.34426	0.880969	11	23.2241	0.698355	11	19.8667	0.776648	11	22.0495	0.0390926	2	8.92562	610	63.5702	9.40771
AT3G47520.1	malate dehydrogenase	881.77	43.18	1	10	12	60	0.691016	38	17.4658	0.580966	38	15.4769	0.654103	38	7.59958	1.00243	38	13.5407	0.855431	38	13.4369	0.901446	38	27.291	0.811388	38	31.4501	0.6868	38	14.3169	0.0174914	4	29.7462	403	42.3793	8.51416
AT3G44110.1	DNAJ homologue 3	881.58	44.29	1	6	15	32	0.766979	11	13.3875	0.797297	11	27.6026	0.639399	11	10.0054	0.951278	11	16.0726	1.0655	11	9.75265	1.06443	11	19.7652	0.349021	11	48.5436	0.628909	11	22.6287	0.0111978	3	10.6026	420	46.4148	6.11279
AT5G64430.1	Octicosapeptide/Phox/Bem1p family protein	880.84	41.72	1	12	13	29	0.723375	21	16.2142	0.679103	21	24.0942	0.671806	21	27.2043	1.03151	21	13.3731	1.04501	21	12.2554	1.01533	21	19.057	0.736783	21	28.6845	0.737161	21	19.9988	0.03727	2	226.21	513	56.4058	5.93506
AT5G16970.1	alkenal reductase	880.55	55.94	1	10	15	23	0.6535	12	10.2286	0.63067	12	11.9002	0.707416	12	11.1798	1.10262	12	11.8329	0.93756	12	15.0241	0.894768	12	16.5752	0.76079	12	14.5951	0.720377	12	12.2676	0.0110788	1		345	38.1091	6.17627
AT4G04950.1	thioredoxin family protein	880.41	37.3	1	12	12	27	0.626071	25	7.40051	0.513846	25	9.34722	0.541393	25	15.6331	1.01064	25	13.4995	0.94976	25	8.1763	0.863138	25	10.3355	0.738513	25	8.41755	0.584651	25	13.1822	0.0118663	3	22.561	488	53.0818	5.08447
AT5G58290.1	regulatory particle triple-A ATPase 3	879.97	41.91	1	12	13	32	0.827032	28	10.1651	0.712557	28	22.6697	0.777319	28	8.71437	1.03687	28	12.6903	0.964481	28	14.5315	1.13713	28	14.0493	0.958107	28	14.892	0.891369	28	24.5926	0.0258367	5	45.5152	408	45.7226	5.60498
AT3G06860.1	multifunctional protein 2	878.44	25.93	1	16	16	35	0.602016	27	9.69262	0.554959	27	11.7685	0.594263	27	14.5934	0.939363	27	12.3893	1.01513	27	14.716	0.973385	27	13.3884	0.555071	27	18.3892	0.507878	27	21.5689	0.0238605	3	16.4409	725	78.7897	9.17334
AT5G44070.1	phytochelatin synthase 1 (PCS1)	877.55	39.59	1	15	15	28	0.542068	22	14.7933	0.507115	22	19.6158	0.528694	22	10.2219	0.939458	22	13.3462	0.958516	22	8.04796	0.919494	22	14.3811	0.543873	22	19.157	0.454778	22	21.085	0.0147569	2	28.2193	485	54.4394	6.59521
AT1G14380.1	IQ-domain 28	876.98	26.81	1	14	15	21	0.610163	18	16.5115	0.785413	18	11.1959	0.552697	18	13.0375	0.965405	18	10.2383	1.02473	18	11.7171	1.02186	18	12.4336	0.498005	18	20.1404	0.603683	18	20.7089				664	72.8049	9.31982
AT5G46070.1	Guanylate-binding family protein	875.91	15.53	1	16	16	20	0.439558	18	32.4127	0.415307	18	24.1978	0.468294	18	18.5114	0.895899	18	8.29558	1.47229	18	7.31484	0.801389	18	16.8527	0.497382	18	23.2888	0.360714	18	38.8102				1082	122.702	6.63916
AT5G46750.1	ARF-GAP domain 9	875.74	57.46	1	13	15	37	0.901119	23	15.6256	0.798211	23	15.4793	0.727818	23	18.1621	1.04527	23	20.0546	1.01931	23	18.405	1.07632	23	23.9953	0.90215	23	19.8143	0.976863	23	19.9437	0.0168159	6	30.8626	402	43.5235	8.32373
AT1G52730.2	Transducin/WD40 repeat-like superfamily protein	875.51	51.9	1	5	14	29	0.826986	10	8.06986	0.738838	10	14.7066	0.723915	10	20.3957	0.966231	10	12.1437	0.995008	10	11.9288	1.02871	10	9.07134	0.729708	10	16.8957	0.845518	10	14.6683	0.0225589	3	125.267	343	37.7306	6.31592
AT5G42740.1	Sugar isomerase (SIS) family protein	874.97	40.36	1	16	16	26	0.653688	23	11.6966	0.54242	23	7.15882	0.600192	23	6.74928	1.03253	23	6.72386	0.987098	23	11.1708	0.917089	23	12.9757	0.793775	23	6.12714	0.5897	23	11.5401	0.0193675	1		560	61.6787	6.65381
AT3G13060.2	evolutionarily conserved C-terminal region 5	874.51	35.33	1	13	14	32	0.727159	19	13.5899	0.608221	19	22.4226	0.650913	19	11.6861	1.05398	19	15.0646	0.993898	19	8.82607	0.928747	19	21.6658	0.854078	19	14.7717	0.694575	19	20.9611	0.0662145	2	127.499	634	69.4385	5.57959
AT3G45190.1	SIT4 phosphatase-associated family protein	874.33	23.07	1	14	15	30	0.443101	21	29.0602	0.527761	21	32.6054	0.532658	21	29.9714	0.850951	21	15.0696	1.05267	21	10.7118	0.723659	21	36.175	0.537008	21	39.8695	0.432882	21	40.82	0.0307015	2	51.4472	789	87.5852	4.55127
AT1G53240.1	Lactate/malate dehydrogenase family protein	872.57	59.24	1	5	13	109	0.798739	26	15.203	0.774161	26	18.3294	0.727122	26	9.65057	1.10619	26	11.6745	1.05827	26	14.9476	1.09455	26	9.86967	1.00305	26	14.9536	0.791584	26	6.17175	0.0130418	5	6.57136	341	35.7819	8.35303
AT4G29840.1	Pyridoxal-5'-phosphate-dependent enzyme family protein	872.35	36.5	1	14	14	29	0.655315	23	13.418	0.612275	23	12.0051	0.580645	23	6.32334	0.99035	23	8.99216	0.971612	23	7.83591	0.84152	23	14.3259	0.785826	23	14.8846	0.644597	23	14.6077				526	57.74	7.41553
AT5G04130.1	DNA GYRASE B2	872.08	28.96	1	8	14	22	0.501821	12	21.226	0.455655	12	27.1653	0.459571	12	16.844	0.902659	12	9.42475	0.922006	12	16.0926	0.843259	12	22.8104	0.548896	12	10.0522	0.460575	12	26.907	0.0166269	1		732	81.0032	8.71924
AT5G11240.1	transducin family protein / WD-40 repeat family protein	871.73	30.73	1	13	13	30	0.601876	25	13.8135	0.537471	25	19.3848	0.55015	25	13.9736	0.911216	25	11.9741	0.911661	25	8.96122	0.908812	25	14.2976	0.586795	25	12.6709	0.505292	25	19.856	0.0129323	3	30.1662	615	66.8421	6.85889
AT3G44310.1	nitrilase 1	871.62	46.24	1	6	13	53	0.82537	13	11.7529	0.793739	13	17.1937	0.841748	13	20.5888	1.01814	13	15.2686	1.13149	13	9.14362	1.16633	13	14.5599	1.09767	13	10.3658	0.821558	13	27.2274	0.0263402	5	27.3895	346	38.128	6.27783
AT4G24830.1	arginosuccinate synthase family	871.36	33.81	1	13	13	39	0.66119	39	9.99155	0.509049	39	12.4226	0.584168	39	19.4181	0.98538	39	15.2692	0.969138	39	17.6524	0.87733	39	11.9665	0.764923	39	13.3702	0.601047	39	19.1928	0.0180204	4	80.0643	494	53.8116	6.66846
AT2G21660.1	cold, circadian rhythm, and rna binding 2	871.08	79.55	1	10	11	96	0.820679	76	19.4852	0.883811	76	16.5623	0.758353	76	13.9483	0.9189	76	13.885	0.827674	76	16.5456	0.986648	76	19.6093	0.894466	76	25.382	1.03395	76	22.0633	0.0238605	19	65.0518	176	16.8796	6.15088
AT3G01780.1	ARM repeat superfamily protein	871.04	15.22	1	15	15	21	0.347449	16	15.3771	0.346011	16	28.6999	0.349709	16	16.5012	0.72583	16	14.8542	1.22996	16	11.6466	0.56247	16	21.5219	0.372032	16	18.0886	0.272718	16	27.5433				1176	130.825	5.96045
AT5G11520.1	aspartate aminotransferase 3	870.91	45.21	1	12	16	34	0.829215	20	14.1099	0.744657	20	8.5053	0.812353	20	19.1416	1.20268	20	13.3137	1.28969	20	13.328	1.29181	20	14.5241	1.02539	20	18.3661	0.85287	20	12.5718	0.0132649	8	16.5439	449	48.9234	9.29053
AT1G53500.1	NAD-dependent epimerase/dehydratase family protein	870.78	26.99	1	7	15	28	0.5836	9	9.19618	0.544697	9	11.0321	0.531225	9	6.16847	0.906794	9	12.3435	0.887527	9	3.74802	0.748822	9	12.5994	0.658381	9	14.809	0.57136	9	11.8357	0.0168897	2	36.9393	667	75.1778	6.45557
AT1G42440.1	FUNCTIONS IN: molecular_function unknown; INVOLVED IN: ribosome biogenesis; LOCATED IN: nucleus; EXPRESSED IN: 22 plant structures; EXPRESSED DURING: 13 growth stages; CONTAINS InterPro DOMAIN/s: AARP2CN (InterPro:IPR012948), Protein of unknown function DUF663 (InterPro:IPR007034); BEST Arabidopsis thaliana protein match is: P-loop containing nucleoside triphosphate hydrolases superfamily protein…	870.17	25.6	1	15	15	18	0.447423	15	11.1558	0.53641	15	4.77785	0.432599	15	13.6693	0.902253	15	12.25	1.05589	15	9.71955	0.886294	15	11.9249	0.252631	15	35.1413	0.271711	15	16.5584				793	89.3994	7.21045
AT1G67630.1	DNA polymerase alpha 2	869.58	32.9	1	14	14	19	0.621756	16	12.3483	0.541546	16	12.0964	0.480517	16	10.0455	0.916913	16	15.3415	0.936896	16	8.94371	0.804791	16	13.8199	0.633425	16	16.5472	0.526921	16	14.6021	0.0189805	3	43.7814	620	68.9987	5.09717
AT4G05160.1	AMP-dependent synthetase and ligase family protein	869.47	33.82	1	14	14	29	0.708383	21	9.55608	0.692197	21	12.2412	0.629424	21	7.74555	1.02992	21	8.25298	1.17072	21	11.0032	0.979385	21	11.2369	0.822834	21	8.35175	0.635525	21	13.1913	0.0182822	2	7.11994	544	59.8123	8.45557
AT5G16270.1	sister chromatid cohesion 1 protein 4	869.02	20.27	1	13	13	24	0.559724	19	13.7829	0.530733	19	6.47262	0.537791	19	13.2484	0.911154	19	9.96979	0.864937	19	13.9276	0.778362	19	16.3573	0.676452	19	19.0922	0.544395	19	13.5425	0.0156633	2	19.5856	1031	113.988	4.36084
AT5G23890.1	LOCATED IN: mitochondrion, chloroplast thylakoid membrane, chloroplast, plastid, chloroplast envelope; EXPRESSED IN: 24 plant structures; EXPRESSED DURING: 14 growth stages; CONTAINS InterPro DOMAIN/s: S-layer homology domain (InterPro:IPR001119); BEST Arabidopsis thaliana protein match is: unknown protein (TAIR:AT5G52410.2); Has 1807 Blast hits to 1807 proteins in 277 species: Archae - 0; Bacter…	867.99	19.45	1	15	15	22	0.568337	19	7.3582	0.534507	19	8.46938	0.550764	19	11.7355	0.870426	19	8.87524	1.1346	19	7.17263	0.810405	19	11.4474	0.642875	19	8.61308	0.519283	19	14.8429				946	103.863	4.69092
AT5G61790.1	calnexin 1	867.81	31.89	1	9	14	32	0.605355	17	12.6972	0.613187	17	11.7882	0.682725	17	8.59179	0.952444	17	9.17908	1.08496	17	13.8213	1.00689	17	23.3179	0.689335	17	10.3767	0.57005	17	13.942	0.0178663	2	96.781	530	60.4484	4.90674
AT5G57580.1	Calmodulin-binding protein	867.52	29.37	1	14	15	19	0.550291	14	28.9417	0.479547	14	24.3113	0.512848	14	17.644	0.964387	14	17.2885	0.820293	14	10.8157	0.841218	14	22.4807	0.438496	14	20.9588	0.469497	14	38.1902	0.0228316	1		647	72.319	6.1001
AT1G07990.1	SIT4 phosphatase-associated family protein	867.44	23.94	1	12	13	16	0.397672	13	23.9925	0.445823	13	26.9224	0.443964	13	22.3992	0.825448	13	17.6733	1.12742	13	18.2451	0.692645	13	25.6372	0.456476	13	28.1052	0.352466	13	30.1603	0.0125139	1		802	89.5329	4.60205
AT1G23310.1	glutamate:glyoxylate aminotransferase	865.77	45.74	1	6	15	24	0.770579	7	11.931	0.683798	7	10.3945	0.734153	7	12.2527	1.17043	7	5.44682	1.09216	7	11.8007	1.07477	7	7.37667	1.00993	7	9.72052	0.744281	7	2.34703				481	53.267	6.88818
AT1G57720.1	Translation elongation factor EF1B, gamma chain	865.42	42.62	1	7	14	73	0.659711	38	10.3491	0.538786	38	27.718	0.643212	38	15.7783	1.01802	38	12.2128	0.873016	38	13.0416	0.98154	38	12.7789	0.918426	38	14.1492	0.62997	38	16.274	0.0143828	4	19.1601	413	46.3704	5.70654
AT5G57655.2	xylose isomerase family protein	865.24	35.43	1	14	14	27	1.08105	23	11.7275	0.959466	23	19.0182	1.0016	23	14.5859	1.08904	23	11.0855	0.831502	23	9.46396	1.46155	23	23.4483	1.23856	23	21.0452	1.38914	23	20.2708	0.0229405	6	139.501	477	53.6856	5.87158
AT2G20610.1	Tyrosine transaminase family protein	864.56	35.5	1	14	14	26	0.583771	21	10.2573	0.540408	21	13.068	0.559158	21	7.9679	0.928604	21	11.4584	1.09922	21	9.12079	0.869538	21	10.8346	0.643054	21	25.1555	0.501648	21	15.8307	0.0148202	3	12.158	462	51.0553	5.90967
AT2G17390.1	ankyrin repeat-containing 2B	864.21	50	1	12	14	25	0.837571	17	8.28725	0.768053	17	15.8896	0.945742	17	10.9053	1.18466	17	10.4165	0.817642	17	18.5929	1.42206	17	26.3845	1.34244	17	19.0061	1.06977	17	27.3732	0.0252782	1		344	36.8758	4.4751
AT2G44710.1	RNA-binding (RRM/RBD/RNP motifs) family protein	863.8	22.5	1	13	13	17	0.576673	12	19.8082	0.682226	12	9.44771	0.561259	12	15.5173	0.951	12	7.70041	0.998625	12	11.7567	1.05441	12	11.6172	0.263166	12	70.6788	0.3484	12	46.9854				809	89.7633	5.73193
AT1G79690.1	nudix hydrolase homolog 3	862.72	26.55	1	17	17	26	0.634978	22	22.5787	0.621599	22	20.415	0.594016	22	14.2567	0.948648	22	10.9869	1.01577	22	5.67159	0.85998	22	15.7613	0.686489	22	24.6534	0.623724	22	19.6791	0.0132094	3	36.9517	772	86.8022	5.43994
AT3G53260.1	phenylalanine ammonia-lyase 2	862.61	22.45	1	8	15	25	0.58896	9	8.32017	0.575181	9	19.9383	0.572358	9	26.6956	0.83639	9	17.4122	0.846535	9	12.5835	0.820675	9	26.3447	0.666588	9	17.0181	0.53579	9	35.7677	0.028655	1		717	77.8108	6.45557
AT2G41840.1	Ribosomal protein S5 family protein	862.4	49.82	1	5	16	70	0.845723	16	13.323	0.851179	16	21.9962	0.681898	16	10.2935	0.947368	16	11.768	1.00421	16	5.46238	1.07805	16	14.9977	0.173262	16	70.37	0.686213	16	19.8055	0.021545	9	27.8427	285	30.8593	10.2866
AT2G22420.1	Peroxidase superfamily protein	862.19	52.28	1	12	12	40	0.826419	39	8.2934	0.701776	39	9.58516	0.688094	39	12.7965	1.00325	39	10.891	0.798619	39	24.047	0.921624	39	14.4928	0.917338	39	20.1564	0.917269	39	13.3306	0.026139	13	47.8259	329	36.6464	5.22412
AT2G13560.1	NAD-dependent malic enzyme 1	860.95	30.66	1	14	14	27	0.572236	25	16.2916	0.550133	25	11.8121	0.571643	25	13.9974	0.969123	25	9.74254	0.952723	25	9.84309	0.850256	25	28.2317	0.699633	25	18.0321	0.534953	25	14.8037	0.0114989	3	0.755578	623	69.6111	5.45264
AT3G06580.1	Mevalonate/galactokinase family protein	860.86	42.34	1	15	15	27	0.623445	21	13.7784	0.566914	21	9.83642	0.629989	21	12.5907	1.00055	21	14.5048	0.962092	21	16.4	0.958892	21	16.6757	0.826441	21	18.7741	0.623159	21	13.877	0.0191733	4	63.2699	496	54.3065	5.96045
AT5G42790.1	proteasome alpha subunit F1	860.67	71.22	1	6	15	51	0.639737	14	17.813	0.635622	14	38.287	0.623199	14	13.867	0.987175	14	27.307	0.839892	14	11.0186	0.891092	14	24.2285	0.800865	14	9.61243	0.679615	14	38.4505	0.0513687	1		278	30.4571	5.08447
AT1G24510.1	TCP-1/cpn60 chaperonin family protein	860.61	35.14	1	15	15	22	0.583145	19	16.4443	0.570264	19	9.60326	0.616028	19	13.8623	0.872288	19	18.0865	0.823027	19	8.13551	0.982655	19	13.087	0.756486	19	11.6921	0.561704	19	12.704	0.0203732	1		535	59.3467	5.65576
AT3G12050.1	Aha1 domain-containing protein	860.59	52.22	1	12	12	30	0.656808	24	12.6708	0.600181	24	11.8466	0.603584	24	14.7977	0.940742	24	10.5249	0.780023	24	9.89722	0.880571	24	28.9854	0.472697	24	35.0871	0.606336	24	13.9305	0.0169526	4	47.3553	360	40.1596	5.89697
AT5G16680.1	RING/FYVE/PHD zinc finger superfamily protein	860.41	14.19	1	14	14	18	0.556175	15	22.3669	0.568774	15	10.9645	0.574581	15	14.9531	0.924018	15	10.9985	0.91876	15	13.5485	0.962271	15	9.50764	0.476941	15	19.2587	0.534307	15	19.2945	0.0314412	2	94.1456	1311	142.156	6.7124
AT1G09100.1	26S proteasome AAA-ATPase subunit RPT5B	860.25	37.35	1	4	14	39	0.734361	7	6.43142	0.673865	7	8.89011	0.693625	7	6.44069	0.993263	7	7.1852	1.10642	7	2.09532	1.04441	7	10.189	0.878851	7	3.97041	0.719119	7	4.62107	0.0261599	1		423	47.0082	5.021
AT1G11860.1	Glycine cleavage T-protein family	859.75	44.61	1	14	14	49	0.812374	34	15.2063	0.758203	34	15.5665	0.693669	34	10.5144	1.03686	34	22.1571	0.971128	34	9.35372	0.994041	34	30.5487	0.617687	34	21.6616	0.899795	34	13.5173	0.0261209	11	20.4134	408	44.4168	8.36768
AT1G79340.1	metacaspase 4	859.4	44.26	1	14	14	27	0.763778	23	18.4718	0.755844	23	13.4542	0.770855	23	10.4342	1.0079	23	12.5811	1.00482	23	6.59817	1.07591	23	19.5615	0.889017	23	22.0095	0.85852	23	18.7332	0.023028	5	26.7825	418	45.4553	4.81787
AT5G27600.1	long-chain acyl-CoA synthetase 7	858.84	26.57	1	14	14	31	0.665382	22	11.3087	0.61771	22	18.3896	0.676526	22	13.3135	1.0349	22	8.93412	1.12303	22	7.04215	1.02528	22	18.0799	0.806283	22	14.0255	0.677931	22	8.17373	0.0307174	2	14.1616	700	77.3042	6.59521
AT1G09830.1	Glycinamide ribonucleotide (GAR) synthetase	857.58	35.15	1	13	13	19	0.502031	17	14.2002	0.421007	17	10.5313	0.466438	17	10.5038	0.838789	17	14.2981	1.04674	17	7.70584	0.705706	17	10.9448	0.54608	17	16.2645	0.433678	17	24.217	0.018432	3	26.1167	532	56.4374	5.66846
AT4G31430.1	unknown protein; LOCATED IN: plasma membrane; EXPRESSED IN: 25 plant structures; EXPRESSED DURING: 15 growth stages; Has 30201 Blast hits to 17322 proteins in 780 species: Archae - 12; Bacteria - 1396; Metazoa - 17338; Fungi - 3422; Plants - 5037; Viruses - 0; Other Eukaryotes - 2996 (source: NCBI BLink).	856.88	33.61	2	14	14	27	0.728668	21	13.2565	0.616804	21	14.0056	0.637605	21	12.1128	0.974072	21	16.9279	1.03685	21	12.8286	0.931609	21	19.8869	0.812407	21	8.12914	0.753299	21	18.8853	0.109882	1		485	52.1167	5.61768
AT4G08350.1	global transcription factor group A2	856.8	16.33	1	14	14	22	0.424354	20	17.442	0.544237	20	12.728	0.449978	20	13.9144	0.835734	20	15.9183	0.919464	20	16.9205	0.751624	20	16.2278	0.294373	20	43.498	0.31041	20	30.9118	0.0173513	1		1041	115.334	5.43994
AT5G19990.1	regulatory particle triple-A ATPase 6A	856.04	44.39	1	14	15	32	0.855536	29	14.3002	0.773959	29	13.6105	0.730402	29	12.4859	0.978951	29	15.4329	0.988493	29	10.3582	1.16613	29	15.4775	0.326472	29	64.9054	0.728854	29	17.5797	0.0180593	9	67.8233	419	47.2178	8.88037
AT3G53870.1	Ribosomal protein S3 family protein	855.49	55.02	1	2	15	71	0.809241	3	12.4227	0.617019	3	2.91138	0.728189	3	1.50545	0.96593	3	2.93299	0.757653	3	0.756164	0.988692	3	17.4509	0.612734	3	3.76955	0.876176	3	4.51248				249	27.3317	9.53955
AT5G19090.1	Heavy metal transport/detoxification superfamily protein	855.37	27.43	1	12	12	24	0.717256	24	14.6571	0.719854	24	14.5199	0.629784	24	14.2286	0.983827	24	14.1813	0.92096	24	17.6287	0.759708	24	34.555	0.695098	24	41.9435	0.74023	24	19.6511				587	59.5827	6.80029
AT4G31180.1	Class II aminoacyl-tRNA and biotin synthetases superfamily protein	855.06	31	1	12	14	25	0.397571	17	17.8752	0.430463	17	15.746	0.416804	17	9.3632	0.819847	17	8.09906	1.05264	17	9.48298	0.720576	17	9.42692	0.4228	17	37.3136	0.302951	17	25.4283	0.0238136	3	41.654	558	62.8783	6.22705
AT5G16040.1	Regulator of chromosome condensation (RCC1) family protein	855.03	49.75	1	12	15	26	0.819411	16	16.8558	0.724156	16	11.2673	0.705313	16	14.3578	1.08311	16	10.7865	1.0149	16	6.85742	1.07834	16	14.2474	0.813252	16	20.3859	0.740729	16	16.3902	0.0157804	4	39.5137	396	42.8724	5.68115
AT2G30490.1	cinnamate-4-hydroxylase	855.01	33.66	1	15	15	35	0.447612	33	19.0396	0.467696	33	16.7559	0.439356	33	14.1163	0.862456	33	11.3786	1.41527	33	16.6577	0.697007	33	11.3321	0.442911	33	14.432	0.339348	33	21.902	0.0226513	1		505	57.7555	8.77783
AT3G55220.1	Cleavage and polyadenylation specificity factor (CPSF) A subunit protein	854.87	17.71	1	15	15	22	0.551222	21	16.197	0.518951	21	23.5645	0.458076	21	19.4863	0.771317	21	24.5013	1.00896	21	13.6649	0.750059	21	28.2143	0.506935	21	38.4682	0.389859	21	27.4904	0.014521	1		1214	134.881	5.5415
AT5G35590.1	proteasome alpha subunit A1	854.47	58.94	1	6	14	48	0.765135	22	34.9556	0.617276	22	21.1275	0.681962	22	23.2805	0.939551	22	24.2586	0.901141	22	12.7052	1.00034	22	29.8271	0.884352	22	18.9218	0.8675	22	40.8917	0.0279143	4	31.8902	246	27.2768	5.85889
AT3G22520.1	unknown protein; INVOLVED IN: biological_process unknown; LOCATED IN: chloroplast stroma, chloroplast, chloroplast envelope; EXPRESSED IN: 24 plant structures; EXPRESSED DURING: 13 growth stages; BEST Arabidopsis thaliana protein match is: unknown protein (TAIR:AT4G14840.1); Has 717 Blast hits to 703 proteins in 179 species: Archae - 14; Bacteria - 134; Metazoa - 141; Fungi - 74; Plants - 209; Vi…	854.22	30	1	14	14	24	0.688788	23	16.6914	0.63654	23	14.5578	0.5855	23	16.4244	0.962988	23	12.6787	0.8669	23	9.9611	0.80382	23	10.3497	0.684076	23	14.1653	0.700691	23	15.0364				600	67.5289	5.40186
AT5G10920.1	L-Aspartase-like family protein	853.83	38.88	1	15	15	31	0.541327	24	13.8508	0.477194	24	12.7916	0.507635	24	10.0225	0.938278	24	9.54118	1.13627	24	8.91799	0.801544	24	13.2228	0.569603	24	10.7341	0.423787	24	11.7855	0.0172618	2	35.8287	517	57.4761	5.88428
AT4G16143.1	importin alpha isoform 2	853.68	35.7	1	9	14	28	0.661382	15	10.818	0.525798	15	12.664	0.682189	15	12.9461	0.986005	15	11.7103	0.922439	15	12.2109	1.05915	15	16.5895	1.04414	15	10.2205	0.637824	15	14.2557	0.035679	1		535	58.8703	5.09717
AT1G06290.1	acyl-CoA oxidase 3	853.68	26.96	1	14	14	24	0.650297	18	9.38882	0.5697	18	11.6545	0.637434	18	14.9059	0.965433	18	7.20564	1.08373	18	6.5707	1.01277	18	11.3519	0.578713	18	22.9392	0.518407	18	16.4865	0.0132553	4	39.9372	675	75.6286	7.98682
AT5G49570.1	peptide-N-glycanase 1	852.83	27.6	1	13	13	20	0.512968	15	13.5033	0.499435	15	25.5313	0.530674	15	12.7321	0.930226	15	13.3016	1.05777	15	11.0134	0.856393	15	14.4571	0.494164	15	30.0587	0.414533	15	50.1935	0.011899	1		721	82.3943	5.51611
AT1G72330.1	alanine aminotransferase 2	852.32	28.33	2	7	13	37	0.65734	12	17.8097	0.591544	12	5.39719	0.692318	12	10.0593	1.04889	12	5.51492	1.17938	12	9.76889	1.0447	12	11.1604	0.846682	12	8.85885	0.627479	12	17.6671	0.0125146	2	11.2428	540	59.4731	6.37939
AT5G40870.1	uridine kinase/uracil phosphoribosyltransferase 1	851.2	41.36	1	8	14	26	0.636272	14	11.953	0.549222	14	12.2317	0.550047	14	14.0304	0.936784	14	8.63191	0.948782	14	7.21273	0.882692	14	12.6255	0.60186	14	10.6397	0.577192	14	17.6908	0.0191547	4	25.0408	486	54.3958	6.60986
AT5G62530.1	aldehyde dehydrogenase 12A1	850.61	39.57	1	14	14	28	0.681786	25	14.9739	0.563367	25	19.2229	0.654137	25	15.7147	1.04822	25	11.8433	1.05211	25	17.2978	1.0434	25	10.8409	0.8848	25	9.08878	0.624465	25	17.0166	0.0258975	4	42.1546	556	61.7336	6.72705
AT1G08200.1	UDP-D-apiose/UDP-D-xylose synthase 2	850.13	38.56	1	3	13	27	0.649083	5	9.80769	0.594359	5	13.4948	0.589397	5	5.47866	1.01789	5	7.2973	0.949358	5	3.74408	0.924838	5	6.6756	0.846343	5	5.17669	0.603511	5	9.35895				389	43.7622	5.87158
AT4G35790.2	phospholipase D delta	849.41	26.37	2	15	15	19	0.431545	18	16.9173	0.47431	18	17.987	0.413917	18	11.0874	0.788406	18	8.25399	1.16489	18	13.2232	0.735139	18	10.0308	0.487938	18	12.2714	0.332737	18	25.9926				857	97.7165	7.1665
AT1G15910.1	XH/XS domain-containing protein	848.47	28.08	1	16	16	26	0.701891	20	14.5171	0.665369	20	11.865	0.611919	20	9.78483	0.904273	20	10.6248	0.834173	20	14.1236	0.963674	20	8.90736	0.268229	20	40.7677	0.648429	20	11.3504	0.0151932	7	41.833	634	72.5896	5.32568
AT2G27860.1	UDP-D-apiose/UDP-D-xylose synthase 1	847.89	39.07	1	4	14	30	0.669401	7	5.00603	0.60567	7	10.7246	0.67192	7	15.7046	1.01778	7	5.03145	0.947601	7	10.8209	0.960662	7	7.12069	0.844211	7	18.4784	0.681289	7	21.0962	0.0123841	2	4.75857	389	43.6102	5.73193
AT3G10920.1	manganese superoxide dismutase 1	847.15	63.2	1	12	12	50	0.962386	43	22.056	0.905767	43	17.9861	0.965471	43	13.1652	1.21679	43	17.4765	1.04657	43	16.2297	1.38657	43	18.3392	1.22858	43	18.0632	1.15939	43	16.9966	0.0242845	15	59.036	231	25.4281	8.48486
AT1G80460.2	Actin-like ATPase superfamily protein	846.86	35.89	2	15	15	36	0.622355	29	10.2362	0.562021	29	17.4976	0.514489	29	14.608	1.04463	29	15.9042	1.0093	29	12.1022	0.887662	29	23.2743	0.695085	29	14.9405	0.587631	29	15.6361	0.0123092	3	19.5866	482	52.4497	6.55127
AT5G16930.1	AAA-type ATPase family protein	846.33	29.66	1	9	17	26	0.810808	13	11.5937	0.894919	13	9.45553	1.07469	13	6.5965	1.14645	13	10.4296	0.803555	13	12.6304	1.57664	13	14.1771	0.275071	13	129.951	0.799349	13	10.6939	0.0162588	2	12.322	644	70.949	9.5249
AT2G17190.1	ubiquitin family protein	846.13	32.71	1	7	12	43	0.783794	22	9.89745	0.706727	22	13.7568	0.748048	22	12.2365	1.10952	22	13.549	1.06769	22	15.6376	1.05301	22	13.8374	0.937359	22	11.4305	0.808517	22	16.2689	0.0186852	2	22.301	538	57.2485	4.79248
AT1G73980.1	Phosphoribulokinase / Uridine kinase family	846.02	30.33	1	12	12	19	0.639506	18	18.7969	0.610861	18	19.9075	0.585812	18	15.7201	0.98718	18	11.1811	0.972729	18	12.1742	0.94564	18	24.5617	0.813514	18	27.0853	0.631841	18	14.7733	0.0202578	3	12.5549	643	72.3628	7.29834
AT3G16440.1	myrosinase-binding protein-like protein-300B	845.92	45	1	10	10	28	0.92846	24	12.5238	1.01437	24	13.1687	0.931963	24	15.2258	1.1053	24	6.43489	1.14209	24	14.9176	1.19859	24	11.3775	1.07616	24	14.9891	1.08291	24	19.0449	0.0212975	12	67.0881	300	32.3242	4.93213
AT2G47650.1	UDP-xylose synthase 4	845.23	47.63	1	3	14	29	0.95359	9	13.5106	0.874135	9	16.0767	0.722212	9	12.7722	0.96423	9	23.5386	0.874246	9	8.82205	1.08112	9	25.6281	0.789319	9	9.50704	0.956676	9	23.7178	0.0351729	4	45.415	443	49.9138	8.90967
AT1G52130.1	Mannose-binding lectin superfamily protein	844.85	38.92	1	14	14	26	0.520738	21	16.9166	0.510074	21	9.79095	0.498489	21	9.5583	0.940339	21	12.9011	0.907888	21	9.16234	0.79214	21	19.3339	0.479628	21	16.4602	0.412403	21	28.2988	0.0209129	3	7.722	483	53.535	5.68115
AT2G20360.1	NAD(P)-binding Rossmann-fold superfamily protein	843.71	43.53	1	14	14	33	0.793409	27	14.7319	0.736939	27	14.9609	0.681259	27	15.3817	1.09891	27	10.5042	1.04471	27	13.4317	0.944958	27	14.4046	0.886664	27	23.403	0.83176	27	14.1695	0.0169156	4	15.1139	402	43.9078	9.23193
AT1G18080.1	Transducin/WD40 repeat-like superfamily protein	843.08	51.38	1	12	12	78	0.584735	59	20.0883	0.463104	59	26.6262	0.497386	59	14.9612	0.991835	59	22.5582	0.854541	59	15.412	0.902784	59	14.0203	0.67284	59	17.4787	0.546843	59	21.5841	0.0190853	5	89.6554	327	35.7252	7.7085
AT1G43850.1	SEUSS transcriptional co-regulator	842.97	24.4	1	13	13	24	0.726599	19	24.1754	0.680772	19	15.3449	0.60873	19	15.5991	1.00759	19	12.703	0.984444	19	12.5166	0.87538	19	24.0043	0.830047	19	14.1575	0.71874	19	18.0079	0.01409	1		877	96.1717	9.08545
AT5G43780.1	Pseudouridine synthase/archaeosine transglycosylase-like family protein	842.48	37.95	1	9	16	27	0.815491	13	13.4334	0.817734	13	14.9548	0.731862	13	9.51149	1.07666	13	7.49364	1.00815	13	9.17152	1.02743	13	4.68657	0.844674	13	15.1893	0.868774	13	16.6135	0.0865748	1		469	52.0929	8.86572
AT3G17810.1	pyrimidine 1	842.26	45.77	1	15	15	26	0.747595	24	17.6218	0.618886	24	16.5804	0.632812	24	14.5913	1.0438	24	13.098	0.877287	24	8.0476	1.01138	24	18.5984	0.858106	24	17.7923	0.753866	24	16.8845	0.0331233	7	47.9345	426	46.8164	6.80029
AT5G51820.1	phosphoglucomutase	841.66	28.25	1	13	13	23	0.671493	20	14.1936	0.617917	20	8.58721	0.577602	20	11.5891	0.957942	20	11.0414	0.97754	20	10.2508	0.880865	20	10.0626	0.776295	20	11.4196	0.601133	20	11.3757	0.0200918	3	54.5622	623	67.9465	5.74463
AT5G66120.2	3-dehydroquinate synthase, putative	841.64	35.97	1	14	15	27	0.724405	22	11.4305	0.667383	22	12.1067	0.657947	22	11.1918	0.983457	22	7.97444	0.965594	22	8.30201	0.981305	22	12.7194	0.854419	22	16.1558	0.704809	22	10.7799	0.0208669	3	3.08132	442	48.0339	7.45947
AT2G46280.1	TGF-beta receptor interacting protein 1	840.99	55.49	1	9	12	26	0.780932	15	9.09568	0.766235	15	12.2813	0.6884	15	9.85491	0.958644	15	8.14863	1.01764	15	11.7845	0.961278	15	9.03851	0.499601	15	17.2767	0.924094	15	16.8888	0.0210128	7	44.2229	328	36.3655	6.99072
AT4G34230.1	cinnamyl alcohol dehydrogenase 5	840.94	48.18	2	11	12	20	0.684631	19	7.34597	0.5968	19	7.93193	0.574336	19	8.43409	0.990517	19	7.72968	0.942225	19	10.1609	0.884009	19	16.0063	0.890523	19	19.6509	0.691234	19	18.4582	0.0153287	5	54.4631	357	38.7185	5.66846
AT2G45540.1	WD-40 repeat family protein / beige-related	840.93	7.09	2	14	14	16	0.4399	14	27.1687	0.473178	14	30.3266	0.45059	14	38.1633	0.782126	14	11.894	1.10124	14	12.6377	0.672442	14	22.982	0.454134	14	29.6534	0.384468	14	47.909	0.0197819	3	113.527	2946	321.731	5.84619
AT4G27070.1	tryptophan synthase beta-subunit 2	840.81	33.89	1	3	13	32	0.766635	4	18.0128	0.660366	4	14.7138	0.69515	4	12.4088	1.12725	4	15.6738	1.06412	4	8.54525	1.10751	4	24.8009	0.806858	4	18.773	0.885619	4	43.4239	0.0175543	2	77.7141	475	51.5681	6.66846
AT3G23940.2	dehydratase family	840.37	27.23	2	15	15	45	0.66613	35	14.1045	0.569179	35	10.962	0.587401	35	13.7896	0.988223	35	11.5883	0.952614	35	10.915	0.864705	35	18.0211	0.775718	35	20.3987	0.650659	35	20.7154	0.0168969	5	15.2461	606	64.6715	6.22705
AT3G09670.1	Tudor/PWWP/MBT superfamily protein	839.49	26.58	1	15	15	22	0.533319	17	13.4735	0.512135	17	18.3906	0.467947	17	22.7099	0.893775	17	10.8616	0.949936	17	4.0016	0.832685	17	12.4166	0.401603	17	23.774	0.483987	17	37.2077	0.0163699	1		726	79.2234	5.51611
AT2G04400.1	Aldolase-type TIM barrel family protein	839.33	42.54	1	14	14	29	0.646968	22	15.4543	0.549359	22	11.8433	0.637919	22	10.1138	0.931495	22	13.6586	1.04009	22	9.9711	1.07117	22	12.0441	0.521883	22	14.2266	0.495019	22	20.872	0.0170875	3	2.7212	402	44.5495	7.38623
AT5G41790.1	COP1-interactive protein 1	839.22	11.1	1	15	15	18	0.541741	17	38.3748	0.674992	17	28.9546	0.671558	17	16.8313	1.00088	17	8.27775	0.975602	17	21.1321	1.2129	17	16.8512	0.604041	17	13.2597	0.703023	17	29.7686	0.0281368	2	39.7967	1586	181.867	4.90674
AT1G59900.1	pyruvate dehydrogenase complex E1 alpha subunit	838.88	30.85	1	12	14	43	0.71301	32	12.7805	0.712936	32	19.5264	0.648517	32	15.0757	0.96592	32	12.8357	1.06049	32	7.66034	1.03815	32	15.0081	0.28382	32	31.3017	0.571856	32	17.2819	0.019164	6	29.0774	389	43.0316	7.48877
AT5G03300.1	adenosine kinase 2	838.62	44.35	1	4	12	52	0.688347	9	14.4003	0.572775	9	13.3918	0.577377	9	7.27496	0.989483	9	12.5453	0.830728	9	18.6795	0.898411	9	6.10148	0.842733	9	8.18326	0.711145	9	13.2293				345	37.8218	5.26221
AT5G48300.1	ADP glucose pyrophosphorylase 1	838.6	33.08	1	13	13	16	0.549032	15	13.6752	0.489226	15	12.085	0.546121	15	9.39263	0.937699	15	13.6449	0.875294	15	10.7146	0.849484	15	18.9959	0.714231	15	10.2516	0.491697	15	15.8874				520	56.6151	6.56592
AT4G08780.1	Peroxidase superfamily protein	837.61	45.38	1	8	13	54	0.838509	32	11.059	0.796859	32	19.5938	0.586717	32	14.9268	0.976947	32	13.9394	1.07052	32	11.0995	0.823955	32	18.8808	0.776422	32	16.7363	0.796428	32	19.1638	0.0146658	10	38.6389	346	38.0613	7.63525
AT1G78830.1	Curculin-like (mannose-binding) lectin family protein	837.07	38.02	1	13	13	30	0.803632	23	21.0643	0.994786	23	15.5013	0.923242	23	13.7612	1.11556	23	12.2595	1.30053	23	17.3933	1.17588	23	13.3236	1.10931	23	18.1377	0.936198	23	17.6094	0.0293369	4	31.6478	455	50.3111	8.47021
AT3G59970.3	methylenetetrahydrofolate reductase 1	836.68	31.42	1	10	14	41	0.615798	18	10.9903	0.496853	18	10.5721	0.517936	18	6.00261	0.921066	18	18.0232	0.900369	18	7.02922	0.86804	18	15.1242	0.718532	18	14.7557	0.540874	18	15.8889	0.0146902	3	38.1131	592	66.2464	5.8208
AT1G21660.1	Chaperone DnaJ-domain superfamily protein	835.89	37.28	1	14	14	22	0.705084	17	16.1353	0.713265	17	17.3811	0.620964	17	12.6302	1.01426	17	9.18414	0.965241	17	9.07617	1.00965	17	16.3927	0.713868	17	6.92223	0.731823	17	21.0481	0.0222448	2	150.677	523	56.876	6.99072
AT2G19940.1	oxidoreductases, acting on the aldehyde or oxo group of donors, NAD or NADP as acceptor;copper ion binding	835.16	41.9	1	13	13	28	0.729289	25	11.3594	0.652227	25	7.77564	0.679185	25	7.40985	1.07567	25	17.1474	0.989945	25	11.2346	0.944411	25	16.8652	0.83223	25	16.4249	0.750205	25	13.8828	0.0270412	4	65.9077	401	44.108	8.29443
AT2G34040.1	Apoptosis inhibitory protein 5 (API5)	834.45	32.19	1	14	14	40	0.549255	29	14.606	0.507082	29	13.3565	0.573275	29	5.88743	1.02305	29	13.0667	0.899503	29	10.4519	0.92119	29	10.2885	0.559035	29	16.9316	0.530945	29	24.2688	0.0179971	2	38.4795	553	61.6056	7.98682
AT1G70570.1	anthranilate phosphoribosyltransferase, putative	833.66	29.92	2	15	15	23	0.71171	19	11.5247	0.704096	19	15.5588	0.687964	19	7.68424	1.07634	19	7.84178	1.11351	19	11.7123	1.00733	19	15.3383	0.882731	19	17.6415	0.770543	19	19.6809	0.0204079	4	94.8845	595	65.1834	6.85889
AT1G54010.1	GDSL-like Lipase/Acylhydrolase superfamily protein	832.85	40.41	1	11	12	42	0.819245	35	17.422	0.908264	35	18.023	0.798517	35	8.91738	1.09202	35	14.2259	1.42814	35	10.8504	1.11037	35	26.2661	0.901621	35	22.8678	0.792304	35	30.7042	0.026715	6	44.0001	386	43.1156	8.07471
AT5G17530.1	phosphoglucosamine mutase family protein	831.49	29.95	2	15	15	29	0.663621	28	7.74611	0.614147	28	8.5541	0.591658	28	12.1396	0.973386	28	11.2963	0.996443	28	9.91947	0.880652	28	14.397	0.816158	28	12.5997	0.637614	28	12.6641	0.0145719	3	5.02233	581	62.8364	6.26514
AT4G34980.1	subtilisin-like serine protease 2	831.47	28.66	1	15	15	31	0.757593	20	20.5143	0.732303	20	17.9167	0.623682	20	15.7943	0.938806	20	12.3779	0.945293	20	9.32291	0.882733	20	19.1189	0.708181	20	26.3312	0.823974	20	24.1942	0.0224747	3	37.5228	764	80.9955	9.34912
AT3G27190.1	uridine kinase-like 2	831.18	43.27	1	8	15	22	0.563738	11	8.71656	0.616084	11	5.22026	0.514458	11	6.15794	0.868569	11	9.47045	1.11845	11	12.7339	0.941735	11	21.427	0.451689	11	27.2132	0.49427	11	21.1437	0.0100852	1		483	54.1757	6.37939
AT4G32285.1	ENTH/ANTH/VHS superfamily protein	830.73	33.23	1	10	13	22	0.624792	14	15.7608	0.561938	14	10.4437	0.584967	14	17.4943	0.941191	14	11.6397	1.09518	14	8.50161	0.887096	14	19.3178	0.659625	14	18.3875	0.563817	14	23.8587				635	70.5102	6.11279
AT2G16485.1	nucleic acid binding;zinc ion binding;DNA binding	830.35	9.98	1	15	15	18	0.444414	15	14.4102	0.464844	15	18.1077	0.497805	15	20.9693	0.804261	15	10.6648	0.972925	15	12.6139	0.724124	15	18.2499	0.524211	15	27.2658	0.414184	15	33.3505	0.032546	1		1773	194.931	4.79248
AT4G34740.1	GLN phosphoribosyl pyrophosphate amidotransferase 2	830.3	33.33	1	8	13	21	0.58436	11	8.14186	0.533414	11	11.5836	0.505945	11	9.25101	0.899297	11	8.22387	0.980763	11	8.19228	0.77343	11	13.3868	0.575776	11	23.5439	0.512584	11	15.8467				561	60.992	6.75635
AT5G20720.1	chaperonin 20	830.01	59.29	1	12	12	53	0.918374	39	8.61844	0.899641	39	14.7507	0.834269	39	10.5909	1.01528	39	9.68612	0.964105	39	9.57259	1.12305	39	11.2111	0.98037	39	12.4518	1.06513	39	11.4988	0.0203867	15	62.2998	253	26.7855	8.88037
AT1G01090.1	pyruvate dehydrogenase E1 alpha	829.91	45.79	1	15	15	25	0.626668	21	10.5262	0.635349	21	11.8606	0.534395	21	14.2508	0.971899	21	14.8955	0.77382	21	8.36024	0.833783	21	9.6721	0.408032	21	25.5653	0.513926	21	16.6585	0.0187059	1		428	47.1439	7.48877
AT2G20800.1	NAD(P)H dehydrogenase B4	829.88	28.69	1	14	14	22	0.48985	21	11.128	0.475776	21	13.1652	0.502609	21	16.772	1.00876	21	9.14832	1.27826	21	6.72684	0.859111	21	8.2212	0.312371	21	41.0259	0.345798	21	22.9035				582	65.3306	8.92432
AT1G74920.1	aldehyde dehydrogenase 10A8	829.81	39.32	1	10	11	34	0.578345	19	7.59388	0.478882	19	14.4127	0.532177	19	16.228	0.971191	19	11.8827	0.992993	19	10.7804	0.829903	19	16.1965	0.730472	19	10.6261	0.513619	19	10.8737	0.0178297	1		501	54.3968	5.2876
AT3G06930.1	protein arginine methyltransferase 4B	829.8	34.46	2	11	12	17	0.59222	14	10.5722	0.420042	14	15.0785	0.492247	14	10.5392	0.966299	14	6.52926	0.889898	14	11.708	0.730569	14	13.6305	0.643296	14	12.5235	0.470919	14	10.7786	0.0119207	3	3.14571	534	59.7482	5.16064
AT4G00660.2	RNAhelicase-like 8	829.72	35.45	1	9	13	18	0.640403	12	11.4075	0.488769	12	18.1892	0.638132	12	11.3089	1.01875	12	10.6388	0.828232	12	7.0177	0.982324	12	9.02377	0.73361	12	26.1217	0.683083	12	20.8615	0.0138072	1		505	57.6506	8.14795
AT1G24280.1	glucose-6-phosphate dehydrogenase 3	828.12	27.55	1	7	16	28	0.698659	8	11.4318	0.578725	8	13.3056	0.588684	8	13.0329	0.947154	8	13.6301	0.87126	8	5.35306	0.910513	8	8.15423	0.636927	8	20.3806	0.62802	8	13.0648	0.0185475	2	21.8258	599	67.3164	7.18115
AT5G62190.1	DEAD box RNA helicase (PRH75)	827.03	26.38	1	14	14	20	0.346689	17	16.4376	0.347605	17	14.5686	0.34879	17	12.6057	0.82394	17	6.54749	0.606303	17	8.70696	0.713158	17	12.8742	0.248671	17	34.0562	0.293604	17	32.5765	0.0138716	1		671	72.8453	9.24658
AT5G02770.1	unknown protein; Has 469 Blast hits to 336 proteins in 126 species: Archae - 0; Bacteria - 54; Metazoa - 249; Fungi - 22; Plants - 47; Viruses - 0; Other Eukaryotes - 97 (source: NCBI BLink).	826.98	61.68	1	12	13	28	1.00182	24	11.445	1.26536	24	8.65613	0.906697	24	10.845	0.940905	24	15.0653	0.990491	24	11.3909	1.12243	24	26.7033	0.616337	24	22.0149	1.2938	24	11.7039	0.0138618	8	39.9254	214	22.7657	6.96143
AT1G11720.1	starch synthase 3	826.72	18.52	2	14	14	19	0.628551	17	12.2845	0.659643	17	9.22747	0.557527	17	9.89133	0.871659	17	13.3622	1.06355	17	6.49789	0.891302	17	15.4581	0.382574	17	24.0157	0.469961	17	9.26444	0.011196	1		1042	118.438	6.52197
AT3G02230.1	reversibly glycosylated polypeptide 1	826.24	52.38	1	5	14	60	0.748368	15	10.0833	0.677074	15	9.63751	0.686015	15	8.15619	1.10487	15	10.7438	1.04624	15	14.5172	1.01534	15	11.6954	0.870905	15	14.0636	0.7533	15	7.26338	0.0118863	1		357	40.6025	5.92236
AT4G38710.1	glycine-rich protein	825.73	39.16	1	13	13	29	0.884962	17	12.9721	0.926634	17	15.7544	0.814912	17	10.0265	0.930599	17	12.4224	0.874636	17	14.1744	1.07057	17	14.0001	0.863047	17	12.512	1.16975	17	19.297	0.0170783	10	77.2804	452	48.9581	5.13525
AT1G66680.1	S-adenosyl-L-methionine-dependent methyltransferases superfamily protein	825.2	51.68	1	12	12	34	0.669102	23	12.1536	0.560178	23	22.2213	0.606768	23	10.5477	1.04854	23	10.0827	0.908101	23	15.375	0.883058	23	12.3127	0.73581	23	20.0239	0.60535	23	21.9372	0.0122467	3	20.7281	358	39.2048	4.60205
AT4G34490.1	cyclase associated protein 1	825.16	38.66	1	16	16	23	0.585487	22	8.59625	0.477316	22	23.8956	0.514994	22	17.0494	0.924542	22	7.5511	0.815694	22	11.4819	0.776516	22	19.6421	0.712866	22	16.9543	0.510856	22	15.3612	0.0177262	3	88.4371	476	50.9377	6.65381
AT4G02060.1	Minichromosome maintenance (MCM2/3/5) family protein	825.16	26.82	1	15	15	24	0.584413	18	24.118	0.514887	18	21.6599	0.518016	18	15.3919	0.83896	18	13.0332	0.960426	18	9.65098	0.868103	18	12.3777	0.477524	18	18.5381	0.44189	18	23.5208	0.0139186	2	38.3441	716	80.283	5.98584
AT1G20010.1	tubulin beta-5 chain	824.29	38.31	1	2	12	76	0.749916	2	24.5559	0.663193	2	39.2983	0.614816	2	4.54168	0.915752	2	7.92876	0.881098	2	4.47794	1.02934	2	3.01057	1.02183	2	6.85139	0.976575	2	6.93036				449	50.31	4.76709
AT5G43940.1	GroES-like zinc-binding dehydrogenase family protein	824.05	55.41	1	14	14	40	0.700215	34	9.93183	0.619497	34	12.9008	0.643677	34	13.0641	1.01091	34	13.3247	1.00415	34	13.5976	0.951654	34	12.905	0.855888	34	21.8536	0.680221	34	18.3697	0.0150417	4	30.2075	379	40.6725	6.94678
AT2G02790.1	IQ-domain 29	823.72	32.23	1	14	15	25	0.553294	19	13.5855	0.774637	19	15.8954	0.556083	19	14.9789	0.966747	19	8.67087	0.846723	19	6.66044	0.969944	19	12.5031	0.314239	19	52.3457	0.516427	19	26.706	0.0180953	1		636	69.7186	9.59814
AT3G05970.1	long-chain acyl-CoA synthetase 6	823.5	26.53	1	13	13	18	0.583227	18	15.2756	0.534782	18	14.5365	0.550024	18	12.3056	0.907138	18	10.1875	1.09686	18	12.2777	0.934763	18	8.88054	0.689592	18	8.49028	0.506057	18	5.33618	0.0276113	1		701	76.555	7.92822
AT5G20010.1	RAS-related nuclear protein-1	823.2	78.73	1	14	14	47	0.858703	37	17.4388	0.822849	37	17.6515	0.761528	37	12.6314	1.0588	37	15.1353	1.03543	37	10.1484	1.10804	37	16.2481	0.734137	37	24.1558	0.863255	37	20.0809	0.0234802	10	21.0996	221	25.2598	6.85889
AT4G13360.1	ATP-dependent caseinolytic (Clp) protease/crotonase family protein	823.14	41.09	1	13	13	33	0.685498	24	15.1125	0.617391	24	13.571	0.668865	24	6.34922	1.08519	24	12.0986	1.08461	24	10.4112	0.962496	24	9.33005	0.862208	24	15.9404	0.682849	24	19.9749	0.0180137	4	30.0393	421	46.2217	6.66846
AT3G06810.1	acyl-CoA dehydrogenase-related	822.15	22.21	1	13	13	18	0.637373	16	14.2819	0.638729	16	10.7298	0.616478	16	11.3616	0.923962	16	18.5638	1.12674	16	9.02332	0.99918	16	19.671	0.470553	16	34.8822	0.498493	16	14.5769	0.0320859	2	30.7905	824	91.6548	8.32373
AT4G01660.1	ABC transporter 1	821.34	30.34	1	13	13	17	0.687985	14	12.0811	0.613851	14	12.0147	0.669471	14	7.85818	1.02084	14	9.09173	1.04428	14	11.8944	1.01738	14	12.2801	0.848507	14	8.92822	0.717957	14	9.93343	0.0652579	2	65.5549	623	68.5843	5.85889
AT3G14067.1	Subtilase family protein	820.95	25.87	1	11	11	25	0.7705	21	16.5213	0.622833	21	17.0383	0.643004	21	18.2959	0.963584	21	12.0912	0.927176	21	20.1831	0.841366	21	15.8897	0.849729	21	20.7948	0.682411	21	22.7845	0.0167835	2	18.9478	777	81.7662	6.771
AT1G18210.1	Calcium-binding EF-hand family protein	820.94	84.71	1	12	12	41	0.735258	34	15.6075	0.591151	34	13.6173	0.768148	34	15.6938	1.04993	34	10.6944	0.882339	34	16.3835	0.983338	34	18.5968	1.01554	34	17.4469	0.802475	34	18.9521	0.0196459	7	33.0149	170	18.3386	4.34814
AT5G12040.1	Nitrilase/cyanide hydratase and apolipoprotein N-acyltransferase family protein	819.28	45.53	1	15	15	29	0.684303	24	11.0457	0.68258	24	10.9764	0.726744	24	10.9284	1.05961	24	10.5364	1.01058	24	9.99931	0.990848	24	12.7606	0.794002	24	12.2084	0.71942	24	15.2418	0.0156988	4	26.849	369	40.3049	8.55811
AT5G27120.1	NOP56-like pre RNA processing ribonucleoprotein	818.94	36.96	1	11	13	23	0.313634	17	23.0128	0.319464	17	10.8228	0.338892	17	9.49738	0.84328	17	14.3635	1.02479	17	10.1544	0.535016	17	15.7452	0.345426	17	14.5645	0.232681	17	43.4896	0.0497732	1		533	58.7186	9.27588
AT5G52520.1	Class II aaRS and biotin synthetases superfamily protein	818.78	33.89	1	14	14	24	0.716741	20	11.2912	0.634672	20	14.9244	0.619654	20	8.60283	1.01542	20	10.1035	1.00395	20	8.98674	0.924156	20	16.5953	0.793517	20	11.8832	0.704628	20	12.4973	0.0242136	2	64.4	543	60.7089	7.02002
AT2G42810.1	protein phosphatase 5.2	818.6	36.78	1	14	14	21	0.450263	17	14.3999	0.476373	17	10.1602	0.427928	17	6.15678	0.821059	17	9.47967	1.08691	17	9.80618	0.733888	17	13.4039	0.304302	17	19.3092	0.301331	17	28.1604				484	54.6674	6.27783
AT2G38280.1	AMP deaminase, putative / myoadenylate deaminase, putative	817.78	21.57	1	14	14	30	0.41243	22	25.4688	0.434086	22	26.1093	0.447207	22	27.4612	0.778626	22	15.7871	1.42179	22	9.41445	0.68892	22	33.3038	0.376501	22	35.4388	0.310523	22	59.9637	0.0171982	4	29.8684	839	95.0698	6.32861
AT3G28730.1	high mobility group	817.59	28.17	1	13	13	22	0.517707	20	13.9552	0.508266	20	14.8066	0.545618	20	13.7707	0.983923	20	14.4916	0.755409	20	8.10917	0.882529	20	16.0761	0.382866	20	20.8952	0.499828	20	20.4355	0.0143713	2	8.27191	646	71.6018	5.80811
AT3G61820.1	Eukaryotic aspartyl protease family protein	817.24	37.27	1	12	12	33	0.902161	25	12.7911	0.860326	25	23.6277	0.693173	25	8.91828	0.94584	25	13.9391	0.89874	25	12.9721	0.922478	25	22.4546	0.820319	25	22.239	0.863342	25	12.7178	0.017184	4	32.3374	483	51.4288	8.42627
AT2G05990.1	NAD(P)-binding Rossmann-fold superfamily protein	816	37.95	1	12	12	29	0.806565	25	10.3046	0.687605	25	9.33184	0.688649	25	9.77228	1.04457	25	10.8546	0.923484	25	8.63572	1.00765	25	10.9663	0.926688	25	14.8665	0.774659	25	13.6206	0.0315694	1		390	41.1881	8.99756
AT4G35090.1	catalase 2	815.75	36.79	1	7	14	37	0.849547	12	9.9931	0.832404	12	11.3228	0.883787	12	6.49741	1.02536	12	7.789	1.118	12	8.3109	1.24814	12	7.83114	0.498921	12	17.1059	0.777657	12	16.0506	0.0219312	4	53.6228	492	56.8953	7.12256
AT4G34260.1	1,2-alpha-L-fucosidases	815.19	21.95	1	13	13	21	0.601497	20	19.1054	0.540254	20	7.06197	0.602063	20	9.91014	1.09997	20	9.84632	0.827175	20	8.31149	0.872142	20	9.94083	0.574663	20	17.9777	0.538604	20	13.7859	0.0140509	4	30.6454	843	93.6667	7.23975
AT2G22250.1	aspartate aminotransferase	814.31	37.62	2	14	14	24	0.610099	22	10.8748	0.534242	22	14.8367	0.537727	22	11.699	0.906637	22	6.89707	1.01908	22	12.3615	0.789913	22	12.6016	0.692212	22	9.97986	0.533849	22	10.9062	0.0111871	2	4.86308	428	46.01	6.58057
AT2G17870.1	cold shock domain protein 3	814.29	58.14	1	11	11	39	0.904598	25	21.6174	0.836292	25	13.1322	0.673812	25	16.3116	1.03915	25	15.0945	0.987758	25	14.5337	0.957114	25	17.3461	0.66929	25	25.4576	0.962768	25	14.8936	0.0271116	2	11.4244	301	29.5451	7.41553
AT3G15970.1	NUP50 (Nucleoporin 50 kDa) protein	813.92	39.78	1	13	13	24	0.729947	18	12.2455	0.645772	18	6.47149	0.652432	18	7.76747	0.91206	18	5.85282	0.916745	18	8.78484	0.961416	18	17.195	0.811894	18	13.8672	0.754072	18	8.8783	0.0208275	4	35.8692	465	49.0788	4.84326
AT3G62120.1	Class II aaRS and biotin synthetases superfamily protein	813.88	32.83	1	13	13	20	0.311429	19	18.8514	0.401542	19	13.9138	0.366342	19	17.5163	0.835175	19	6.68782	1.37572	19	5.59891	0.686045	19	8.05651	0.251885	19	23.5691	0.20871	19	23.3863	0.0165343	1		530	60.7167	6.40479
AT3G48560.1	chlorsulfuron/imidazolinone resistant 1	811.9	25.82	1	12	12	34	0.639219	29	13.796	0.61981	29	14.2695	0.560463	29	14.3257	0.97059	29	11.2522	0.98724	29	8.95698	0.812155	29	29.2344	0.706573	29	23.0782	0.532412	29	22.4293				670	72.5392	6.65381
AT3G16110.1	PDI-like 1-6	811.88	30.9	1	11	13	29	0.679239	17	20.2312	0.526174	17	13.9613	0.563764	17	15.8041	1.02803	17	6.72276	0.950716	17	7.85382	0.882582	17	16.4734	0.811248	17	15.3674	0.613404	17	22.0111	0.0291181	2	134.858	534	59.5335	5.021
AT5G39410.1	Saccharopine dehydrogenase	811.84	38.77	1	14	14	22	0.658868	20	11.1	0.564402	20	26.1959	0.574263	20	11.6052	1.03329	20	7.95716	0.911997	20	14.0282	0.890889	20	13.6128	0.733808	20	10.9254	0.597566	20	13.2356	0.0277951	4	19.6775	454	49.6499	8.29443
AT5G65460.1	kinesin like protein for actin based chloroplast movement 2	811.12	13.37	1	13	13	22	0.51561	18	24.1025	0.490139	18	24.5634	0.447386	18	19.253	0.807557	18	9.16154	0.908624	18	11.4764	0.760118	18	7.81922	0.502398	18	18.0409	0.429108	18	17.3706	0.0297459	1		1264	140.31	6.23975
AT3G18060.1	transducin family protein / WD-40 repeat family protein	810.03	33.33	1	15	15	22	0.624752	17	17.4598	0.527724	17	17.6547	0.5209	17	11.2961	0.977554	17	9.78988	0.896555	17	9.24641	0.86791	17	5.32627	0.749279	17	15.2579	0.501406	17	21.2786	0.0144142	1		609	65.9998	5.96045
AT4G38630.1	regulatory particle non-ATPase 10	808.43	35.49	1	13	13	42	0.716684	35	5.95948	0.685973	35	14.8796	0.690204	35	9.94996	1.0404	35	10.0803	1.04796	35	7.43197	1.00354	35	15.8772	0.810829	35	21.6044	0.768157	35	19.7372	0.0162653	6	19.5143	386	40.7322	4.60205
AT3G62240.1	RING/U-box superfamily protein	807.49	23.03	1	14	14	20	0.573868	15	17.6307	0.602579	15	19.7669	0.486502	15	10.7311	0.863225	15	5.48254	0.997336	15	9.9627	0.888702	15	18.0025	0.39406	15	36.5338	0.508774	15	36.3949	0.0258756	3	37.9921	812	90.1677	8.1333
AT3G16830.1	TOPLESS-related 2	806.99	17.86	1	11	14	23	0.44124	14	17.1757	0.405604	14	20.8627	0.435332	14	24.4255	0.771331	14	5.39452	0.880529	14	12.3786	0.636861	14	22.5637	0.458786	14	22.0581	0.36388	14	27.9844				1131	124.681	7.26904
AT3G23640.1	heteroglycan glucosidase 1	806.77	19.78	1	13	13	22	0.605414	18	8.10109	0.582538	18	29.068	0.521985	18	10.7669	0.911134	18	16.6288	0.986863	18	14.0615	0.883709	18	22.7279	0.671087	18	13.1526	0.549022	18	19.882	0.0199103	1		991	110.809	5.92236
AT1G07890.3	ascorbate peroxidase 1	805.98	66	1	12	13	82	0.85262	54	19.8098	0.839736	54	15.8311	0.762421	54	13.5363	1.08022	54	14.4847	1.0772	54	12.9755	1.12954	54	23.1565	0.783394	54	20.9196	0.906066	54	19.292	0.0243655	16	33.2673	250	27.5438	6.12549
AT5G16730.1	Plant protein of unknown function (DUF827)	805.54	19.58	1	15	15	19	0.514306	18	15.7896	0.532494	18	20.1149	0.560919	18	14.0865	0.95388	18	9.33939	0.973314	18	9.26213	0.872886	18	9.02689	0.366877	18	19.8153	0.547208	18	22.4336	0.0149879	3	44.092	853	96.1499	4.94482
AT4G20980.1	Eukaryotic translation initiation factor 3 subunit 7 (eIF-3)	805.23	28.93	1	9	12	28	0.652689	15	14.0711	0.636025	15	10.787	0.609652	15	19.5671	0.972261	15	11.5584	0.916874	15	5.83772	0.964183	15	9.03431	0.590993	15	18.225	0.652831	15	18.2596				591	66.6834	5.77002
AT4G18030.1	S-adenosyl-L-methionine-dependent methyltransferases superfamily protein	805.22	29.31	1	14	14	24	0.485337	19	14.458	0.545128	19	16.0617	0.427394	19	13.5519	0.835595	19	15.9977	1.10988	19	12.4944	0.702667	19	16.0159	0.327033	19	24.0374	0.373298	19	21.8924	0.0134663	1		621	70.2923	7.6792
AT4G26110.2	nucleosome assembly protein1;1	804.75	42.06	2	13	14	28	1.01631	20	14.2128	0.958869	20	21.5729	1.05889	20	21.9529	1.16403	20	12.0031	0.886324	20	13.7938	1.33976	20	18.6202	1.43429	20	19.2629	1.34817	20	28.5092	0.0185622	6	41.9219	359	41.5822	4.44971
AT2G20190.1	CLIP-associated protein	803.87	13.41	1	14	14	25	0.544289	17	7.46221	0.612556	17	12.8567	0.548519	17	20.9533	0.842396	17	9.83439	1.03047	17	14.9789	0.769135	17	23.8857	0.564417	17	15.038	0.598923	17	19.1482				1439	158.852	7.13721
AT2G44450.1	beta glucosidase 15	803.76	35.57	1	13	13	27	0.622511	22	12.0899	0.603255	22	9.55985	0.600363	22	9.58184	0.990504	22	11.9321	0.872844	22	9.99191	0.867048	22	10.1274	0.591295	22	13.6828	0.589638	22	9.1776	0.0550962	1		506	56.8693	7.7085
AT2G01140.1	Aldolase superfamily protein	803.66	39.39	1	12	12	60	0.693243	44	13.4679	0.587365	44	13.735	0.666367	44	10.9882	1.01491	44	11.1909	0.871519	44	9.46364	0.927394	44	14.6923	0.845855	44	9.87922	0.666497	44	19.6811	0.0152538	8	31.2758	391	42.3006	8.08936
AT2G27020.1	20S proteasome alpha subunit G1	802.93	56.22	1	14	14	43	0.68304	30	17.1659	0.637501	29	18.5789	0.602565	30	12.5814	0.954387	30	18.3432	0.93721	29	12.2479	0.957894	30	20.7487	0.450344	30	24.0972	0.650459	30	26.8156	0.0198091	6	34.876	249	27.3598	6.31592
AT4G39860.2	unknown protein; BEST Arabidopsis thaliana protein match is: unknown protein (TAIR:AT2G22270.1); Has 148 Blast hits to 144 proteins in 18 species: Archae - 0; Bacteria - 0; Metazoa - 0; Fungi - 0; Plants - 144; Viruses - 0; Other Eukaryotes - 4 (source: NCBI BLink).	802.23	55.37	2	13	13	29	0.918634	27	5.8884	0.878224	27	16.3492	0.767887	27	7.97487	0.946523	27	11.9749	0.946558	27	10.0209	0.979575	27	15.6431	0.939786	27	15.6089	1.12543	27	23.0126	0.0235217	7	32.8001	298	31.9301	8.48486
AT1G55020.1	lipoxygenase 1	802.08	18.16	1	14	14	26	0.477665	19	19.1486	0.624096	19	16.0589	0.641267	19	15.3046	0.909077	19	7.03344	1.79569	19	16.196	0.924795	19	10.2204	0.599623	19	15.8513	0.413393	19	29.4147	0.0197342	2	21.8788	859	97.9841	5.51611
AT5G22060.1	DNAJ homologue 2	801.46	32.94	1	5	14	31	0.569544	8	8.27223	0.821615	8	8.1621	0.520393	8	1.63034	1.0659	8	12.4319	1.11285	8	6.98186	1.09365	8	15.5708	0.131585	8	103.366	0.346154	8	16.6336	0.0119099	3	10.0865	419	46.409	7.12256
AT1G60770.1	Tetratricopeptide repeat (TPR)-like superfamily protein	800.99	30.96	1	13	13	21	0.701434	20	13.2562	0.6545	20	17.5838	0.740949	20	9.2257	0.955612	20	9.9549	0.845327	20	10.6489	1.2092	20	13.4254	0.456648	20	24.658	0.737585	20	11.8936	0.0309782	4	65.6062	491	55.8698	8.85107
AT3G12480.1	nuclear factor Y, subunit C11	800.29	49.49	1	12	12	19	0.782241	17	5.32469	0.846032	17	5.86927	0.724693	17	9.82079	0.932024	17	4.14593	0.955847	17	7.43679	1.02053	17	11.8476	0.554665	17	16.904	0.830191	17	10.7979	0.0132963	5	42.6515	293	32.2719	5.23682
AT4G23460.1	Adaptin family protein	800.25	18.25	1	3	15	21	0.484785	4	2.34883	0.442571	4	17.0643	0.495002	4	8.43469	0.944439	4	6.62133	0.975905	4	6.1544	0.696743	4	9.6462	0.56422	4	0.843176	0.466387	4	7.4665	0.0297706	1		893	99.0345	5.021
AT3G57290.1	eukaryotic translation initiation factor 3E	799.39	45.8	1	14	14	18	0.572943	14	11.144	0.560426	14	12.4676	0.618057	14	11.9433	0.89375	14	14.1863	0.984036	14	6.84635	0.936987	14	15.9674	0.70565	14	15.3985	0.490725	14	18.2988	0.0228836	2	50.2596	441	51.7174	5.85889
AT5G22330.1	P-loop containing nucleoside triphosphate hydrolases superfamily protein	798.01	33.62	1	11	11	18	0.459357	18	12.5231	0.454745	18	11.0014	0.441824	18	7.84982	0.84981	18	8.51447	1.0811	18	3.8433	0.765982	18	12.9684	0.376506	18	11.2676	0.361477	18	17.0884	0.0148035	2	40.541	458	50.2916	5.92236
AT3G14290.1	20S proteasome alpha subunit E2	797.58	67.93	1	2	11	37	0.641268	3	8.98423	0.570812	3	4.11437	0.582735	3	10.5183	0.924686	3	22.9891	0.762784	3	4.14471	0.954334	3	11.623	0.706862	3	25.243	0.679023	3	26.1384	0.0102096	1		237	25.961	4.75439
AT4G23590.1	Tyrosine transaminase family protein	797.36	38.92	1	12	12	22	0.762182	21	7.21823	0.760542	21	9.19643	0.792701	21	13.1146	1.15218	21	9.98022	1.12323	21	11.3124	1.12016	21	14.3837	1.02479	21	13.1912	0.831434	21	12.8245	0.0178551	3	65.1577	424	47.4633	6.12549
AT1G14610.1	valyl-tRNA synthetase / valine--tRNA ligase (VALRS)	797.26	16.43	1	14	14	22	0.389639	19	22.3024	0.401143	19	19.6042	0.476657	19	13.4372	0.825866	19	19.2489	1.21031	19	10.629	0.717258	19	11.7147	0.517175	19	21.7964	0.283894	19	30.0933	0.0116587	1		1108	125.846	7.10791
AT4G33030.1	sulfoquinovosyldiacylglycerol 1	797.17	36.27	1	13	13	23	0.717039	19	13.0124	0.731172	19	9.88719	0.64679	19	8.36839	0.852698	19	12.1465	1.12072	19	9.62601	0.977621	19	16.0457	0.881844	19	15.6144	0.691133	19	11.8258	0.0252163	1		477	53.08	8.19189
AT1G30230.1	Glutathione S-transferase, C-terminal-like;Translation elongation factor EF1B/ribosomal protein S6	797.1	67.53	2	7	11	54	0.693382	21	10.2032	0.606285	21	11.6548	0.614462	21	7.19836	1.08523	21	11.2407	0.824353	21	4.73241	0.956351	21	13.9796	0.84867	21	15.8953	0.695821	21	12.7817	0.0136752	7	47.9529	231	25.1166	4.56396
AT5G16290.1	VALINE-TOLERANT 1	797.02	34.38	1	12	12	27	0.656035	24	24.6889	0.543474	24	21.3546	0.6003	24	23.3401	0.918795	24	10.7326	0.929492	24	17.158	0.791428	24	18.4792	0.691	24	22.6978	0.542118	24	24.7437	0.0200253	5	37.5866	477	52.2985	7.28369
AT1G29940.1	nuclear RNA polymerase A2	796.8	17.49	1	15	15	27	0.432224	19	17.1052	0.45941	19	11.6545	0.425393	19	11.9482	0.759206	19	6.01131	1.20217	19	8.64268	0.710692	19	15.2381	0.342869	19	22.4231	0.29977	19	24.909	0.0105794	1		1178	132.297	8.71924
AT5G13360.1	Auxin-responsive GH3 family protein	796.16	31.14	2	6	13	23	0.516644	8	4.08924	0.545262	8	18.3352	0.520626	8	14.7335	0.967361	8	3.84273	1.14211	8	8.59882	0.841177	8	25.0959	0.52788	8	13.9004	0.432878	8	12.0861	0.0102429	1		594	66.9049	5.41455
AT4G02520.1	glutathione S-transferase PHI 2	795.98	80.19	1	6	13	78	1.32071	24	26.7089	1.09531	24	26.306	1.52134	24	17.5965	1.2476	24	31.7472	0.89953	24	20.5211	1.90024	24	28.2911	1.43416	24	10.2289	1.68456	24	23.6606	0.0238062	11	47.7969	212	24.1136	6.354
AT4G39640.1	gamma-glutamyl transpeptidase 1	795.45	30.94	1	13	14	20	0.896084	15	6.63943	0.916535	15	16.3545	0.852478	15	6.93688	1.0867	15	8.79929	1.08134	15	14.4291	1.27148	15	12.9171	1.05341	15	15.2004	0.909151	15	16.6133	0.0195933	4	13.8515	572	61.1511	9.51025
AT2G44100.2	guanosine nucleotide diphosphate dissociation inhibitor 1	795.02	42.69	2	10	14	32	0.646452	18	8.51248	0.568282	18	7.65293	0.552105	18	14.909	1.01774	18	6.99937	0.947445	18	11.4594	0.894186	18	10.3679	0.67522	18	13.8904	0.58163	18	15.6536	0.0108773	2	9.30813	431	48.4072	6.48096
AT1G07370.1	proliferating cellular nuclear antigen 1	794.89	54.75	1	3	11	37	0.740969	7	9.32949	0.718829	7	23.7122	0.657995	7	12.0889	1.17121	7	15.5122	0.94022	7	6.13287	1.05282	7	15.0782	0.792151	7	11.3438	0.790526	7	22.5881	0.0121556	1		263	29.1034	4.75439
AT5G54160.1	O-methyltransferase 1	794.23	49.59	1	14	14	26	0.732166	24	10.9071	0.595456	24	11.2758	0.595874	24	10.0799	1.0226	24	7.6032	0.868425	24	9.13627	0.876054	24	15.6775	0.838147	24	19.8788	0.80638	24	15.5909	0.019945	5	60.7797	363	39.5921	5.94775
AT4G17770.1	trehalose phosphatase/synthase 5	793.97	21.93	1	13	14	22	0.467347	17	20.4643	0.445651	17	12.3129	0.430112	17	26.4295	0.793005	17	15.3622	1.06308	17	8.52902	0.690991	17	14.43	0.438813	17	21.0512	0.354775	17	28.9237				862	97.3925	6.12549
AT5G10940.2	transducin family protein / WD-40 repeat family protein	793.8	27.32	2	14	14	26	0.674101	17	14.1985	0.570751	17	18.2214	0.557216	17	19.7689	1.01246	17	9.81215	1.01442	17	6.04264	0.928236	17	15.7473	0.700914	17	19.9684	0.565689	17	19.3079	0.0141704	3	18.9713	754	83.4745	5.87158
AT2G43160.3	ENTH/VHS family protein	793.47	17.21	1	12	12	25	0.64826	19	13.1955	0.671362	19	14.4712	0.651713	19	18.762	1.13954	19	14.1715	1.01923	19	10.7561	0.957534	19	19.7747	0.778851	19	17.7442	0.663644	19	7.88277	0.0120188	3	21.6056	895	95.418	5.96045
AT5G27470.1	seryl-tRNA synthetase / serine--tRNA ligase	793.1	35.48	1	13	13	27	0.814878	23	12.574	0.756287	23	7.69463	0.762901	23	9.56378	0.996479	23	12.4005	0.915914	23	6.88874	1.09614	23	11.8456	0.520148	23	14.1483	0.81857	23	15.7363	0.0136368	5	30.6904	451	51.5963	6.66846
AT2G21870.1	copper ion binding;cobalt ion binding;zinc ion binding	793.06	48.75	1	12	12	58	2.10362	48	31.9112	2.90725	48	28.5493	2.13188	48	25.5997	1.07557	48	16.6623	1.10078	48	12.0135	2.465	48	28.2015	1.30283	48	19.8132	3.55982	48	34.5254	0.0413929	34	89.4286	240	27.5794	6.66846
AT4G27060.1	ARM repeat superfamily protein	793.05	19.56	1	14	14	18	0.536429	15	11.5655	0.488041	15	16.3594	0.486249	15	18.044	0.823239	15	5.08895	0.983747	15	12.4066	0.828616	15	9.77404	0.54228	15	21.111	0.495924	15	7.8392	0.0216846	3	75.1736	864	93.9455	5.68115
AT3G62830.1	NAD(P)-binding Rossmann-fold superfamily protein	792.74	43.82	1	2	13	24	0.690143	4	5.19671	0.782339	4	3.73844	0.646793	4	7.2024	0.894149	4	5.77921	0.839137	4	19.7037	0.712573	4	39.0288	0.536714	4	46.5889	0.834296	4	13.8197	0.0105765	1		445	49.9398	9.14404
AT5G17790.1	zinc finger (Ran-binding) family protein	792.39	24.27	1	13	13	16	0.724595	13	10.3718	0.726604	13	12.6548	0.636434	13	14.1592	0.935849	13	7.51264	0.998519	13	11.1468	0.997564	13	8.17454	0.407438	13	34.2206	0.674193	13	14.594	0.0110068	3	5.98357	758	85.8912	8.30908
AT5G07440.1	glutamate dehydrogenase 2	791.54	47.45	1	11	13	35	0.715712	21	13.7373	0.658405	21	10.8006	0.716531	21	10.6403	1.13929	21	16.7672	1.11431	21	14.1014	1.03512	21	15.4386	0.828603	21	12.9361	0.694881	21	14.2222	0.0146757	6	28.3774	411	44.6707	6.53662
AT4G38220.1	Peptidase M20/M25/M40 family protein	791.32	43.72	2	13	13	25	0.72038	22	9.55042	0.677512	22	11.2801	0.732578	22	10.844	1.12563	22	16.3487	0.853287	22	7.61573	1.02654	22	13.1363	0.825092	22	28.3299	0.871895	22	13.2387	0.0284355	3	17.2399	430	47.7095	6.354
AT3G03520.1	non-specific phospholipase C3	791.3	26	1	11	12	18	0.536002	15	16.5876	0.588225	15	14.1995	0.516127	15	16.1706	0.930325	15	10.708	1.13379	15	13.005	0.832578	15	16.6544	0.626256	15	19.0961	0.438044	15	25.2258				523	59.0605	5.43994
AT1G10390.1	Nucleoporin autopeptidase	790.31	16.04	1	13	13	29	0.756299	23	8.70993	0.688494	23	5.64495	0.62499	23	14.4206	1.00392	23	6.17215	1.01646	23	6.29486	0.872416	23	11.147	0.74233	23	14.9348	0.684116	23	12.1559	0.0213293	4	78.4721	1041	106.243	8.79248
AT5G11880.1	Pyridoxal-dependent decarboxylase family protein	790.05	28.43	1	4	13	36	0.613714	7	1.02689	0.567517	7	7.9453	0.547102	7	6.39267	0.902885	7	2.20079	1.00977	7	10.9368	0.866697	7	8.80186	0.751674	7	12.2411	0.604642	7	11.047	0.0320988	1		489	54.1299	6.66846
AT4G05410.1	Transducin/WD40 repeat-like superfamily protein	789.6	38.1	1	12	12	23	0.60151	18	12.7604	0.772576	18	12.949	0.539317	17	12.4752	0.980927	18	10.3827	1.06519	18	10.8168	1.0867	18	14.2174	0.195542	17	103.866	0.339138	18	18.5315	0.0116341	1		504	56.4839	6.26514
AT5G15270.2	RNA-binding KH domain-containing protein	789.42	37.59	1	15	15	23	0.74307	22	12.1533	0.644558	22	12.9405	0.634579	22	19.221	0.94507	22	12.388	0.994331	22	17.911	0.941882	22	16.5548	0.787325	22	21.056	0.731958	22	16.3989	0.0101646	3	0.127909	548	59.6753	8.11865
AT3G18190.1	TCP-1/cpn60 chaperonin family protein	789.07	31.9	1	14	14	25	0.446556	21	13.9164	0.419275	21	23.626	0.422406	21	22.9233	0.793703	21	6.87468	1.09708	21	8.42199	0.662162	21	20.8526	0.47407	21	34.0578	0.359268	21	23.6386	0.0242489	2	63.2393	536	57.7389	7.6792
AT3G15610.1	Transducin/WD40 repeat-like superfamily protein	788.68	52.2	1	4	13	26	0.822012	5	16.2358	0.735719	5	7.70506	0.737877	5	2.56387	0.975302	5	10.2006	0.942539	5	7.44055	0.956613	5	7.16544	0.776128	5	9.46886	0.792447	5	2.66738				341	37.3325	6.46826
AT4G05020.1	NAD(P)H dehydrogenase B2	788.51	23.54	2	13	13	21	0.6003	20	7.36488	0.582489	20	7.60402	0.623749	20	10.7436	0.958604	20	11.3719	1.14791	20	10.4072	1.05091	20	17.2156	0.518375	20	13.7046	0.519652	20	12.2667	0.0529781	3	20.0357	582	65.0183	8.32373
AT3G54170.1	FKBP12 interacting protein 37	786.73	43.94	1	12	12	27	0.683408	19	10.6345	0.716151	19	7.88708	0.675328	19	12.2518	0.971153	19	9.07702	0.921339	19	6.36736	1.01993	19	13.2904	0.388484	19	20.3944	0.720441	19	12.5342	0.0222825	3	4.03876	330	37.1917	4.99561
AT1G31180.1	isopropylmalate dehydrogenase 3	786.45	39.11	1	7	11	40	0.831192	18	6.95098	0.673821	18	23.6784	0.779346	18	13.6778	1.06129	18	13.4878	0.921113	18	10.088	1.12052	18	24.8068	1.10747	18	16.4804	0.796553	18	18.7152	0.0127577	3	14.4345	404	43.8198	5.8208
AT4G20720.1	dentin sialophosphoprotein-related	786.23	22.36	1	13	13	17	0.711094	16	7.65122	0.657924	16	10.401	0.606482	16	13.0297	0.975401	16	10.708	0.886427	16	9.91374	0.942999	16	6.21744	0.844986	16	5.02462	0.750319	16	10.8924				729	79.7777	4.55127
AT4G16120.1	COBRA-like protein-7 precursor	785.88	26.32	1	13	13	17	0.732291	14	19.0581	0.668684	14	6.90494	0.623949	14	12.4172	1.00319	14	13.7362	0.93942	14	9.82923	0.902443	14	13.6014	0.807892	14	11.9656	0.624411	14	7.87107	0.0132038	2	40.9974	661	72.5551	7.59131
AT1G15690.1	Inorganic H pyrophosphatase family protein	785.76	17.4	1	12	12	25	0.364438	23	10.9506	0.435347	23	20.736	0.358906	23	16.7241	0.726609	23	12.9945	1.55411	23	11.5656	0.454265	23	11.5256	0.308988	23	27.9506	0.251633	23	18.0023	0.019911	1		770	80.7677	5.26221
AT4G17520.1	Hyaluronan / mRNA binding family	785.67	41.94	1	10	12	46	0.991503	32	13.5249	1.03609	32	14.6812	0.850159	32	13.6607	0.904881	32	16.3502	0.903642	32	15.3443	1.16843	32	18.4995	0.310557	32	44.3846	1.18083	32	16.1116	0.0248746	17	75.9579	360	38.8822	8.74854
AT4G27260.1	Auxin-responsive GH3 family protein	784.99	26.96	1	7	13	20	0.599459	11	21.2919	0.525378	11	12.2972	0.444152	11	9.12481	0.96891	11	17.3335	1.04876	11	7.32291	0.734436	11	17.058	0.606449	11	17.9283	0.464089	11	16.0025	0.0135906	1		612	69.2392	5.98584
AT5G17000.1	Zinc-binding dehydrogenase family protein	783.71	43.77	1	8	14	24	0.698531	13	12.9476	0.693207	13	11.0486	0.686139	13	10.9195	1.09536	13	13.1385	1.0615	13	10.971	0.938459	13	8.26246	0.874598	13	13.3803	0.719814	13	12.5263	0.0167319	3	16.3246	345	38.0912	6.93213
AT3G53580.1	diaminopimelate epimerase family protein	783.6	47.79	1	12	12	38	0.694893	31	10.8409	0.673033	31	16.6962	0.620611	31	16.0438	0.998134	31	17.6911	0.951958	31	10.7735	0.902804	31	20.6098	0.814539	31	11.9725	0.760609	31	21.1331	0.0293643	3	21.2091	362	38.9593	5.68115
AT3G44300.1	nitrilase 2	782.65	41.59	1	6	11	41	0.755417	16	9.2732	0.671262	16	15.3002	0.867982	16	18.9241	1.13286	16	6.69969	1.03869	16	21.1849	1.08037	16	42.1586	0.969968	16	43.5042	0.78482	16	10.7822	0.0186162	4	46.9215	339	37.1296	5.5542
AT1G53850.1	20S proteasome alpha subunit E1	782.14	67.93	1	2	11	38	0.767823	4	25.3359	0.732673	4	26.2579	0.726272	4	11.3034	0.921402	4	18.0739	1.01002	4	11.3764	1.33395	4	62.1831	1.0434	4	35.6365	0.955745	4	24.5375	0.0337986	1		237	25.9309	4.75439
AT3G54960.1	PDI-like 1-3	781.5	25.04	1	12	12	26	0.656867	21	11.8017	0.575401	21	12.9841	0.629191	21	11.9748	0.969268	21	7.93069	0.855741	21	9.96847	0.926538	21	14.231	0.799639	21	15.6827	0.661189	21	10.1496	0.0110505	1		579	64.1723	4.83057
AT1G43170.1	ribosomal protein 1	780.67	40.1	1	10	14	36	0.340497	23	24.4293	0.397855	23	27.437	0.340293	23	29.0997	0.734967	23	15.5464	1.37214	23	19.1398	0.519747	23	23.0273	0.286703	23	19.6634	0.232013	23	30.7823	0.0110504	1		389	44.5307	10.1694
AT2G01250.1	Ribosomal protein L30/L7 family protein	779.8	64.05	1	7	16	36	0.193616	15	22.6111	0.929888	15	5.49121	0.241411	15	25.7312	1.31048	15	6.43209	1.03173	15	4.22897	1.43041	15	7.92544	0.111813	15	57.7301	0.165376	15	65.9799	0.0193976	1		242	28.1535	9.93506
AT1G35720.1	annexin 1	779.73	52.37	1	15	15	30	1.27162	20	22.6759	1.72111	20	26.4218	2.02598	20	26.4353	1.03773	20	15.8648	1.128	20	16.7433	2.55665	20	24.3977	1.56355	20	20.136	1.72855	20	25.4574	0.0467528	6	122.514	317	36.1815	5.37646
AT5G11720.1	Glycosyl hydrolases family 31 protein	778.74	20.73	1	15	15	22	0.711655	18	11.3623	0.646973	18	10.4873	0.643557	18	15.9582	1.09259	18	11.6092	0.975923	18	7.28915	0.936142	18	15.0407	0.785492	18	13.7703	0.688945	18	11.9071	0.0243359	4	36.6187	902	101.055	5.89697
AT3G13580.3	Ribosomal protein L30/L7 family protein	778.71	57.79	1	3	15	36	0.199044	4	16.4205	0.937856	4	9.59857	0.272028	4	2.96247	1.23428	4	11.5861	1.02376	4	4.91228	1.37343	4	2.00682	0.0607599	4	17.6637	0.066853	4	13.6256				244	28.4155	9.94971
AT3G24503.1	aldehyde dehydrogenase 2C4	778.58	33.13	1	14	14	20	0.602511	16	11.0502	0.580236	16	14.396	0.661929	16	14.0343	1.02448	16	10.4281	1.03012	16	11.5808	0.874544	16	15.8329	0.740316	16	14.1172	0.55764	16	15.2851	0.0138622	2	28.2051	501	54.3255	5.69385
AT5G49555.1	FAD/NAD(P)-binding oxidoreductase family protein	777.43	32.91	1	13	13	29	0.700433	23	12.0849	0.656844	23	26.0325	0.621101	23	12.2562	1.03795	23	13.0404	0.946458	23	9.50877	1.05217	23	32.0605	0.832446	23	12.6552	0.73168	23	23.5613	0.0322185	3	187.024	556	60.4514	6.80029
AT2G16920.1	ubiquitin-conjugating enzyme 23	777.19	16.7	1	13	13	15	0.631436	14	20.146	0.550296	14	10.7028	0.560188	14	16.4329	1.01278	14	17.0608	0.973938	14	8.80549	0.856703	14	18.6247	0.674437	14	10.4962	0.567163	14	21.0557	0.0108496	1		1102	122.108	4.7417
AT1G56110.1	homolog of nucleolar protein NOP56	776.59	30.65	1	9	15	25	0.317337	13	21.7322	0.327447	13	24.6417	0.339006	13	22.1158	0.856235	13	6.74479	1.19056	13	5.88961	0.509796	13	29.4909	0.331847	13	33.2919	0.221695	13	29.65	0.0337247	1		522	58.6364	8.70459
AT4G30020.1	PA-domain containing subtilase family protein	776.17	24.14	1	9	13	21	0.735227	15	11.6373	0.775148	15	15.9277	0.638096	15	11.4851	0.959482	15	19.4146	0.857996	15	14.1829	0.979627	15	13.5838	0.863686	15	22.3616	0.731414	15	18.3535	0.023837	4	45.8452	816	87.4493	7.29834
AT1G79990.5	structural molecules	775.33	19.41	3	6	13	16	0.335795	8	23.1631	0.397919	8	29.4297	0.333618	8	16.9364	0.735694	8	10.6523	1.16459	8	8.2634	0.552744	8	15.3147	0.368437	8	18.8085	0.349801	8	37.6909				912	102.944	5.03369
AT1G09270.1	importin alpha isoform 4	775.03	38.29	1	11	14	18	0.666747	13	9.7487	0.624613	13	14.6809	0.685217	13	18.356	1.05569	13	16.173	0.837205	13	6.14391	1.0386	13	16.5229	1.03199	13	17.7191	0.690049	13	29.296	0.0297813	2	87.2535	538	59.4087	5.32568
AT5G55480.1	SHV3-like 1	774.28	18.15	1	12	12	32	0.689333	22	10.2612	0.582006	22	10.8522	0.563746	22	17.6874	1.0066	22	7.70954	0.952212	22	16.6816	0.862761	22	17.2561	0.725567	22	7.40261	0.607232	22	9.5276	0.0143045	5	39.6108	766	84.1119	5.66846
AT5G02870.2	Ribosomal protein L4/L1 family	774.08	31.77	2	7	12	46	0.191423	17	28.4593	0.694186	17	10.9393	0.242491	17	25.4661	1.15062	17	6.24035	1.19888	17	8.94073	1.05207	17	14.3389	0.157149	17	87.8666	0.136309	17	52.0766				406	44.5648	10.3452
AT1G06130.2	glyoxalase 2-4	773.76	47.58	2	12	14	29	0.862226	22	15.8166	0.812201	22	18.0598	0.773811	22	8.22126	1.12702	22	9.53888	1.10042	22	10.1952	1.15021	22	10.3042	0.957762	22	14.401	0.908767	22	12.5149	0.0272496	6	29.7493	330	36.4735	7.92822
AT4G39260.1	cold, circadian rhythm, and RNA binding 1	773.58	71.01	1	8	10	120	0.86873	67	16.9932	0.943911	67	17.2138	0.858613	67	17.3029	0.942399	67	18.4789	1.03009	67	13.2786	0.999258	67	26.8543	0.866643	67	30.3499	1.06339	67	27.7338	0.0243979	11	73.0242	169	16.5685	5.68115
AT5G11560.1	catalytics	773.1	17.82	1	13	13	23	0.436533	17	15.4087	0.440601	17	14.6367	0.422393	17	25.6672	0.781298	17	14.6234	1.35981	17	11.409	0.608949	17	9.82178	0.460052	17	32.5677	0.305783	17	31.7247	0.0144602	1		982	108.801	6.81494
AT3G24200.1	FAD/NAD(P)-binding oxidoreductase family protein	772.97	31.49	2	11	11	20	0.709966	18	8.14268	0.668062	18	8.06731	0.647926	18	12.7248	1.03037	18	15.7503	1.07071	18	9.93176	0.976728	18	17.2128	0.915469	18	16.9708	0.709804	18	16.3304	0.0182439	4	51.2308	505	55.0361	7.95752
AT1G64740.1	alpha-1 tubulin	772.63	38.44	1	5	12	52	0.553652	7	3.12137	0.474718	7	23.4452	0.489335	7	11.8827	0.960928	7	13.9653	0.812654	7	1.29758	0.804687	7	22.408	0.692723	7	10.2318	0.492559	7	9.46752				450	49.7684	5.04639
AT4G17830.1	Peptidase M20/M25/M40 family protein	772.25	40.45	1	12	12	23	0.677144	21	9.46502	0.578669	21	12.3512	0.658752	21	7.05921	1.0525	21	6.73394	1.0688	21	5.93361	0.958584	21	14.5419	0.886582	21	9.5878	0.63116	21	7.30128	0.0119831	1		440	48.1864	5.35107
AT2G18330.1	AAA-type ATPase family protein	771.73	28.14	1	11	14	22	0.619485	16	7.63933	0.843756	16	15.8375	0.796604	16	9.53177	1.08637	16	12.9663	0.863013	16	13.8746	1.30144	16	14.1542	0.260724	16	77.1995	0.489348	16	22.8554	0.0177039	2	85.6625	636	71.1505	8.93896
AT3G57660.1	nuclear RNA polymerase A1	771.19	10.18	1	12	13	18	0.394509	13	16.5191	0.399641	13	25.8167	0.392954	13	24.3901	0.759777	13	13.1466	1.14215	13	8.32383	0.720372	13	25.7883	0.321147	13	44.6922	0.297068	12	41.5997				1670	187.457	6.32861
AT4G29440.2	Regulator of Vps4 activity in the MVB pathway protein	770.61	16.95	2	14	14	18	0.668674	15	10.129	0.702672	15	20.7501	0.699631	15	12.8565	0.9192	15	7.6485	0.987545	15	8.32674	0.996785	15	14.5887	0.707389	15	23.3049	0.666673	15	40.0082	0.0235439	2	121.739	1062	116.03	6.3667
AT1G72550.2	tRNA synthetase beta subunit family protein	770.45	31.68	2	14	14	23	0.401521	19	17.2645	0.421056	19	22.4705	0.399984	19	16.0061	0.78743	19	15.3678	1.06925	19	8.2922	0.703354	19	17.6649	0.437438	19	22.3783	0.295103	19	33.501				584	65.918	5.49072
AT5G56950.1	nucleosome assembly protein 1;3	769.34	34.22	1	11	12	26	1.23868	21	10.6746	1.18026	21	33.4325	1.3755	21	15.2046	1.05924	21	34.2097	0.972949	21	10.208	1.72528	21	31.6422	1.54522	21	16.7685	1.62963	21	39.5414	0.0410845	10	25.8275	374	43.267	4.52588
AT1G36310.1	S-adenosyl-L-methionine-dependent methyltransferases superfamily protein	768.79	39.6	1	11	11	25	0.762692	19	16.8986	0.667482	19	17.791	0.732019	19	19.1647	1.03	19	11.9011	0.934735	19	6.69889	0.953446	19	10.5886	0.830342	19	11.2762	0.776528	19	15.2831	0.0221996	7	138.9	404	44.9318	5.65576
AT2G29570.1	proliferating cell nuclear antigen 2	768.79	54.55	1	2	10	38	0.797063	8	5.37899	0.620439	8	9.87847	0.60678	8	7.21712	1.09613	8	9.77443	0.950334	8	4.47475	1.00118	8	4.71167	0.891294	8	16.2197	0.757893	8	20.3101	0.0129905	3	2.45059	264	29.2035	4.71631
AT1G15950.1	cinnamoyl coa reductase 1	768.24	44.19	1	11	12	23	0.608943	18	5.33821	0.545026	18	9.07404	0.647606	18	8.95445	0.985895	18	10.9161	0.734508	18	14.6376	0.892716	18	8.65988	0.850811	18	13.0776	0.661312	18	16.5853	0.0159699	2	8.38922	344	37.4653	6.55127
AT1G01800.1	NAD(P)-binding Rossmann-fold superfamily protein	767.64	52.54	1	12	12	25	0.663962	25	4.93747	0.607306	25	11.7835	0.626239	25	11.0768	1.04287	25	9.45253	0.944611	25	16.763	0.943097	25	10.8673	0.84732	25	12.7892	0.645403	25	13.6847	0.0152965	3	20.4069	295	31.6403	5.38916
AT5G61060.1	histone deacetylase 5	767.13	30.91	2	12	12	20	0.587762	16	10.4532	0.534279	16	17.7957	0.483843	16	11.0921	0.982312	16	14.4006	0.893511	16	14.3587	0.852284	16	28.4367	0.632164	16	19.885	0.562009	16	10.7784	0.0223984	3	11.0752	660	72.6765	5.63037
AT3G60190.1	DYNAMIN-like 1E	767.1	28.69	1	12	14	24	0.576022	16	10.9784	0.600494	16	13.4126	0.557156	16	10.3386	0.967314	16	7.43546	1.04087	16	13.447	0.76782	16	11.7051	0.645148	16	17.7848	0.547875	16	17.987	0.112366	1		624	69.7604	7.51807
AT1G04810.1	26S proteasome regulatory complex, non-ATPase subcomplex, Rpn2/Psmd1 subunit	766.87	15.08	1	7	13	14	0.386765	7	44.6373	0.367537	7	22.9719	0.405798	7	13.9496	0.736806	7	3.80392	1.07904	7	13.4117	0.686514	7	24.6788	0.41251	7	23.3336	0.391545	7	83.1918				1001	108.798	5.35107
AT5G64370.1	beta-ureidopropionase	766.83	39.22	1	11	11	41	0.735238	26	8.55632	0.672703	26	12.3836	0.68247	26	5.31933	1.07303	26	7.54048	1.13143	26	14.6943	0.965913	26	21.5343	0.737009	26	20.1539	0.692549	26	19.6891	0.0143612	5	19.202	408	45.5237	6.354
AT5G63810.1	beta-galactosidase 10	766.49	25.37	1	13	13	29	0.818798	21	14.0854	0.761322	21	16.4254	0.730572	21	20.5826	1.07346	21	7.09455	0.944519	21	10.5787	1.07384	21	15.356	0.782238	21	22.5954	0.988879	21	23.2953	0.0192031	5	7.98733	741	83.0485	8.39697
AT3G19390.1	Granulin repeat cysteine protease family protein	766.18	38.5	1	10	10	21	0.790783	18	8.62934	0.59093	18	16.3906	0.772889	18	22.216	1.20242	18	16.0218	0.770487	18	13.0644	1.05922	18	27.3843	0.991132	18	16.7476	0.852337	18	20.869	0.0348094	3	105.214	452	49.2758	5.74463
AT1G19920.1	Pseudouridine synthase/archaeosine transglycosylase-like family protein	765.67	37.82	1	11	14	20	0.702311	15	18.3071	0.625442	15	7.86157	0.652172	15	7.62008	1.01523	15	9.09675	0.990405	15	15.0323	0.947591	15	8.01702	0.873474	15	10.0656	0.734739	15	17.2683	0.0376744	2	83.0733	476	53.6043	6.60986
AT5G14250.1	Proteasome component (PCI) domain protein	764.07	41.03	1	12	12	26	0.732249	20	11.9775	0.630571	20	17.152	0.688876	20	10.9503	0.96014	20	11.8004	0.885645	20	10.6234	1.09594	20	15.9437	0.898219	20	23.5998	0.652625	20	19.2922	0.0183885	2	22.1024	429	47.7106	6.37939
AT5G61580.1	phosphofructokinase 4	764.05	31.32	1	8	12	23	0.64662	12	15.4432	0.56193	12	11.266	0.610324	12	14.1231	1.02743	12	5.90643	0.944823	12	5.35589	0.939562	12	8.21212	0.728157	12	9.88987	0.555639	12	10.5031	0.020928	2	67.7735	530	58.4301	8.23584
AT4G23850.1	AMP-dependent synthetase and ligase family protein	763.77	27.78	1	14	14	23	0.411803	20	20.8593	0.427423	20	22.8266	0.37214	20	19.1418	0.775282	20	12.0974	1.26191	20	12.2021	0.6302	20	17.2979	0.379309	20	20.9925	0.286417	20	28.7779	0.0139269	2	35.7435	666	74.4599	5.87158
AT4G33510.1	3-deoxy-d-arabino-heptulosonate 7-phosphate synthase	763.18	33.73	1	8	12	25	0.709373	14	14.4627	0.618042	14	12.7812	0.663767	14	7.3623	1.093	14	22.4736	1.04877	14	11.0594	0.981648	14	21.1879	0.795067	14	23.9482	0.716353	14	22.3976				507	56.1135	8.77783
AT2G31810.3	ACT domain-containing small subunit of acetolactate synthase protein	763.03	37.31	2	13	13	20	0.567944	20	8.293	0.51171	20	13.1187	0.53903	20	11.9705	0.940573	20	7.65935	0.982022	20	6.98465	0.824857	20	11.4108	0.531542	20	20.963	0.468798	20	19.053	0.0151589	3	18.3695	469	51.3812	9.27588
AT5G08100.1	N-terminal nucleophile aminohydrolases (Ntn hydrolases) superfamily protein	762.75	54.6	1	10	10	21	0.869674	18	17.6312	0.775523	18	15.4791	0.753493	18	10.4401	1.09901	18	16.0006	0.936468	18	10.9821	1.01318	18	27.9561	0.832399	18	29.1214	1.02824	18	13.9621	0.0193141	4	4.50411	315	33.0066	5.50342
AT1G54100.1	aldehyde dehydrogenase 7B4	762.25	34.06	1	13	13	31	0.481264	24	19.2664	0.401778	24	15.2496	0.486575	24	14.9382	0.925944	24	6.7041	1.11936	24	11.4754	0.829711	24	10.2865	0.649229	24	16.6353	0.406467	24	22.9061	0.0125089	2	5.86972	508	54.1738	5.5415
AT5G37600.1	glutamine synthase clone R1	762.02	46.35	1	7	13	38	0.663702	17	15.0943	0.576341	17	20.8011	0.62483	17	14.3465	1.08382	17	7.0082	0.950776	17	10.5151	0.983084	17	17.4713	0.766512	17	14.0094	0.64508	17	17.8548	0.017239	4	46.1495	356	39.0904	5.46533
AT1G21440.1	Phosphoenolpyruvate carboxylase family protein	760.5	46.13	1	10	12	21	0.799228	16	10.312	0.784448	16	9.36106	0.738619	16	13.1069	0.947265	16	6.0239	1.04761	16	7.64007	1.02601	16	6.02811	0.861441	16	7.81536	0.823988	16	8.74008	0.0107978	1		336	36.2837	7.15186
AT4G00620.1	Amino acid dehydrogenase family protein	760.46	45.83	1	13	13	29	0.791897	22	9.33024	0.702333	22	11.5958	0.745109	22	15.4119	1.07413	22	9.36811	1.06364	22	8.78407	1.04733	22	13.425	0.933423	22	11.4616	0.882925	22	10.565	0.0256821	3	21.9721	360	38.7172	8.27979
AT4G29040.1	regulatory particle AAA-ATPase 2A	760.3	40.41	1	13	13	29	0.772106	25	11.3691	0.870072	25	11.051	0.795801	25	11.5737	1.07525	25	7.36602	0.933668	25	10.4484	1.3625	25	17.9848	0.279328	25	38.1375	0.659059	25	15.5982	0.0219928	5	6.14726	443	49.339	6.21436
AT4G14880.1	O-acetylserine (thiol) lyase (OAS-TL) isoform A1	760.27	53.42	1	10	12	39	0.698455	25	9.80877	0.640158	25	11.678	0.672648	25	8.74744	1.08863	25	10.7651	1.03195	25	14.3535	0.992509	25	8.41919	0.881833	25	19.3548	0.677804	25	9.89824	0.0172435	7	45.8846	322	33.7837	6.13818
AT2G38700.1	mevalonate diphosphate decarboxylase 1	759.4	35.92	1	8	13	32	0.675166	16	8.11106	0.58444	16	9.86638	0.573929	16	19.5797	0.94436	16	15.4985	0.912057	16	13.4663	0.832414	16	10.478	0.747381	16	10.9196	0.638799	16	17.7644	0.0137075	4	7.22938	412	45.5571	6.80029
AT4G20360.1	RAB GTPase homolog E1B	759.03	32.98	1	11	12	28	0.566771	19	11.1662	0.555138	19	12.2808	0.54173	19	19.8368	0.905161	19	9.89135	0.940588	19	9.04581	0.855749	19	7.97205	0.448605	19	30.0366	0.504874	19	20.9952	0.0154796	1		476	51.5976	6.18896
AT4G32720.2	La protein 1	758.74	34.9	2	13	13	25	0.710702	22	6.41814	0.648243	22	19.0986	0.755305	22	14.7215	0.999687	22	9.11767	0.787382	22	8.03686	1.02114	22	22.0856	0.748108	22	17.7595	0.823108	22	18.5171	0.0162561	5	73.0288	404	44.9415	4.90674
AT5G57330.1	Galactose mutarotase-like superfamily protein	757.99	45.51	1	13	13	25	0.754052	23	14.7732	0.613171	23	18.9827	0.652741	23	14.2819	1.00559	23	8.7524	0.816525	23	14.4989	0.993048	23	18.1699	0.666998	23	14.0383	0.7104	23	16.3819	0.0204348	7	21.691	312	35.4252	6.03662
AT3G52200.1	Dihydrolipoamide acetyltransferase, long form protein	756.76	28.57	2	13	13	30	0.596886	21	14.3785	0.551308	21	8.76822	0.575909	21	11.1818	0.969669	21	8.47835	0.974484	21	9.45298	0.878881	21	14.2007	0.716711	21	18.2556	0.532087	21	23.2432	0.0139926	4	18.889	637	68.8198	5.5415
AT3G16310.1	mitotic phosphoprotein N' end (MPPN) family protein	756.69	49.24	1	12	12	30	0.792592	24	10.9453	0.728779	24	9.97802	0.704235	24	16.3173	1.08022	24	18.4673	0.996169	24	11.4426	1.04455	24	18.3069	0.839646	24	21.8438	0.829831	24	12.3328	0.0140145	5	26.4999	329	35.4078	9.48096
AT5G60790.1	ABC transporter family protein	756.5	23.87	1	12	13	24	0.390389	14	18.1949	0.418992	14	17.8153	0.390576	14	10.9126	0.775784	14	4.59306	0.908482	14	4.25879	0.708536	14	12.8223	0.247133	14	26.5869	0.310526	14	41.8942				595	66.843	6.45557
AT3G43600.1	aldehyde oxidase 2	755.64	13.25	1	13	14	23	0.433948	16	24.5349	0.400026	16	22.4237	0.427996	16	13.7853	0.810543	16	11.8513	1.11843	16	7.90136	0.703134	16	14.4351	0.480782	16	19.4729	0.334178	16	32.085	0.0161868	2	12.8082	1321	144.488	5.70654
AT4G39660.1	alanine:glyoxylate aminotransferase 2	755.09	33.61	1	12	12	34	0.705031	29	10.091	0.642958	29	23.3327	0.666284	29	12.8884	1.0049	29	14.8412	0.988961	29	12.5435	0.989673	29	13.8289	0.920146	29	20.934	0.675116	29	22.251	0.014659	4	20.4477	476	51.9198	7.85498
AT1G61730.1	DNA-binding storekeeper protein-related transcriptional regulator	754.67	34.57	1	12	12	24	0.377004	18	16.1896	0.45602	18	16.9966	0.412104	18	14.0059	0.920522	18	6.32837	0.862303	18	7.73733	0.796009	18	17.5166	0.22735	18	29.5273	0.289675	18	21.4315	0.0390331	2	139.652	376	40.8547	5.5542
AT3G07100.1	Sec23/Sec24 protein transport family protein	754.31	17.82	1	14	14	21	0.497971	17	19.3501	0.437473	17	18.2709	0.432802	17	10.7428	0.859253	17	11.5869	1.04571	17	5.32324	0.702836	17	22.4616	0.517563	17	26.9607	0.360089	17	30.6605	0.0169655	1		1038	113.887	7.91357
AT4G29720.1	polyamine oxidase 5	753.87	33.4	1	13	13	25	0.525231	18	24.2258	0.449888	18	18.9992	0.429338	18	15.6738	0.829043	18	13.1432	0.879207	18	12.8031	0.715495	18	20.4726	0.459022	18	22.5491	0.398611	18	31.4128	0.0127745	4	29.1003	533	58.6496	6.16357
AT3G52300.1	ATP synthase D chain, mitochondrial	753.56	58.33	1	13	13	38	2.35842	32	30.6518	3.10429	32	40.6184	2.23077	32	28.6397	1.02772	32	12.1605	1.19503	32	17.9936	2.81324	32	27.2548	2.185	32	14.9384	3.95905	32	34.1835	0.05236	19	114.381	168	19.5739	5.18604
AT3G47000.1	Glycosyl hydrolase family protein	753.18	28.29	1	8	13	21	0.601599	10	7.9682	0.553435	10	13.4506	0.599187	10	5.49189	0.957444	10	6.63468	0.930221	10	9.8832	0.884108	10	11.577	0.722933	10	8.77638	0.604461	10	11.4651				608	66.2667	5.35107
AT3G04880.1	DNA-damage-repair/toleration protein (DRT102)	752.74	46.45	1	11	11	20	0.638302	17	11.0194	0.612193	17	20.0139	0.616917	17	13.1467	1.08171	17	13.1282	1.02864	17	12.388	0.930888	17	14.1192	0.762253	17	15.7974	0.663179	17	16.8297	0.0434974	2	351.322	310	33.2124	5.32568
AT1G62750.1	Translation elongation factor EFG/EF2 protein	752.49	22.99	1	14	14	17	0.554523	17	10.0335	0.50912	17	13.9448	0.499561	17	9.06291	0.862206	17	20.2916	0.983067	17	13.2707	0.803935	17	16.4881	0.560368	17	18.4789	0.40728	17	14.4032	0.0114092	1		783	86.0032	5.60498
AT5G63980.1	Inositol monophosphatase family protein	750.63	38.08	1	11	11	26	0.775078	20	8.89465	0.699986	20	8.72143	0.701121	20	11.1382	1.01077	20	6.88306	1.01923	20	7.24393	1.00518	20	11.5416	0.992783	20	16.3715	0.830121	20	12.0944	0.0122857	1		407	43.4824	6.45557
AT3G48060.1	BAH domain ;TFIIS helical bundle-like domain	750.53	10.18	1	2	14	20	0.647785	2	31.6939	0.532631	2	37.0287	0.560981	2	35.1313	0.903925	2	17.6279	0.999172	2	8.67789	0.762353	2	22.2655	0.499249	2	69.5459	0.478661	2	48.5626	0.0127634	1		1611	172.124	6.37939
AT2G42500.1	protein phosphatase 2A-3	750.24	49.2	1	2	11	27	0.702701	2	11.7241	0.679796	2	9.75603	0.645515	2	2.70678	1.05884	2	3.12666	0.925039	2	1.60995	0.875343	2	19.7439	0.667278	2	18.9537	0.686958	2	18.1117	0.0118352	1		313	35.8093	5.16064
AT5G47480.1	RGPR-related	750.1	12	1	11	11	16	0.634279	13	11.665	0.589148	13	25.5252	0.563778	13	10.4343	1.00235	13	8.26562	0.890204	13	8.93895	0.837576	13	13.4495	0.699287	13	19.1647	0.644927	13	9.70011	0.0191142	1		1350	145.789	5.05908
AT5G19620.1	outer envelope protein of 80 kDa	749.84	23.36	1	12	12	17	0.681761	16	8.0735	0.61463	16	7.19882	0.646779	16	5.87981	0.988212	16	8.01832	0.985068	16	12.0067	0.926228	16	11.6435	0.836595	16	10.6517	0.669835	16	15.1587				732	79.8864	8.1626
AT2G33410.1	RNA-binding (RRM/RBD/RNP motifs) family protein	749.26	43.32	1	10	10	42	0.781377	33	19.0998	0.66627	33	10.5895	0.702006	33	9.31977	1.05982	33	9.15017	0.999619	33	11.372	1.04742	33	11.5759	0.879827	33	17.5238	0.804805	33	10.1385	0.0177113	7	82.2363	404	41.3033	6.55127
AT5G60980.2	Nuclear transport factor 2 (NTF2) family protein with RNA binding (RRM-RBD-RNP motifs) domain	748.18	39.78	1	13	13	33	0.768554	28	14.5146	0.683002	28	17.8949	0.690001	28	11.2422	0.971836	28	10.4299	0.923403	28	8.05489	1.01141	28	13.0144	0.876216	28	16.8002	0.853492	28	16.8897	0.0293889	5	21.3805	460	49.5135	5.96045
AT3G44320.1	nitrilase 3	748.02	41.04	1	4	10	41	0.90109	11	19.2569	0.857808	11	30.6789	0.876859	11	27.9873	1.19023	11	13.4026	1.24441	11	12.8661	1.21908	11	19.693	1.01873	11	30.1946	0.920655	11	23.6318	0.034004	2	114.921	346	37.9981	5.94775
AT1G43700.1	VIRE2-interacting protein 1	747.56	46.92	1	10	11	20	0.861149	13	19.9081	0.877005	13	18.5151	0.754313	13	7.69034	1.09114	13	10.3783	1.09629	13	10.3168	1.02323	13	15.0251	0.942511	13	10.9464	1.00454	13	24.0388	0.0203189	2	90.9367	341	37.7677	7.28369
AT4G24800.1	MA3 domain-containing protein	747.06	22.93	1	12	12	17	0.387491	17	33.9914	0.395041	17	26.4301	0.501638	17	15.9283	0.805465	17	10.18	1.09286	17	11.4759	0.696257	17	16.2114	0.489423	17	28.6694	0.347419	17	35.1194	0.0150647	3	17.002	702	77.3873	5.13525
AT1G58220.1	Homeodomain-like superfamily protein	746.34	17.39	1	13	13	21	0.63716	15	9.17327	0.589423	15	11.9347	0.575529	15	14.8321	0.980419	15	16.4981	0.891707	15	14.1314	0.812659	15	18.2686	0.709132	15	23.561	0.674938	15	24.0771	0.0276634	2	93.1123	834	86.2283	9.89111
AT1G76680.1	12-oxophytodienoate reductase 1	745.59	49.73	1	9	13	29	0.838046	14	14.3825	0.852554	14	14.6125	0.69504	14	12.2849	1.05613	14	15.4918	1.19075	14	14.8163	0.979426	14	19.0612	0.858469	14	24.0848	0.89895	14	16.2247	0.0133594	3	25.1888	372	41.1415	6.80029
AT5G63640.1	ENTH/VHS/GAT family protein	744.48	36.24	1	13	13	17	0.765235	16	15.5709	0.754947	16	12.9638	0.774453	16	10.1861	0.974305	16	7.6205	0.934088	16	8.30179	1.08138	16	6.58123	0.832818	16	3.5011	0.951529	16	9.94166	0.0156601	3	30.6639	447	49.3925	6.7124
AT5G22650.2	histone deacetylase 2B	744.4	46.56	2	12	12	129	0.727731	76	15.894	0.69356	76	22.0881	0.653006	76	13.9883	0.988304	76	17.6203	0.957097	76	9.84842	0.813839	76	25.2627	0.653525	76	22.6598	0.780976	76	21.0221	0.0187825	16	45.0045	305	32.1996	4.81787
AT2G37500.1	arginine biosynthesis protein ArgJ family	743.75	29.91	1	11	11	47	0.757241	28	13.0369	0.698622	28	11.0172	0.692898	28	11.7072	1.00446	28	10.9232	0.894177	28	11.7526	0.970592	28	14.0862	0.882101	28	11.8414	0.802999	28	11.1822	0.0227617	7	55.0349	468	48.683	6.65381
AT1G07260.1	UDP-glucosyl transferase 71C3	742.89	32.14	1	11	12	18	0.423714	16	14.5079	0.471751	16	9.40115	0.428904	16	12.2049	0.811244	16	13.7709	1.41108	16	8.99816	0.679136	16	12.3358	0.47721	16	24.5107	0.347048	16	14.1619	0.0109252	1		476	52.8674	5.31299
AT3G02880.1	Leucine-rich repeat protein kinase family protein	742.3	26.16	1	9	12	28	0.476014	16	17.2071	0.487356	16	16.1878	0.469767	16	16.9669	0.871916	16	5.75401	1.18063	16	9.48475	0.710634	16	18.2157	0.499496	16	16.1575	0.384081	16	31.3545	0.0196006	1		627	67.7104	8.36768
AT1G15210.1	pleiotropic drug resistance 7	742.04	11.65	1	4	14	22	0.452284	5	33.1214	0.502664	5	26.8534	0.466771	5	25.1082	0.74495	5	17.4619	1.47531	5	14.8394	0.6488	5	5.72735	0.461441	5	24.6282	0.356132	5	45.7003				1442	162.466	7.89893
AT4G34350.1	4-hydroxy-3-methylbut-2-enyl diphosphate reductase	741.41	30.9	1	14	14	26	0.600986	22	13.8964	0.581772	22	14.0746	0.618895	22	11.1348	0.946038	22	11.0909	0.89603	22	8.60018	0.985109	22	11.3973	0.589081	22	12.6583	0.522197	22	19.0535	0.0123975	3	26.051	466	52.7477	6.07471
AT4G21660.1	proline-rich spliceosome-associated (PSP) family protein	741.4	30.14	2	12	12	21	0.471372	19	24.0755	0.656264	19	18.0393	0.498942	19	12.8352	1.18441	19	8.52066	1.00698	19	11.6398	1.11896	19	13.9521	0.185285	19	54.4305	0.348721	19	30.1491	0.0164479	6	27.2701	584	66.7925	5.21143
AT1G04430.1	S-adenosyl-L-methionine-dependent methyltransferases superfamily protein	741	28.57	1	10	13	16	0.529959	11	13.6813	0.458404	11	3.92466	0.520072	11	10.9945	0.900245	11	3.8427	0.685127	11	6.79864	0.887791	11	7.72185	0.472069	11	15.4649	0.463861	11	9.62406	0.0185668	4	44.8491	623	70.463	6.59521
AT4G21580.1	oxidoreductase, zinc-binding dehydrogenase family protein	740.89	51.38	1	13	13	33	0.663121	31	18.8297	0.592374	31	19.7721	0.671559	31	9.68753	1.10552	31	15.583	1.01375	31	17.2903	0.946687	31	11.5736	0.86235	31	23.292	0.655158	31	19.8222	0.0141404	6	24.0042	325	34.4432	6.88818
AT3G47800.1	Galactose mutarotase-like superfamily protein	740.45	42.74	1	11	11	45	0.927797	37	14.6731	0.946309	37	17.9486	0.894177	37	19.8695	1.10043	37	12.314	1.20237	37	11.4427	1.10773	37	21.6429	0.993003	37	13.4965	1.05564	37	16.9802	0.0242396	15	48.9893	358	39.6894	9.0708
AT3G59920.1	RAB GDP dissociation inhibitor 2	739.72	38.51	1	8	12	33	0.61512	18	13.2378	0.5526	18	9.12277	0.549333	18	18.6273	0.908779	18	16.0946	0.877983	18	9.43338	0.79153	18	15.1639	0.653721	18	22.9198	0.58721	18	18.9113	0.0318141	1		444	49.5067	5.74463
AT3G62530.1	ARM repeat superfamily protein	739.58	62.44	1	12	12	28	0.684821	23	14.5067	0.59658	23	24.8448	0.69199	23	9.91828	0.941009	23	17.4766	0.940533	23	11.4339	0.973614	23	24.5079	0.507514	23	17.5887	0.667669	23	10.9368	0.014322	6	51.6153	221	24.4877	6.56592
AT3G14790.1	rhamnose biosynthesis 3	739.08	23.04	1	4	12	23	0.656435	4	6.73175	0.607149	4	7.98168	0.545513	4	8.1136	0.891163	4	9.50762	0.880511	4	12.244	0.825154	4	10.3407	0.63862	4	5.38061	0.634446	4	1.5772	0.0114597	1		664	74.8666	6.55127
AT3G09630.1	Ribosomal protein L4/L1 family	738.99	30.05	1	7	12	53	0.166573	19	70.7728	0.607547	19	16.8417	0.191131	19	51.583	1.11543	19	8.31756	1.23467	19	7.80872	1.0194	19	15.6904	0.114787	19	52.7357	0.129246	19	93.3687				406	44.674	10.3452
AT5G43010.1	regulatory particle triple-A ATPase 4A	738.28	41.1	1	12	13	28	0.879604	23	17.3308	1.04337	23	14.4654	0.831872	23	15.1543	1.0286	23	7.78557	0.834326	23	13.1937	1.33709	23	16.3314	0.315217	23	82.6532	0.729396	23	13.119	0.0234644	7	43.801	399	44.7885	8.19189
AT5G13030.1	unknown protein; FUNCTIONS IN: molecular_function unknown; INVOLVED IN: biological_process unknown; LOCATED IN: chloroplast; EXPRESSED IN: 23 plant structures; EXPRESSED DURING: 13 growth stages; CONTAINS InterPro DOMAIN/s: Uncharacterised protein family UPF0061 (InterPro:IPR003846); Has 5046 Blast hits to 4997 proteins in 1211 species: Archae - 8; Bacteria - 2327; Metazoa - 120; Fungi - 134; Pla…	738.26	22.27	1	12	12	29	0.588363	20	17.3783	0.519501	20	15.7013	0.56507	20	10.9086	0.98119	20	11.7998	0.993442	20	9.9941	0.88815	20	25.3548	0.73281	20	12.9434	0.569389	20	20.5161	0.0165904	2	61.2106	633	71.0525	6.69775
AT4G00830.1	RNA-binding (RRM/RBD/RNP motifs) family protein	737.23	29.9	2	14	14	28	0.767891	25	12.3354	0.607176	25	11.3481	0.69234	25	9.57864	1.03092	25	12.0741	0.935373	25	12.7869	0.950803	25	20.7761	0.845757	25	13.9503	0.804956	25	11.4448	0.0262303	2	3.27411	495	55.1023	4.71631
AT5G05970.1	Transducin/WD40 repeat-like superfamily protein	736.93	24.07	2	12	12	18	0.680759	17	8.48897	0.643723	17	14.7332	0.607068	17	7.70045	0.931118	17	9.06735	0.978876	17	10.5983	0.866524	17	16.9775	0.794068	17	19.4955	0.716599	17	13.8402				781	84.5759	7.06396
AT1G80670.1	Transducin/WD40 repeat-like superfamily protein	736.89	47.28	1	12	12	23	0.822794	18	15.1551	0.711517	18	20.8571	0.701236	18	10.9339	0.956707	18	16.9413	1.01454	18	5.544	0.963516	18	20.2127	0.842368	18	25.5621	0.943409	18	13.8604	0.0185976	3	28.0133	349	38.2437	8.36768
AT5G62180.1	carboxyesterase 20	736.22	51.38	1	11	11	33	0.855862	27	13.8104	0.761668	27	11.5691	0.730307	27	18.1687	1.13179	27	13.3075	1.12238	27	10.8591	1.09964	27	16.196	0.965962	27	16.3909	0.923247	27	14.6806	0.0280324	3	46.4808	327	36.1592	5.32568
AT5G19370.1	rhodanese-like domain-containing protein / PPIC-type PPIASE domain-containing protein	736.05	48.16	1	12	12	25	0.779843	20	21.4232	0.7436	20	12.7119	0.718549	20	10.3427	1.09922	20	10.4722	1.05579	20	5.79612	1.00443	20	21.2245	0.903082	20	8.7277	0.885261	20	10.2116	0.0275077	2	4.14172	299	32.9591	8.41162
AT5G18070.1	phosphoglucosamine mutase-related	735.79	29.32	1	12	12	19	0.511023	17	7.75704	0.508612	17	15.1187	0.475826	17	20.1113	0.864211	17	12.1307	1.04007	17	12.8726	0.745722	17	18.9532	0.530978	17	20.2445	0.415959	17	16.4728	0.0207171	1		556	60.3533	5.26221
AT1G14830.1	DYNAMIN-like 1C	735.39	32.9	1	13	14	25	0.635328	17	12.0402	0.62897	17	7.34924	0.533655	17	11.3111	0.967034	17	9.90466	1.08529	17	6.3192	0.91169	17	14.3704	0.516144	17	16.8026	0.57438	17	15.0177	0.0207146	3	78.1605	614	68.6799	7.56201
AT1G09640.1	Translation elongation factor EF1B, gamma chain	734.96	34.3	1	5	12	55	0.527789	16	14.2667	0.427606	16	22.1773	0.532853	16	7.98716	0.951412	16	12.8574	0.998636	16	7.42771	0.806322	16	14.124	0.68444	16	12.8523	0.440169	16	15.5673				414	46.6306	5.47803
AT3G22890.1	ATP sulfurylase 1	734.96	39.52	1	8	13	22	0.808184	12	13.7271	0.758391	12	12.3734	0.705896	12	9.15089	1.10206	12	17.958	1.04474	12	7.11767	1.01824	12	15.839	0.762205	12	13.4987	0.823943	12	16.5509	0.0109108	1		463	51.4266	6.81494
AT5G13490.1	ADP/ATP carrier 2	734.6	33.25	1	6	13	62	0.701911	8	6.34355	0.720278	8	11.8219	0.671168	8	10.9035	1.05398	8	14.641	0.989094	8	13.1865	1.01338	8	12.3015	0.572519	8	9.92701	0.682781	8	6.40118	0.0147886	1		385	41.7196	9.78857
AT5G20920.1	eukaryotic translation initiation factor 2 beta subunit	734.57	57.84	1	10	10	33	0.846426	27	12.6785	0.978086	27	15.1003	0.824722	27	8.05498	1.04814	27	10.888	1.06299	27	10.4991	1.18056	27	11.2445	0.405401	27	39.8717	0.921951	27	15.4351	0.0248109	11	70.2933	268	30.6437	7.1958
AT2G43710.1	Plant stearoyl-acyl-carrier-protein desaturase family protein	733.68	37.41	2	8	11	22	1.10748	14	9.79576	1.15519	14	17.1694	0.986918	14	14.067	1.12157	14	14.6078	0.828069	14	13.8768	1.45398	14	13.5633	1.11185	14	8.81912	1.37159	14	14.1097	0.0251338	4	57.4084	401	45.6641	6.48096
AT5G11710.1	ENTH/VHS family protein	733.6	31.07	1	10	10	21	0.641527	14	12.5585	0.618404	14	14.1203	0.624537	14	15.5291	0.999303	14	13.9078	0.990903	14	19.0436	0.919635	14	20.0056	0.721205	14	30.919	0.731003	14	14.4381	0.0230449	1		560	60.5974	5.09717
AT5G15650.1	reversibly glycosylated polypeptide 2	733.52	48.61	1	4	13	49	0.682272	7	8.14308	0.652928	7	4.53295	0.722462	7	10.1905	1.03555	7	7.72919	1.01063	7	4.10186	1.0328	7	11.4759	0.981987	7	13.6676	0.787141	7	9.96864	0.0222082	2	2.4053	360	40.8635	6.12549
AT5G48180.1	nitrile specifier protein 5	733.1	46.32	1	12	12	30	0.752821	24	11.7841	0.68934	24	8.17636	0.794279	24	11.5525	1.12618	24	8.62281	1.08809	24	10.0066	1.17808	24	12.2833	0.839771	24	11.51	0.721669	24	15.0698	0.018813	5	18.7365	326	35.8304	5.18604
AT5G19110.1	Eukaryotic aspartyl protease family protein	733.07	41.73	1	13	13	28	0.731586	26	11.2891	1.02418	26	21.6982	0.72792	26	11.6251	1.04475	26	15.7771	1.36376	26	10.878	0.992774	26	17.3966	0.72718	26	14.7302	0.66424	26	15.2303	0.0478405	3	20.349	405	43.3346	9.15869
AT3G25520.1	ribosomal protein L5	732.98	47.84	1	3	12	28	0.230687	7	17.3055	0.582202	7	28.3535	0.321434	7	13.7835	1.25464	7	8.22138	0.866138	7	13.7614	1.10922	7	23.5724	0.127307	7	46.8925	0.128833	7	19.6823				301	34.3368	9.30518
AT2G22780.1	peroxisomal NAD-malate dehydrogenase 1	732.79	48.87	1	10	10	23	0.828948	22	23.0956	0.796919	22	11.1227	0.875567	22	10.951	1.17372	22	12.9605	1.16923	22	11.6115	1.15646	22	19.6937	1.03093	22	16.9857	0.907572	22	25.8913	0.0199968	3	24.9614	354	37.4415	7.95752
AT3G44340.2	clone eighty-four	732.74	14.22	2	13	14	18	0.527092	15	16.873	0.471233	15	17.8412	0.48041	15	11.9536	1.00988	15	6.34391	0.95786	15	14.3667	0.753918	15	13.6491	0.642006	15	17.4156	0.461948	15	26.6711				1069	114.606	7.06396
AT2G41500.1	WD-40 repeat family protein / small nuclear ribonucleoprotein Prp4p-related	732.66	30.87	1	11	11	18	0.732439	14	20.2592	0.654904	14	11.1778	0.629724	14	21.1163	1.04885	14	11.6003	0.903597	14	11.1141	1.019	14	12.9675	0.758889	14	19.884	0.70496	14	14.8392	0.0214355	4	29.4222	554	61.8031	5.71924
AT1G26630.1	Eukaryotic translation initiation factor 5A-1 (eIF-5A 1) protein	732.61	76.73	1	8	12	38	0.810261	30	14.0025	0.872932	30	12.8253	0.805441	30	15.7843	1.07396	30	9.67056	0.856003	30	13.054	1.14877	30	15.5076	0.756111	30	20.8439	0.958663	30	11.862	0.0146202	14	19.3317	159	17.1294	5.93506
AT5G13020.1	Emsy N Terminus (ENT)/ plant Tudor-like domains-containing protein	732.03	46.6	1	11	12	21	0.817716	18	15.1805	0.736018	18	21.5985	0.659482	18	13.6301	0.980846	18	17.8551	0.770864	18	7.97037	0.954937	18	18.1516	0.746344	18	11.6786	0.936366	18	15.2008	0.0270249	5	65.1024	397	43.626	8.60205
AT4G21710.1	DNA-directed RNA polymerase family protein	730.38	14.56	1	13	13	21	0.387414	17	12.273	0.512367	17	10.3942	0.424069	17	15.41	0.7699	17	10.138	1.19634	17	12.8078	0.665817	17	18.5268	0.374107	17	26.1045	0.30034	17	19.0047	0.0151719	3	35.1554	1188	134.933	7.79639
AT1G09770.1	cell division cycle 5	730	20.26	1	14	14	20	0.371998	17	22.1392	0.579455	17	18.6009	0.539977	17	21.9247	1.13182	17	11.3942	0.866222	17	10.8816	1.30316	17	13.0766	0.394222	17	23.3228	0.45463	17	38.736	0.0138722	4	13.2483	844	95.7069	6.771
AT1G64790.1	ILITYHIA	728.99	5.59	2	14	14	18	0.351277	15	15.7133	0.364898	15	17.7052	0.393037	15	10.1332	0.749003	15	7.41643	1.22773	15	11.5666	0.568412	15	13.7469	0.422274	15	19.3164	0.2664	15	21.2252	0.0264104	1		2610	284.599	7.1665
AT1G16870.1	mitochondrial 28S ribosomal protein S29-related	728.81	33.13	1	12	12	20	0.569603	18	12.4378	0.636061	18	10.6486	0.607812	18	10.8411	0.906226	18	8.04258	0.971356	18	6.81789	1.03676	18	10.0376	0.260829	18	34.6318	0.482588	18	20.8785	0.0130727	3	9.53615	480	53.7495	8.89502
AT3G09810.1	isocitrate dehydrogenase VI	728.61	38.5	1	6	13	26	0.736688	9	6.83213	0.605523	9	3.46722	0.715547	9	11.4738	1.14042	9	5.41047	0.958097	9	5.92097	1.0492	9	10.0992	0.813135	9	6.65967	0.711489	9	3.26552	0.0137982	2	33.663	374	40.5498	7.1665
AT5G27380.1	glutathione synthetase 2	728.5	34.51	1	13	13	21	0.604574	18	7.78634	0.552861	18	14.4015	0.546752	18	21.1563	0.981719	18	8.24353	0.957528	18	8.91856	0.888001	18	9.58149	0.684796	18	12.3234	0.557298	18	19.8341	0.0127669	2	20.7191	539	60.2328	6.49365
AT3G22980.1	Ribosomal protein S5/Elongation factor G/III/V family protein	728.33	17.93	1	13	13	17	0.460755	13	21.1963	0.412335	13	29.254	0.461431	13	18.0876	0.875431	13	16.7432	1.01821	13	12.4706	0.743222	13	7.25161	0.527582	13	28.3339	0.381165	13	23.0792				1015	111.883	5.99854
AT5G16780.1	SART-1 family	728.14	21.71	1	12	12	16	0.403366	14	15.9302	0.510289	14	17.7631	0.464731	14	23.81	1.0443	14	11.2212	1.04122	14	9.51562	0.972411	14	13.1441	0.342526	14	17.569	0.406451	14	18.4261	0.0251926	3	60.5571	820	94.0855	6.26514
AT1G48950.1	C3HC zinc finger-like	728.07	34.68	1	13	13	17	0.790651	15	18.513	0.718495	15	19.0749	0.62212	15	15.7784	1.02983	15	18.591	1.05632	15	12.7741	0.973645	15	13.5874	0.792999	15	18.7129	0.779604	15	11.4029	0.0195502	3	73.4035	594	65.1926	7.85498
AT3G22960.1	Pyruvate kinase family protein	727.98	23.99	1	12	12	20	0.567107	19	24.8561	0.464933	19	24.5519	0.448166	19	15.2735	0.84726	19	10.803	1.02687	19	12.1866	0.73645	19	22.1386	0.592878	19	21.7523	0.4425	19	15.6619	0.0289425	1		596	65.09	5.92236
AT1G65010.1	Plant protein of unknown function (DUF827)	725.79	12.42	1	13	13	16	0.478436	14	28.5742	0.53754	14	11.5244	0.474371	14	10.9271	0.837432	14	7.19472	0.807205	14	11.0605	0.908853	14	11.2687	0.274911	14	40.2789	0.373852	14	19.0434	0.0124091	3	14.2676	1345	152.609	4.94482
AT1G02690.1	importin alpha isoform 6	725.24	26.95	1	9	12	15	0.628549	11	11.7579	0.485686	11	12.8349	0.603204	11	9.06495	1.02856	11	12.5414	0.799204	11	15.5143	0.869987	11	10.2942	0.836271	11	21.8345	0.604119	11	13.0454				538	59.3521	5.13525
AT5G19760.1	Mitochondrial substrate carrier family protein	724.91	50.67	1	11	11	41	0.724373	35	12.3154	0.675957	35	11.8185	0.637833	35	11.1672	1.06469	35	12.8484	1.06046	35	6.85126	0.946408	35	12.8301	0.825676	35	15.0534	0.712893	35	12.9496	0.0227266	7	61.5076	298	31.8912	9.23193
AT5G19510.1	Translation elongation factor EF1B/ribosomal protein S6 family protein	724.85	66.07	1	8	10	68	0.878577	43	16.1314	0.751075	43	12.5174	0.699436	43	15.8535	1.13192	43	14.5821	0.983277	43	15.2452	1.09594	43	21.2387	0.952826	43	18.7746	0.991481	43	15.8215	0.0160561	10	39.8394	224	24.1859	4.56396
AT1G11660.1	heat shock protein 70 (Hsp 70) family protein	724.61	19.4	1	13	13	17	0.578713	14	14.2769	0.501947	14	14.1492	0.546794	14	18.9252	0.877933	14	9.9001	0.93357	14	12.0835	0.918763	14	12.0132	0.6414	14	16.3981	0.484094	14	21.6698	0.0597312	1		763	85.1658	5.70654
AT3G11400.1	eukaryotic translation initiation factor 3G1	724.48	51.02	2	11	11	30	0.940779	27	20.8444	0.894896	27	20.6493	0.833042	27	13.684	0.963508	27	14.4826	0.94325	27	6.90235	1.05697	27	25.9116	0.7659	27	19.114	1.04288	27	21.2646	0.0305743	13	41.2032	294	32.6944	8.22119
AT3G63250.1	homocysteine methyltransferase 2	724.16	37.24	1	11	11	22	0.641126	16	12.9435	0.545684	16	19.8242	0.549508	16	18.2403	0.964101	16	16.9862	0.930592	16	11.814	0.796368	16	15.047	0.766483	16	19.2624	0.666939	16	21.6839	0.0156549	2	65.4503	333	36.4283	5.16064
AT4G16830.1	Hyaluronan / mRNA binding family	723.56	47.04	1	11	13	24	1.02927	20	10.6538	1.03305	20	21.7903	1.11171	20	9.65099	1.00085	20	12.1352	0.791468	20	4.82727	1.27097	20	19.5374	0.811447	20	12.0227	1.47943	20	21.3837	0.0350797	8	42.2626	355	37.4456	8.06006
AT2G47250.1	RNA helicase family protein	723.52	24.42	1	7	13	15	0.552647	8	14.299	0.496345	8	17.6652	0.461755	8	22.9494	0.856462	8	9.73285	0.994171	8	4.3021	0.771497	8	10.8192	0.392435	8	20.9127	0.406421	8	12.3549	0.0160478	1		729	82.6012	7.31299
AT1G48420.1	D-cysteine desulfhydrase	723.36	36.41	1	10	10	22	0.755489	19	11.5684	0.706352	19	11.2292	0.671545	19	8.52858	1.07892	19	5.21416	1.05919	19	11.3389	0.994999	19	13.4924	0.855503	19	14.9731	0.737049	19	19.4393	0.0249084	3	151.27	401	43.8725	7.35693
AT2G22795.1	unknown protein; BEST Arabidopsis thaliana protein match is: unknown protein (TAIR:AT4G37820.1); Has 799854 Blast hits to 188815 proteins in 4452 species: Archae - 4529; Bacteria - 144236; Metazoa - 287749; Fungi - 87083; Plants - 43826; Viruses - 3662; Other Eukaryotes - 228769 (source: NCBI BLink).	723.32	19.75	1	12	12	16	0.559523	13	5.36616	0.552693	13	8.53106	0.508473	13	9.37492	0.856154	13	5.72378	0.947874	13	8.58898	0.723525	13	10.5436	0.557483	13	8.6132	0.499596	13	13.3448	0.010914	1		734	81.9574	4.33545
AT5G05620.1	gamma-tubulin complex protein 2	722.47	37.97	1	13	13	20	0.655675	17	17.6287	0.58747	17	20.3753	0.56933	17	10.5193	0.933011	17	16.4222	0.92885	17	8.94965	0.858607	17	12.3421	0.730805	17	27.7673	0.635476	17	16.7188	0.0491637	1		474	53.2437	6.06201
AT3G21140.1	Pyridoxamine 5'-phosphate oxidase family protein	722.21	37.47	1	12	12	24	0.783637	22	20.4632	0.680971	22	11.4467	0.694183	22	12.8838	1.10275	22	10.2979	0.959562	22	11.9922	1.01676	22	22.5568	0.793981	22	18.1258	0.820384	22	15.0388	0.0168529	5	46.8778	387	42.8247	6.93213
AT1G04510.1	MOS4-associated complex 3A	721.75	32.89	2	11	12	30	0.675206	20	8.86787	0.571316	20	14.4592	0.533404	20	6.39483	0.988338	20	14.2862	0.919003	20	10.4952	0.910864	20	18.9428	0.617636	20	19.0234	0.530825	20	23.1799	0.0158644	3	40.8722	523	56.8309	6.63916
AT3G04520.1	threonine aldolase 2	721.57	44.23	1	11	11	29	0.631579	21	10.3488	0.55971	21	17.1977	0.593315	21	10.9049	0.930654	21	11.1873	1.02764	21	7.62382	0.966275	21	13.8413	0.551521	21	15.9192	0.587656	21	16.769	0.030589	1		355	38.228	6.46826
AT1G20910.1	ARID/BRIGHT DNA-binding domain-containing protein	721.48	40.95	1	11	11	16	0.721068	14	12.3622	0.69074	14	16.7459	0.68152	14	21.5327	0.940387	14	9.54934	0.901771	14	6.96499	0.985391	14	6.11549	0.628951	14	13.5106	0.78462	14	21.9166	0.0236552	2	8.25248	398	44.2377	6.87354
AT5G56360.1	calmodulin-binding protein	721.47	26.89	1	13	13	24	0.852556	22	10.1025	0.916283	22	21.4725	0.832454	22	14.5352	0.987459	22	12.8836	0.978377	22	11.2552	1.12393	22	26.451	0.238418	22	56.4833	0.95396	22	18.255	0.0211683	6	32.3992	647	73.1689	4.79248
AT1G72730.1	DEA(D/H)-box RNA helicase family protein	721.44	39.86	1	4	13	39	0.520278	7	8.14124	0.455115	7	24.7328	0.452568	7	5.13265	0.849421	7	12.9052	1.01991	7	11.7255	0.752415	7	15.0071	0.462088	7	21.9569	0.361036	7	18.7804	0.0126523	1		414	46.7408	5.32568
AT1G05350.1	NAD(P)-binding Rossmann-fold superfamily protein	721.43	35.03	1	12	12	17	0.595633	16	12.3577	0.493526	16	25.4573	0.573072	16	10.6922	0.960239	16	14.037	1.04221	16	8.88221	0.843163	16	28.0529	0.774227	16	13.6913	0.522532	16	10.1953	0.0206115	3	10.3534	431	46.9902	4.69092
AT3G07020.1	UDP-Glycosyltransferase superfamily protein	721.43	26.06	2	13	13	16	0.582214	15	14.5128	0.578216	15	18.996	0.567937	15	23.5208	0.950638	15	7.32322	1.00489	15	4.78773	0.866597	15	9.13063	0.63235	15	19.4523	0.56774	15	27.6245	0.0139486	3	23.4198	637	69.2776	6.7417
AT4G12070.1	unknown protein; INVOLVED IN: biological_process unknown; LOCATED IN: plasma membrane; EXPRESSED IN: 22 plant structures; EXPRESSED DURING: 13 growth stages; Has 30201 Blast hits to 17322 proteins in 780 species: Archae - 12; Bacteria - 1396; Metazoa - 17338; Fungi - 3422; Plants - 5037; Viruses - 0; Other Eukaryotes - 2996 (source: NCBI BLink).	721.42	33.95	1	12	12	16	0.659167	11	17.697	0.590456	11	6.92362	0.562092	11	7.76775	0.983237	11	8.32439	0.791463	11	15.0667	0.818943	11	18.6566	0.684479	11	15.4586	0.596625	11	15.6267				483	53.2477	6.18896
AT3G55430.1	O-Glycosyl hydrolases family 17 protein	721.33	33.41	1	11	11	22	0.744047	17	10.9663	0.784887	17	14.3399	0.745295	17	15.7026	1.07467	17	9.97711	1.01827	17	4.76095	1.05633	17	15.0263	0.869383	17	17.5134	0.752624	17	7.46791				449	48.4115	9.39307
AT1G33980.1	Smg-4/UPF3 family protein	721.04	36.51	2	12	13	22	0.530422	18	35.3398	1.01728	18	20.7596	0.595094	18	12.9193	1.08396	18	8.86842	1.00182	18	13.2762	1.21219	18	14.8003	0.268437	18	35.2455	0.455501	18	18.7425	0.0177537	2	22.0621	482	53.7716	10.0669
AT3G57890.1	Tubulin binding cofactor C domain-containing protein	720.14	29.49	2	11	12	19	0.708844	17	14.0766	0.602259	17	13.5547	0.633343	17	23.7807	1.06818	17	8.4851	1.06522	17	7.20355	0.984264	17	15.3748	0.797341	17	20.1767	0.696405	17	14.2959	0.0204277	4	51.8385	573	62.7398	5.5542
AT1G54490.1	exoribonuclease 4	719.94	17.85	1	13	13	21	0.503512	17	24.0133	0.561081	17	27.8505	0.510261	17	14.5961	0.849817	17	20.031	1.1049	17	24.8342	0.751177	17	15.9519	0.488501	17	14.8191	0.473901	17	26.9604	0.0108366	1		947	107.709	6.82959
AT4G11380.1	Adaptin family protein	719.92	16.89	2	2	14	17	0.447144	2	4.81937	0.281915	2	18.5057	0.43382	2	7.25198	0.762426	2	4.95153	1.16195	2	0.930586	0.568237	2	28.8751	0.556194	2	12.8888	0.287303	2	25.4454	0.0176707	1		894	99.3087	5.04639
AT4G26500.1	chloroplast sulfur E	719.45	47.44	1	13	13	17	0.685094	16	11.5587	0.636401	16	6.80564	0.654069	16	9.24733	1.03544	16	6.53221	0.976373	16	8.87132	0.9444	16	14.1031	0.77793	16	12.274	0.713983	16	6.37917	0.0156029	4	11.2167	371	40.8082	5.64307
AT3G58500.1	protein phosphatase 2A-4	719.39	47.92	1	2	11	31	0.712687	6	4.57454	0.59795	6	29.2993	0.618966	6	9.29009	1.00775	6	20.6639	1.0037	6	2.9146	1.02637	6	28.1497	0.802157	6	10.227	0.629419	6	16.9769	0.0203817	1		313	35.7444	5.23682
AT3G56860.3	UBP1-associated protein 2A	719.33	26.36	1	10	14	27	0.754257	17	8.84544	0.738311	17	13.6145	0.663871	17	13.6864	0.994577	17	8.87594	0.952299	17	8.63475	0.988611	17	16.6006	0.613533	17	22.4688	0.767273	17	16.2015	0.0253006	5	59.3742	478	51.407	5.16064
AT5G23300.1	pyrimidine d	719.16	34.35	1	11	11	35	0.706868	29	15.7654	0.64351	30	19.1626	0.646236	29	11.8338	1.06333	30	19.7638	1.09159	30	8.76871	0.95027	30	33.5737	0.800469	30	22.7536	0.700953	30	25.4174	0.0258786	4	60.374	460	48.5163	9.20264
AT1G14810.1	semialdehyde dehydrogenase family protein	717.18	40.53	1	10	10	33	0.772387	32	15.0416	0.663281	32	9.14223	0.650056	32	12.183	1.11556	32	13.024	0.94635	32	11.5236	0.987581	32	14.755	0.869006	32	19.6167	0.765674	32	10.4929	0.0213294	2	64.6171	375	40.7198	7.00537
AT3G19760.1	eukaryotic initiation factor 4A-III	716.59	35.54	1	12	14	25	0.516672	21	12.0959	0.448715	21	20.4593	0.478794	21	14.2111	0.859733	21	14.0486	0.9676	21	12.5351	0.751266	21	22.9099	0.394886	21	26.5947	0.383459	21	21.0995	0.0135361	2	40.8899	408	45.8154	6.22705
AT1G22410.1	Class-II DAHP synthetase family protein	716.38	34.72	1	9	12	29	0.751342	15	11.3688	0.663782	15	11.3984	0.542198	15	4.21638	0.892339	15	11.8438	0.859074	15	16.6137	0.853272	15	19.2447	0.572349	15	17.2208	0.655633	15	11.1791	0.0189699	4	79.0711	527	58.2896	8.32373
AT2G35050.1	Protein kinase superfamily protein with octicosapeptide/Phox/Bem1p domain	716.34	12.89	1	9	12	17	0.578053	10	4.78624	0.598059	10	12.6374	0.58654	10	20.7577	0.951019	10	9.08147	0.917289	10	11.8773	0.878655	10	9.37462	0.714457	10	4.3594	0.655751	10	17.3978	0.0109074	2	4.96742	1257	139.618	5.96045
AT2G31060.2	elongation factor family protein	716.19	21.44	2	12	12	16	0.57635	16	16.7053	0.545647	16	17.8547	0.544412	16	11.6214	0.931804	16	11.7066	0.932352	16	10.9592	0.889079	16	9.50959	0.559101	16	16.3076	0.509834	16	12.8729	0.0241245	2	41.3335	667	72.4593	6.72705
AT4G26630.1	DEK domain-containing chromatin associated protein	715.77	18.22	1	14	14	19	0.394806	19	30.5382	0.479868	19	26.3453	0.533372	19	40.9621	0.85302	19	13.0347	0.912016	19	9.05427	0.812714	19	26.1487	0.481372	19	39.7032	0.494626	19	33.3572	0.013268	2	36.9712	763	85.1985	5.07178
AT5G46290.1	3-ketoacyl-acyl carrier protein synthase I	715.76	39.75	1	12	12	24	0.729494	21	16.6407	0.643992	21	18.5526	0.612677	21	15.4602	0.998778	21	8.10607	1.01311	21	11.4002	0.996775	21	13.5687	0.847365	21	20.7912	0.759948	21	15.2898	0.0142348	5	31.0698	473	50.3814	8.06006
AT3G48990.1	AMP-dependent synthetase and ligase family protein	715.02	28.79	1	11	11	26	0.609902	21	14.1128	0.532601	21	9.64543	0.621147	21	13.2922	1.01812	21	9.39881	0.982635	21	10.758	0.963845	21	15.3294	0.709436	21	20.8393	0.596564	21	12.3853	0.0147924	2	12.4211	514	55.5098	6.53662
AT5G10860.1	Cystathionine beta-synthase (CBS) family protein	714.56	65.53	1	12	12	76	0.89354	62	17.6699	0.917905	62	17.549	0.849419	62	12.8702	1.00421	62	13.0057	1.03653	62	10.7347	1.16519	62	20.9976	0.970671	62	17.1699	1.06939	62	24.5911	0.0232267	17	76.455	206	22.7147	9.01221
AT1G48090.1	calcium-dependent lipid-binding family protein	714.32	4.15	1	14	14	14	0.437457	14	25.3503	0.480805	14	22.1128	0.462942	14	31.7227	0.789712	14	15.1237	1.02071	14	13.9531	0.740095	14	20.1609	0.475774	14	28.6628	0.419428	14	36.705				4146	461.72	6.45557
AT3G05090.1	Transducin/WD40 repeat-like superfamily protein	714.24	22.44	1	14	14	21	0.615518	16	15.4067	0.5369	16	23.2148	0.572759	16	13.8462	0.990128	16	11.3588	0.99024	16	11.555	0.892013	16	17.0599	0.725097	16	12.6883	0.543937	15	16.4353	0.0186938	2	59.0941	753	82.1455	7.21045
AT1G72680.1	cinnamyl-alcohol dehydrogenase	713.58	41.13	1	11	11	32	0.68497	25	14.415	0.634114	25	15.5452	0.703142	25	7.7393	1.13696	25	10.3383	1.10351	25	6.58527	1.10475	25	14.0534	0.861316	25	13.1795	0.65961	25	12.8838				355	38.6464	7.12256
AT3G46940.1	DUTP-PYROPHOSPHATASE-LIKE 1	713.14	65.66	1	9	10	21	0.927241	17	13.3908	0.85728	17	15.8777	0.766877	17	9.79971	1.04093	17	12.4351	0.915	17	16.8069	1.1509	17	11.5551	0.974659	17	25.0057	1.11929	17	17.3351	0.0241131	6	57.4696	166	17.5461	5.60498
AT2G30050.1	transducin family protein / WD-40 repeat family protein	712.29	48.34	1	10	11	25	0.750846	20	12.3626	0.689358	20	8.32076	0.650726	20	5.90913	1.08774	20	13.2218	0.855009	20	6.54023	0.953578	20	14.5103	0.86363	20	17.834	0.808316	20	12.5764	0.020261	4	10.6779	302	32.622	5.74463
AT3G14010.1	CTC-interacting domain 4	712.25	28.07	1	12	13	21	0.789039	16	23.9614	0.715989	16	22.0193	0.604388	16	8.80527	0.99051	16	14.0524	0.90985	16	10.1395	0.867735	16	22.0674	0.791397	16	22.5672	0.828266	16	21.4766	0.0151074	3	14.0442	595	65.669	6.91748
AT3G15020.1	Lactate/malate dehydrogenase family protein	711.57	35.48	1	2	10	75	0.762193	3	2.41698	0.658038	3	2.19756	0.69234	3	20.9483	1.10411	3	9.63341	1.09901	3	7.90311	1.11173	3	4.86229	0.882749	3	8.95918	0.710352	3	2.84637	0.0137749	1		341	35.853	8.19189
AT2G30200.1	catalytics;transferases;[acyl-carrier-protein] S-malonyltransferases;binding	710.1	39.19	1	11	11	27	0.695179	23	12.8016	0.553651	23	17.2129	0.623671	23	9.61483	0.97124	23	7.51304	0.889748	23	11.78	0.862375	23	12.805	0.799882	23	14.3674	0.681674	23	14.106	0.0175498	3	52.0856	393	41.4966	8.55811
AT1G06070.1	Basic-leucine zipper (bZIP) transcription factor family protein	710.02	41.13	1	11	11	14	0.75845	12	12.3413	0.733141	12	21.4566	0.690758	12	11.2581	1.0668	12	15.6659	1.01784	12	10.4961	1.06699	12	8.54388	0.811496	12	20.7663	0.794118	12	15.7581	0.0210197	5	33.5078	423	47.102	6.40479
AT2G36390.1	starch branching enzyme 2.1	710	19.11	1	12	13	20	0.539108	15	24.4474	0.572091	15	16.4944	0.497336	15	14.8327	0.764087	15	15.3283	1.16156	15	7.55458	0.758289	15	14.0342	0.497329	15	27.2362	0.476735	15	35.1581	0.0138947	1		858	97.5984	5.61768
AT3G15790.1	methyl-CPG-binding domain 11	708.99	56.69	1	12	12	27	0.973725	15	16.1383	1.08936	15	10.1132	0.829826	15	15.3891	0.962436	15	15.2524	1.1414	15	9.34213	1.09979	15	14.4204	0.937364	15	9.92868	1.26735	15	14.8853	0.021294	5	23.3371	254	27.6255	4.88135
AT2G36160.1	Ribosomal protein S11 family protein	708.57	70	1	3	11	47	0.730917	11	22.7968	1.02514	11	9.30003	0.816456	11	23.9109	0.939734	11	20.7348	1.02896	11	8.01695	1.23175	11	16.6002	0.337669	11	41.903	0.769255	11	21.2067	0.011974	1		150	16.2467	10.5942
AT5G57110.1	autoinhibited Ca2+ -ATPase, isoform 8	708.55	17.23	1	12	13	19	0.388568	14	17.1585	0.438946	14	11.4933	0.350114	14	17.6943	0.624159	14	11.4769	1.32411	14	11.3727	0.536282	14	13.8115	0.389239	14	17.6412	0.286495	14	21.0736	0.0121718	2	11.1823	1074	116.101	7.82568
AT4G35800.1	RNA polymerase II large subunit	708.44	9.35	1	13	13	17	0.517449	14	11.2735	0.516324	14	16.0434	0.450552	14	16.8401	0.77846	14	11.6996	1.06685	14	5.74137	0.849644	14	23.0899	0.429002	14	23.9471	0.400383	14	32.4528	0.0162057	1		1839	204.497	6.03662
AT5G39320.1	UDP-glucose 6-dehydrogenase family protein	708.23	29.17	1	3	11	28	0.686894	4	10.4383	0.556786	4	10.3631	0.584027	4	14.5521	1.02884	4	12.9155	0.89163	4	4.72079	0.948067	4	12.5233	0.789453	4	7.35697	0.647315	4	3.68666	0.0532826	1		480	53.0631	5.84619
AT1G22300.1	general regulatory factor 10	707.73	52.36	2	9	12	21	0.718371	12	12.49	0.797062	12	18.2813	0.786875	12	12.3179	1.07881	12	20.2403	1.13858	12	4.52094	1.29831	12	21.723	0.924763	12	15.0428	0.795956	12	16.586				254	28.8974	4.80518
AT5G28740.1	Tetratricopeptide repeat (TPR)-like superfamily protein	707.46	18.54	1	13	13	17	0.508986	16	12.4903	0.510902	16	31.6392	0.508908	16	20.8423	0.850767	16	7.82801	1.09012	16	8.59664	0.720153	16	21.5389	0.488084	16	33.4227	0.456281	16	20.1154	0.0255514	2	57.2249	917	106.984	6.27783
AT2G43770.1	Transducin/WD40 repeat-like superfamily protein	707.33	38.19	1	12	12	21	0.88731	19	8.20919	0.771586	19	13.0329	0.718147	19	12.44	0.991557	19	11.1921	0.994847	19	11.5454	0.88634	19	17.7358	0.845238	19	23.2622	0.930133	19	15.7791	0.0176489	5	38.7722	343	37.8615	7.32764
AT5G07340.1	Calreticulin family protein	707.33	23.31	2	7	12	22	0.56226	8	15.2849	0.621711	8	9.556	0.632076	8	5.19073	0.961396	8	6.89672	1.19381	8	6.16838	0.901162	8	12.9077	0.607058	8	10.0805	0.474762	8	13.0644	0.0178538	1		532	60.4524	4.83057
AT5G20280.1	sucrose phosphate synthase 1F	706.8	16.4	1	10	11	16	0.459488	12	25.3277	0.584532	12	13.1438	0.538712	12	15.4204	0.83622	12	17.6266	1.41534	12	13.4539	0.848827	12	5.72965	0.383832	12	41.6474	0.329147	12	27.6675	0.0128531	1		1043	117.247	6.43018
AT2G45810.1	DEA(D/H)-box RNA helicase family protein	706.77	31.44	1	5	11	16	0.647192	6	27.9915	0.444475	6	48.5232	0.493238	6	21.5514	0.97284	6	12.6106	0.773562	6	6.34316	0.803064	6	25.2944	0.621682	6	11.83	0.44079	6	61.645				528	60.3828	7.59131
AT1G78860.1	D-mannose binding lectin protein with Apple-like carbohydrate-binding domain	706.48	33.86	1	5	12	29	0.89568	8	11.4841	0.827835	8	24.3477	0.656565	8	13.6833	1.14009	8	11.7958	1.17703	8	15.5763	0.884203	8	45.7526	0.857639	8	23.8587	0.734095	8	33.8448	0.0320587	2	107.748	443	49.1631	6.27783
AT5G54900.1	RNA-binding protein 45A	706.29	49.1	1	10	10	26	0.734566	22	13.7167	0.601101	22	16.8364	0.628901	22	12.1527	1.1004	22	17.528	0.93238	22	12.3144	0.960655	22	10.8243	0.786208	22	11.8942	0.695181	22	12.9729	0.0127618	7	31.3415	387	42.2972	6.55127
AT1G33680.1	KH domain-containing protein	706.1	21.23	1	11	11	27	0.72353	22	7.8102	0.661041	22	16.2887	0.659076	22	11.9938	1.08213	22	11.5879	0.958865	22	7.94586	0.88121	22	22.2141	0.867448	22	13.4312	0.696608	22	15.5431	0.0149938	4	31.4356	763	80.3897	4.81787
AT4G35850.1	Pentatricopeptide repeat (PPR) superfamily protein	706.1	32.21	1	11	11	21	0.786032	16	16.0297	0.731045	16	15.1354	0.800835	16	21.3525	1.00938	16	15.2577	0.852699	16	15.2895	1.12724	16	11.4021	0.976331	16	16.9863	0.800176	16	15.5594				444	50.4244	7.66455
AT1G74790.1	catalytics	705.82	22.45	1	11	11	27	0.81451	21	10.8978	0.770325	21	31.9029	0.745056	21	17.1561	1.05514	21	11.3157	1.15911	21	16.5089	0.965468	21	23.3014	0.984916	21	12.8038	0.756254	21	19.8905	0.0165313	2	48.1273	695	75.1764	5.51611
AT1G15130.1	Endosomal targeting BRO1-like domain-containing protein	705.67	17.38	1	14	14	15	0.641128	14	12.2132	0.541976	14	11.5637	1.02541	14	12.3221	1.2794	14	6.86993	0.711068	14	14.1859	1.49624	14	14.4897	0.98662	14	12.2588	0.854787	14	15.0577				846	95.149	6.44287
AT2G45470.1	FASCICLIN-like arabinogalactan protein 8	705.15	32.62	1	8	11	23	0.780535	14	16.9164	0.644691	14	11.5653	0.571601	14	17.6965	0.874292	14	6.62201	1.32429	14	11.927	1.09588	14	29.1124	0.962874	14	36.9848	0.722915	14	42.1489	0.0122742	2	3.87447	420	43.0484	5.68115
AT1G51690.2	protein phosphatase 2A 55 kDa regulatory subunit B alpha isoform	705.04	32.81	3	11	12	15	0.622491	12	6.41706	0.526807	12	17.3418	0.534601	12	14.5231	0.973651	12	12.3385	0.983252	12	6.17497	0.84996	12	12.2489	0.677464	12	13.1785	0.59909	12	9.47726				512	56.7999	5.71924
AT1G63660.1	GMP synthase (glutamine-hydrolyzing), putative / glutamine amidotransferase, putative	704.77	33.15	1	12	12	23	0.338288	19	17.5751	0.397282	19	17.8636	0.362348	19	17.0333	0.780064	19	8.96759	1.04993	19	6.62463	0.640575	19	19.6251	0.261407	19	23.2389	0.258283	19	39.0189	0.0197821	1		534	59.2777	6.53662
AT3G08580.1	ADP/ATP carrier 1	704.72	31.5	1	6	13	68	0.706977	15	6.12703	0.65658	15	7.50277	0.603274	15	8.87082	0.944557	15	6.0517	0.958433	15	8.94031	0.879955	15	8.69352	0.581652	15	18.0449	0.60427	15	9.79675				381	41.4494	9.83252
AT3G54640.1	tryptophan synthase alpha chain	704.46	40.38	1	8	8	30	0.827696	27	17.372	0.738321	27	20.5004	0.749773	27	12.8491	1.10254	27	13.0147	1.0238	27	13.2716	1.08376	27	16.9949	0.940035	27	16.2458	0.759113	27	23.7014	0.0242426	3	13.9142	312	33.1787	7.28369
AT3G54540.1	general control non-repressible 4	703.81	17.01	1	9	10	28	0.342555	19	22.5536	0.424609	19	17.5545	0.414367	19	18.1385	0.981735	19	5.71878	1.01181	19	11.431	0.876944	19	14.9168	0.314719	19	37.7478	0.279743	19	35.8648				723	80.4313	6.31592
AT4G31750.1	HOPW1-1-interacting 2	703.76	43.09	1	7	11	14	0.73724	7	16.4111	0.619604	7	10.2328	0.670683	7	7.80517	0.935897	7	4.82632	0.854173	7	13.0021	0.955899	7	12.121	0.90206	7	7.0599	0.764225	7	11.7097	0.0319909	2	30.936	311	33.2273	4.84326
AT5G16840.3	binding partner of acd11 1	703.61	54.09	2	8	9	27	0.833293	21	15.4807	0.638927	21	30.6154	0.71957	21	12.9631	1.06947	21	12.4796	0.833809	21	14.5554	1.02354	21	24.2034	0.920655	21	19.0419	0.933692	21	19.1149	0.0209727	4	109.106	257	27.0026	5.63037
AT1G17720.2	Protein phosphatase 2A, regulatory subunit PR55	703.24	29.2	1	10	11	20	0.644627	14	18.5367	0.591093	14	9.95586	0.589211	14	12.3315	0.945546	14	9.00754	0.974151	14	10.9006	0.884319	14	17.8646	0.651988	14	13.9013	0.563046	14	11.8551	0.0173146	1		500	56.1406	5.8208
AT5G53850.2	haloacid dehalogenase-like hydrolase family protein	702.87	27.22	1	13	13	18	0.557303	16	11.5034	0.477982	16	4.80607	0.549919	16	14.6751	0.976669	16	8.27507	0.88118	16	18.6498	0.8093	16	15.9875	0.648302	16	18.9359	0.518299	16	12.3993	0.0211801	3	40.6879	507	56.4846	6.20166
AT1G05180.1	NAD(P)-binding Rossmann-fold superfamily protein	702.74	30.74	1	12	13	20	0.432083	15	13.8699	0.370598	15	24.0639	0.415178	15	12.2622	0.853785	15	6.56703	1.13088	15	16.2834	0.722271	15	19.1281	0.443896	15	20.8887	0.336473	15	29.2796	0.0124795	1		540	59.9968	5.92236
AT1G48850.1	chorismate synthase, putative / 5-enolpyruvylshikimate-3-phosphate phospholyase, putative	702.54	34.63	1	10	10	30	0.850339	21	11.5467	0.68836	21	22.8022	0.668916	21	11.0847	1.04969	21	20.6646	1.04383	21	10.5029	0.993297	21	21.5479	0.928067	21	15.608	0.834974	21	23.0212	0.0300458	2	86.1062	436	47.288	8.11865
AT1G67560.1	PLAT/LH2 domain-containing lipoxygenase family protein	702.48	19.19	1	12	12	18	0.523353	13	28.6076	0.679688	13	14.976	0.603505	13	8.88088	0.993863	13	8.82975	1.09236	13	13.7219	1.09474	13	6.7507	0.510991	13	10.548	0.45012	13	21.7717				917	104.45	7.88428
AT1G52260.1	PDI-like 1-5	702.46	26.44	1	10	12	17	0.696675	9	11.6999	0.649618	9	13.1929	0.584479	9	10.3689	1.05027	9	5.75589	0.871618	9	4.3825	0.894412	9	17.3525	0.783445	9	10.3704	0.6404	9	17.6703	0.0382218	1		537	60.1201	5.09717
AT2G04880.2	zinc-dependent activator protein-1	702.42	31.97	2	12	12	17	0.585188	16	21.1989	0.796793	16	15.0731	0.58185	16	15.7872	0.974935	16	9.82327	1.05653	16	6.00123	1.10325	16	18.7934	0.345467	16	81.9454	0.503465	16	19.0554	0.014464	2	34.4125	463	51.1786	7.02002
AT4G29010.1	Enoyl-CoA hydratase/isomerase family	701.88	20.25	1	13	13	24	0.649924	23	11.4743	0.604778	23	12.2902	0.614616	23	12.8023	0.962969	23	8.71545	1.096	23	14.1557	0.991775	23	13.6275	0.689132	23	28.7165	0.562023	23	11.761	0.0162162	3	48.7933	721	77.8086	9.31982
AT4G08770.1	Peroxidase superfamily protein	701.87	39.31	1	5	11	38	0.86014	17	24.1373	0.737796	17	17.9004	0.660193	17	30.8765	1.08583	17	26.5883	1.17412	17	16.4639	0.976787	17	28.3016	0.728531	17	26.4208	0.84377	17	16.1995	0.0292626	2	44.5559	346	38.1783	7.63525
AT5G48960.1	HAD-superfamily hydrolase, subfamily IG, 5'-nucleotidase	701.8	24.77	1	11	12	16	0.521973	13	8.10069	0.422111	13	17.1286	0.495982	13	13.1369	0.854996	13	11.3313	1.09364	13	12.2152	0.817373	13	21.9327	0.536334	13	16.3517	0.384501	13	14.6169				642	72.8457	6.40479
AT2G06050.2	oxophytodienoate-reductase 3	701.72	40.41	1	11	11	15	0.868794	12	13.3382	0.830822	12	17.578	0.725301	12	10.3555	1.07294	12	8.7613	1.18879	12	5.57921	1.12404	12	5.73619	1.03326	12	12.3186	0.911854	12	11.1736	0.0277259	2	2.12152	391	42.6644	7.86963
AT5G50850.1	Transketolase family protein	701.57	37.74	1	9	9	44	0.768081	38	13.5693	0.660295	38	20.8263	0.687788	38	13.2136	1.05603	38	17.2482	0.997672	38	7.78781	0.993331	38	17.8526	0.860956	38	15.8571	0.709514	38	19.0365	0.0209652	11	74.1745	363	39.1511	5.8335
AT1G21080.1	DNAJ heat shock N-terminal domain-containing protein	701.4	27.11	1	11	11	24	0.575197	20	7.93093	0.559525	20	15.8275	0.66902	20	8.86988	0.98495	20	10.0404	0.940759	20	16.4645	0.970198	20	16.1116	0.583639	20	14.8915	0.642892	20	13.8337	0.0179895	2	26.1455	391	43.8963	6.22705
AT5G05010.1	clathrin adaptor complexes medium subunit family protein	700.98	33.97	1	12	12	26	0.472995	21	23.8166	0.411659	21	10.371	0.435587	21	19.4562	0.893572	21	12.1708	1.02725	21	20.1997	0.689808	21	16.2296	0.540365	21	21.1135	0.392721	21	22.5216	0.0171509	1		527	57.6824	5.84619
AT4G28400.1	Protein phosphatase 2C family protein	700.87	48.41	3	7	12	19	0.669158	7	7.25474	0.917836	7	10.3901	0.699806	7	13.2071	0.982667	7	21.4952	1.06579	7	7.68593	1.17096	7	23.5805	0.244652	7	21.8601	0.67947	7	13.9727	0.0167456	1		283	30.999	7.97217
AT4G33760.1	tRNA synthetase class II (D, K and N) family protein	700.57	25.15	1	11	12	15	0.600525	12	9.13579	0.568601	12	7.51327	0.552119	12	9.245	0.932206	12	8.33686	0.988096	12	12.6369	0.89003	12	6.06532	0.649799	12	12.0997	0.521558	12	9.02459	0.0104083	1		664	74.4697	7.18115
AT1G47250.1	20S proteasome alpha subunit F2	700.44	65.7	1	3	12	42	0.845811	4	10.0953	0.753176	4	28.7675	0.738418	4	11.5323	1.19415	4	17.7806	0.773337	4	20.7243	1.16479	4	18.187	1.03663	4	8.21647	0.917772	4	12.7528	0.0236091	2	2.16509	277	30.391	5.07178
AT3G15880.1	WUS-interacting protein 2	699.42	12.95	1	7	12	21	0.411477	10	24.856	0.414597	10	32.815	0.376259	10	11.3019	0.833997	10	6.39836	0.831414	10	10.4403	0.614783	10	24.2028	0.474692	10	15.3649	0.352441	10	33.3402				1135	124.026	7.41553
AT4G32200.1	DNA-binding HORMA family protein	698.5	11.01	1	12	12	18	0.659068	14	7.94628	0.574577	14	13.9642	0.569983	14	19.0043	0.939062	14	5.07604	0.999419	14	9.48021	0.898961	14	8.68678	0.568527	14	29.0549	0.569217	14	13.1951				1399	158.426	6.43018
AT4G14570.1	acylaminoacyl-peptidase-related	698.46	18.46	1	11	11	20	0.71869	16	12.3969	0.641177	16	12.9169	0.636072	16	7.58075	0.984769	16	12.6263	1.04644	16	2.8407	0.917358	16	11.7133	0.91679	16	8.9908	0.676394	16	10.3354	0.0136612	5	22.647	764	83.8848	5.94775
AT2G36250.1	Tubulin/FtsZ family protein	698.17	26.36	1	7	10	21	0.723115	13	11.893	0.63409	13	17.7151	0.604057	13	14.9781	1.07445	13	11.2697	0.84985	13	12.1891	0.890463	13	10.1113	0.789942	13	14.313	0.654715	13	17.6701	0.0126769	1		478	50.6902	5.70654
AT4G20260.1	plasma-membrane associated cation-binding protein 1	697.73	59.11	2	13	13	38	0.770297	32	13.5317	0.923227	32	13.8952	0.983915	32	11.0809	1.08138	32	11.9991	1.11964	32	10.3307	1.24199	32	23.6547	0.983775	32	14.1367	1.02709	32	18.2287	0.0162056	8	37.6926	225	24.5688	4.95752
AT1G33120.1	Ribosomal protein L6 family	697.37	59.28	1	6	11	51	0.461041	33	24.3693	0.70494	33	13.5755	0.542754	33	14.1769	1.13947	33	10.7292	0.941661	33	8.61137	1.2477	33	13.8035	0.148019	33	114.113	0.328882	33	24.2248	0.0165029	7	54.6337	194	22.0039	9.45166
AT1G11330.1	S-locus lectin protein kinase family protein	696.95	16.9	2	12	12	15	0.501875	12	15.5696	0.498558	12	17.1284	0.533824	12	8.31461	0.877351	12	5.51855	1.15604	12	7.94121	0.813468	12	13.509	0.562759	12	16.2308	0.411884	12	20.9287				840	94.0891	7.95752
AT3G14390.1	Pyridoxal-dependent decarboxylase family protein	696.94	26.24	1	2	11	32	0.558129	5	17.5995	0.459416	5	56.4855	0.518406	5	10.7062	0.899852	5	34.9666	0.946595	5	2.34176	0.69676	5	32.5644	0.714481	5	7.16498	0.475798	5	57.6292	0.0190541	1		484	53.5236	6.97607
AT1G80350.1	P-loop containing nucleoside triphosphate hydrolases superfamily protein	696.83	25.05	1	11	11	17	0.746213	13	10.4303	0.672059	13	11.901	0.681132	13	17.2219	0.951189	13	7.25784	0.900738	13	13.1652	0.953031	13	11.0367	0.648117	13	9.40643	0.799052	13	11.242	0.0187513	5	23.9735	523	57.2007	7.34229
AT3G52850.1	vacuolar sorting receptor homolog 1	696.53	23.27	1	11	13	26	0.596761	17	12.0025	0.642747	17	8.1174	0.582537	17	5.71204	0.944291	17	7.21488	1.08168	17	9.26529	0.856271	17	7.72197	0.442592	17	8.87726	0.524436	17	14.5623	0.0266575	1		623	68.9465	6.27783
AT5G52470.1	fibrillarin 1	696.41	49.68	1	2	11	63	0.841287	15	16.5139	1.00786	15	14.7466	0.766399	15	14.2121	1.03748	15	22.3784	1.03624	15	9.92537	1.16279	15	25.7133	0.29511	15	65.99	0.672902	15	16.5754	0.0218892	5	54.5748	308	32.8091	10.1401
AT5G44720.1	Molybdenum cofactor sulfurase family protein	696.03	46.1	1	12	12	19	0.839432	19	12.8571	0.698862	19	15.0817	0.701436	19	8.20004	1.05845	19	15.4962	1.04456	19	8.94369	1.06069	19	14.2641	0.983737	19	13.3135	0.840799	19	14.1212	0.0211765	3	87.589	308	34.7766	5.64307
AT2G25430.1	epsin N-terminal homology (ENTH) domain-containing protein / clathrin assembly protein-related	695.75	21.29	1	6	9	13	0.613751	8	12.0154	0.625975	8	15.4838	0.572146	8	18.3436	0.985319	8	8.77663	1.07212	8	21.8326	0.872589	8	10.473	0.575542	8	16.7528	0.555544	8	21.0749	0.0106976	1		653	72.0388	5.42725
AT1G20200.1	PAM domain (PCI/PINT associated module) protein	695.51	31.76	1	4	11	18	0.461783	5	8.69506	0.556149	5	1.14129	0.437465	5	14.5006	0.84713	5	1.03506	1.13624	5	2.17431	0.812888	5	17.996	0.444397	5	5.35883	0.315716	5	9.77278				488	55.5477	8.19189
AT4G25900.1	Galactose mutarotase-like superfamily protein	695.37	44.34	1	12	12	42	0.848765	32	16.7365	0.918132	32	11.1345	0.886064	32	15.2216	1.0537	32	15.7725	1.14511	32	17.0189	1.17758	32	23.4126	0.788261	32	16.492	0.98356	32	10.0568	0.020431	10	22.9995	318	36.2292	9.65674
AT1G12920.1	eukaryotic release factor 1-2	695.07	35.94	1	4	12	23	0.542742	5	13.9358	0.41821	5	16.7538	0.479769	5	8.54041	0.920674	5	10.8269	0.943311	5	14.4947	0.71865	5	21.1531	0.567569	5	15.8113	0.439705	5	2.77548				434	48.9106	5.35107
AT1G51680.3	4-coumarate:CoA ligase 1	694.75	26.9	2	10	11	18	0.711827	17	12.0674	0.613333	17	14.5309	0.614314	17	15.0617	0.881481	17	17.8151	0.838184	17	13.0428	0.803879	17	21.9554	0.830445	17	19.0479	0.611837	17	20.3124	0.0143698	2	6.29972	539	58.509	5.09717
AT4G25240.1	SKU5 similar 1	694.62	27.33	1	12	12	22	0.677666	17	6.75462	0.57933	17	13.1917	0.598293	17	5.65219	0.995849	17	7.98896	1.06157	17	8.08541	0.853999	17	15.1101	0.792746	17	13.1886	0.630107	17	15.7129	0.0199017	4	23.6773	589	65.8353	7.35693
AT3G07660.1	Kinase-related protein of unknown function (DUF1296)	693.83	18.55	1	11	11	24	0.719716	19	6.88842	0.679844	19	13.7473	0.67546	19	9.24679	1.02287	19	12.3783	0.94405	19	8.92349	0.932339	19	14.2177	0.708566	19	13.5562	0.777536	19	12.274	0.0178775	5	26.5711	841	90.0208	6.91748
AT4G01610.1	Cysteine proteinases superfamily protein	693.34	45.4	1	11	11	28	0.841493	22	10.6973	0.897015	22	12.9214	0.765619	22	14.9438	1.0139	22	7.83423	0.980269	22	12.8676	1.00183	22	22.9278	0.856355	22	33.3534	0.937422	22	15.9467	0.0320842	7	28.0887	359	39.3922	6.17627
AT5G07970.1	dentin sialophosphoprotein-related	692.97	13.49	1	9	13	21	0.641034	10	21.4561	0.623407	10	22.3983	0.60772	10	10.173	0.930389	10	10.6815	0.863705	10	12.3216	0.854146	10	13.6282	0.67744	10	13.7638	0.649131	10	13.3112	0.0346695	1		1097	121.043	6.30322
AT3G60830.1	actin-related protein 7	692.86	45.18	1	10	10	14	0.648953	12	15.4102	0.520438	12	11.3415	0.614119	12	10.1197	1.05155	12	10.2725	0.988044	12	5.87423	0.877368	12	13.0663	0.807227	12	8.67917	0.599146	12	14.2736	0.012286	2	8.52772	363	39.8789	4.89404
AT3G17850.1	Protein kinase superfamily protein	692.82	13.19	1	12	12	24	0.590345	14	20.2073	0.615389	14	19.3443	0.596941	14	12.5951	0.848145	14	11.1754	0.857152	14	19.5285	0.871212	14	14.8161	0.529215	14	27.0216	0.661358	14	23.9915	0.0301766	1		1296	143.703	5.79541
AT5G64250.2	Aldolase-type TIM barrel family protein	690.96	50.15	1	13	13	25	0.587541	24	14.7681	0.580167	24	17.5724	0.644635	24	7.13136	1.05854	24	11.7105	1.02123	24	12.9281	0.959108	24	12.0584	0.784217	24	11.9348	0.59488	24	15.4519	0.0220905	4	81.6627	333	36.0439	5.5542
AT4G25630.1	fibrillarin 2	690.43	44.69	1	2	11	54	0.783869	7	24.1943	0.792665	7	19.2117	0.767218	7	8.97259	0.857815	7	18.6724	1.11869	7	14.8038	0.909655	7	14.3034	0.287435	7	27.6367	0.689108	7	17.5513	0.0259337	4	20.4569	320	33.6324	10.0815
AT4G30600.1	signal recognition particle receptor alpha subunit family protein	690.31	21.92	1	13	13	20	0.456164	19	14.4148	0.556734	19	13.917	0.569442	19	14.583	0.942704	19	7.62942	1.09721	19	15.4028	0.915149	19	12.3539	0.500198	19	20.2284	0.455044	19	31.5806	0.0169962	1		634	69.5298	7.47412
AT4G26780.1	Co-chaperone GrpE family protein	689.88	47.4	1	11	11	40	0.923076	26	10.1982	0.890784	26	13.4187	0.86003	26	6.95681	1.01077	26	13.0262	1.05153	26	7.47857	1.16171	26	11.4442	1.02819	26	11.5423	1.16518	26	15.1537	0.0236914	6	60.8425	327	36.0941	5.38916
AT2G02560.2	cullin-associated and neddylation dissociated	689.72	11.5	2	14	14	18	0.35422	17	23.1675	0.410046	17	18.9206	0.391418	17	12.2279	0.70493	17	13.813	1.10698	17	7.43027	0.640508	17	23.2354	0.418959	17	28.9358	0.280406	17	38.6552				1217	134.536	6.1001
AT4G32551.1	LisH dimerisation motif;WD40/YVTN repeat-like-containing domain	689.39	18.58	2	11	11	14	0.619523	13	12.0719	0.541363	13	13.3626	0.535439	13	9.1614	0.946565	13	11.3167	0.896893	13	10.899	0.754514	13	19.8173	0.673255	13	15.0723	0.566035	13	11.9088	0.0189709	2	94.2001	931	102.169	7.04932
AT2G20630.1	PP2C induced by AVRRPM1	688.81	55.56	1	8	12	23	0.662016	12	12.2415	0.643393	12	8.00033	0.71561	12	11.4209	1.01653	12	6.73229	0.863588	12	2.59519	0.947928	12	26.5212	0.688686	12	16.8006	0.770975	12	35.7163	0.0172503	5	24.4875	279	30.4776	6.13818
AT4G11740.1	Ubiquitin-like superfamily protein	688.21	27.48	1	10	10	18	0.795707	18	19.9152	0.761588	18	18.6381	0.778499	18	16.5864	1.05955	18	21.5433	1.03487	18	14.7792	1.20605	18	21.2035	0.96178	18	19.9869	0.920743	18	21.7435	0.0183192	4	57.7618	564	62.3117	4.66553
AT1G76550.1	Phosphofructokinase family protein	688.13	25.45	1	7	13	23	0.630989	8	13.9012	0.496919	8	6.1641	0.563788	8	5.70207	1.0215	8	14.3404	1.1144	8	17.9464	0.96407	8	16.9554	0.679577	8	1.91583	0.535459	8	11.227				617	67.5156	7.2251
AT5G64420.1	DNA polymerase V family	687.59	14.09	1	13	13	18	0.343952	13	9.97034	0.357219	13	19.0762	0.393947	13	14.5742	0.827068	13	12.9076	1.03258	13	12.9743	0.592448	13	19.5878	0.396636	13	12.5552	0.293036	13	26.5667				1306	146.024	5.35107
AT2G43410.2	RNA binding	687.32	19.53	1	12	12	17	0.647386	12	13.0689	0.55087	12	10.9188	0.590095	12	17.5714	0.984403	12	24.3224	0.929293	12	9.65103	0.884615	12	16.0106	0.696211	12	23.5703	0.662835	12	17.3197	0.0141574	2	40.9384	901	99.5356	6.99072
AT3G48090.1	alpha/beta-Hydrolases superfamily protein	686.89	26.48	1	12	12	18	0.376076	14	29.4248	0.440506	14	19.3059	0.470784	14	12.0658	0.845098	14	14.1878	1.10299	14	6.55243	0.760138	14	16.3309	0.278125	14	59.5036	0.275577	14	39.5631	0.0306298	1		623	71.6452	6.01123
AT1G32440.1	plastidial pyruvate kinase 3	685.88	25.39	1	11	13	21	0.645155	12	18.4048	0.533824	12	18.182	0.549918	12	17.2962	1.03493	12	17.9922	0.99004	12	9.62502	0.831103	12	22.9433	0.653446	12	20.1841	0.578846	12	24.084	0.0113615	3	6.92617	571	62.5752	7.81104
AT4G11150.1	vacuolar ATP synthase subunit E1	685.65	59.57	1	13	13	34	0.947798	29	11.8827	1.11178	29	24.8154	1.07907	29	13.8607	1.10264	29	15.3485	1.003	29	12.5564	1.45084	29	20.6626	0.739064	29	21.0858	1.10797	29	23.3643	0.0201182	11	52.5698	230	26.0437	6.40479
AT3G16430.1	jacalin-related lectin 31	685.54	38.18	1	6	12	66	1.03211	9	9.76288	0.945959	9	22.7963	0.837807	9	16.1317	1.06735	9	13.3152	1.21471	9	14.4548	1.18739	9	34.2425	1.03806	9	30.2375	1.19557	9	28.113	0.0110537	1		296	32.2135	6.29053
AT5G16990.1	Zinc-binding dehydrogenase family protein	685.41	43.15	1	5	13	22	0.780205	8	11.2776	0.688059	8	12.8248	0.759031	8	9.54445	0.997172	8	6.46687	0.957746	8	5.65234	0.948487	8	10.3158	0.867974	8	5.65309	0.8695	8	13.7435	0.0150377	2	18.9843	343	37.9642	8.01611
AT4G34660.3	SH3 domain-containing protein	684.93	39.43	2	11	11	14	0.752443	13	12.1877	0.693437	13	12.5499	0.679348	13	9.49328	0.975721	13	13.1381	0.946847	13	11.8988	1.01361	13	13.6176	0.772571	13	17.9384	0.803913	13	7.93131	0.0345924	1		317	35.3972	8.79248
AT2G17265.1	homoserine kinase	684.62	34.86	1	9	9	27	0.694531	23	8.78595	0.627438	23	11.1894	0.63207	23	6.72122	1.09848	23	10.6352	0.959019	23	9.97549	0.922035	23	37.4651	0.804187	23	22.3052	0.746902	23	13.2544	0.0149787	7	17.8261	370	38.5043	8.29443
AT4G04040.1	Phosphofructokinase family protein	684.06	25.13	1	6	11	21	0.756541	8	8.4455	0.722298	8	13.5237	0.68463	8	21.4235	0.969678	8	11.1149	1.06959	8	7.70888	0.933402	8	11.3009	0.925879	8	9.49676	0.723473	8	23.3559				569	62.7018	5.60498
AT3G15010.1	RNA-binding (RRM/RBD/RNP motifs) family protein	683.99	32.67	1	9	9	14	0.739546	13	14.4583	0.682607	13	6.5503	0.684397	13	9.83669	1.03849	13	8.72096	0.996325	13	10.4137	0.917243	13	18.5482	0.737116	13	7.39814	0.741794	13	10.6796	0.0395643	2	10.0793	404	41.7536	8.41162
AT1G74100.1	sulfotransferase 16	683.91	48.52	1	10	11	29	0.888076	21	19.1347	0.834907	21	16.51	0.910657	21	17.2867	1.07805	21	13.7244	0.990586	21	12.7089	1.30261	21	20.1509	1.13851	21	14.9576	1.16066	21	28.0193	0.0219232	5	70.683	338	39.1944	5.61768
AT4G11120.1	translation elongation factor Ts (EF-Ts), putative	683.52	39.24	1	11	11	26	0.770897	20	9.60146	0.626932	20	12.237	0.765072	20	16.8939	1.07242	20	14.0362	0.90118	20	13.9417	1.11847	20	13.5393	1.00659	20	8.49234	0.863768	20	19.0048	0.0222558	4	22.8952	395	43.1643	6.59521
AT4G14160.2	Sec23/Sec24 protein transport family protein	683.44	21.63	2	10	11	16	0.502112	13	28.6253	0.43727	13	17.0718	0.46037	13	34.1293	0.858739	13	15.4351	1.02571	13	12.5044	0.747084	13	29.0009	0.535814	13	33.8828	0.460967	13	46.2163	0.0188854	1		772	85.2239	5.97314
AT5G63620.1	GroES-like zinc-binding alcohol dehydrogenase family protein	682.54	31.85	2	10	11	23	0.760151	19	6.77723	0.680958	19	10.6754	0.69819	19	4.66964	0.971554	19	16.2023	1.05416	19	13.3776	1.00826	19	11.6253	0.854542	19	8.72924	0.766203	19	9.61132	0.0167371	1		427	45.4682	7.6499
AT1G18450.1	actin-related protein 4	682.45	45.35	1	12	12	29	0.769733	21	16.6001	0.61271	21	14.8281	0.597547	21	14.5815	0.971283	21	18.3945	1.04756	21	13.1126	0.934928	21	30.876	0.771413	21	30.6535	0.681563	21	19.8157	0.0257752	3	29.3912	441	48.9053	5.35107
AT2G14170.2	aldehyde dehydrogenase 6B2	682.22	25.1	2	11	11	25	0.711083	21	10.1029	0.604586	21	10.6525	0.640001	21	11.3738	1.03952	21	8.25195	0.933406	21	13.9561	0.956341	21	17.1154	0.849416	21	19.8411	0.599092	21	13.1548	0.0131991	1		498	53.3721	5.99854
AT5G42870.2	phosphatidic acid phosphohydrolase 2	681.61	16.54	2	11	11	12	0.61052	12	11.9192	0.532231	12	10.5494	0.595328	12	12.9652	0.988804	12	5.3537	0.903906	12	14.7007	0.870007	12	9.80895	0.730008	12	12.6165	0.577875	12	11.5208	0.0127767	2	0.0349161	925	100.642	4.80518
AT5G03690.2	Aldolase superfamily protein	681.06	38.44	1	5	10	44	0.652897	8	8.06015	0.583227	8	9.38827	0.684579	8	26.1914	1.09305	8	9.7597	0.916345	8	7.26708	0.858786	8	14.4523	0.705802	8	24.3883	0.64836	8	7.95776	0.0242171	1		359	38.6061	7.73779
AT2G16570.1	GLN phosphoribosyl pyrophosphate amidotransferase 1	680.8	26.5	1	6	11	28	0.666766	17	11.4909	0.614637	17	36.4049	0.505677	17	22.8397	1.02595	17	27.2882	0.972024	17	10.8303	0.871265	17	25.8116	0.676819	17	22.3212	0.559787	17	31.6112	0.0174843	2	69.3466	566	61.8035	6.22705
AT5G17710.1	Co-chaperone GrpE family protein	680.18	42.28	2	11	11	21	0.660209	21	17.5632	0.495193	21	11.648	0.686562	21	18.605	0.926965	21	10.5966	0.939126	21	10.9994	0.881127	21	12.0911	0.974887	21	14.4172	0.695183	21	15.4587	0.0148909	5	6.45444	324	35.4719	4.58936
AT2G36480.1	ENTH/VHS family protein	679.96	18.07	3	13	13	21	0.639043	15	6.2319	0.575599	15	17.9248	0.533456	15	15.4348	0.917251	15	9.19988	0.897919	15	6.53826	0.904014	15	18.1462	0.691013	15	16.936	0.584739	15	19.9582				830	90.8165	6.37939
AT1G24320.1	Six-hairpin glycosidases superfamily protein	679.54	17.24	1	11	11	19	0.650823	15	15.1086	0.666437	15	15.2685	0.565514	15	16.3541	0.874263	15	18.6677	1.26166	15	11.3548	0.923069	15	4.85216	0.681702	15	19.4838	0.597131	15	17.782	0.0365596	1		789	90.5512	5.85889
AT1G74020.1	strictosidine synthase 2	679.14	32.54	1	8	9	41	0.736052	23	10.8839	0.843414	23	15.4586	0.685106	23	12.8376	1.10077	23	5.2954	1.28064	23	9.69368	0.812034	23	27.7292	0.793822	23	32.1358	0.717225	23	13.7503	0.0149452	2	27.9637	335	35.271	5.80811
AT3G18080.1	B-S glucosidase 44	678.72	28.71	1	10	11	18	0.876274	17	10.9437	0.951639	17	11.6918	0.976366	17	20.7282	1.04708	17	11.4922	1.13532	17	13.101	1.40072	17	15.7392	1.22685	17	22.02	1.02597	17	25.2255	0.027902	3	9.00696	512	58.9459	9.42236
AT5G52560.1	UDP-sugar pyrophosphorylase	678.7	27.04	1	13	13	21	0.66369	19	15.1721	0.637241	19	16.9649	0.627553	19	21.893	0.979782	19	14.0734	1.02727	19	15.4944	0.838645	19	14.4562	0.775326	19	18.9754	0.621354	19	18.5255	0.0188537	1		614	67.8098	6.49365
AT5G26030.1	ferrochelatase 1	678.45	29.61	1	12	12	22	0.666383	19	9.9439	0.564401	19	18.3564	0.580156	19	18.6341	1.04086	19	10.3158	1.05385	19	14.0007	0.937774	19	11.9802	0.742913	19	12.1585	0.57284	19	15.238				466	51.9997	5.8208
AT3G55760.1	unknown protein; LOCATED IN: chloroplast stroma, chloroplast; EXPRESSED IN: 16 plant structures; EXPRESSED DURING: 10 growth stages; BEST Arabidopsis thaliana protein match is: unknown protein (TAIR:AT1G42430.2); Has 176 Blast hits to 125 proteins in 40 species: Archae - 0; Bacteria - 3; Metazoa - 19; Fungi - 9; Plants - 81; Viruses - 0; Other Eukaryotes - 64 (source: NCBI BLink).	678.28	28.03	1	12	12	19	0.858498	18	11.7224	0.768518	18	23.2436	0.730892	18	8.12611	0.977042	18	13.2362	0.941935	18	12.0471	1.05608	18	20.6066	0.490175	18	13.3679	0.767715	18	25.5273	0.0135812	6	25.4949	578	65.5326	5.49072
AT3G04600.1	Nucleotidylyl transferase superfamily protein	678.18	35.57	2	11	11	19	0.700711	18	10.268	0.632161	18	12.7083	0.67203	18	4.67522	1.03239	18	9.4194	0.905566	18	14.1496	1.06773	18	15.5475	0.741556	18	11.7441	0.709561	18	10.6231	0.0277079	2	96.9644	402	45.7251	5.94775
AT5G39740.1	ribosomal protein L5 B	677.6	47.51	1	2	11	25	0.221487	4	16.0297	0.400596	4	12.61	0.277652	4	13.8268	1.21356	4	11.5677	0.789964	4	4.85404	0.946884	4	36.2034	0.206449	4	49.2803	0.170897	4	18.2238				301	34.4157	9.17334
AT5G20980.1	methionine synthase 3	677.25	17.73	1	6	13	30	0.46751	7	18.3077	0.435118	7	12.044	0.448921	7	16.5213	0.841976	7	5.69231	1.15071	7	9.46824	0.736169	7	17.1417	0.444306	7	16.4979	0.346368	7	6.72981	0.017433	1		812	90.5366	8.04541
AT2G44730.1	Alcohol dehydrogenase transcription factor Myb/SANT-like family protein	677.03	36.56	1	11	11	21	0.810251	13	11.3619	0.840022	13	13.7728	0.742774	13	20.9776	0.947565	13	12.4566	0.906839	13	10.278	1.08621	13	12.5072	0.689907	13	27.026	0.958218	13	16.7708	0.0417592	4	28.4901	372	40.7562	8.99756
AT4G28510.1	prohibitin 1	676.34	51.39	1	7	11	32	0.897186	12	11.1585	0.866621	12	8.05291	0.823239	12	17.9964	1.16275	12	7.5072	0.906738	12	14.5781	1.24896	12	14.4211	1.18911	12	17.0354	1.06593	12	7.29771	0.0935699	1		288	31.6869	9.26123
AT2G18110.1	Translation elongation factor EF1B/ribosomal protein S6 family protein	676.29	63.2	1	6	10	49	0.714317	16	16.9931	0.572277	16	21.6371	0.666469	16	17.6996	1.07679	16	14.8818	0.96654	16	11.4915	0.948275	16	12.3519	0.888916	16	18.4221	0.666087	16	18.1855	0.016041	2	70.3252	231	25.2506	4.60205
AT5G58230.1	Transducin/WD40 repeat-like superfamily protein	676.18	36.32	1	11	11	23	0.670417	17	17.5705	0.564506	17	14.6561	0.536849	17	6.52708	0.975422	17	9.88266	0.88607	17	5.38644	0.862092	17	21.8368	0.740865	17	19.1626	0.635323	17	18.2606	0.0143211	2	35.6753	424	48.1644	4.81787
AT1G67120.1	ATPases;nucleotide binding;ATP binding;nucleoside-triphosphatases;transcription factor binding	675.96	3.17	1	12	12	14	0.442409	12	40.8202	0.416099	12	31.6727	0.471909	12	37.5802	0.877006	12	15.4497	1.20097	12	8.18446	0.711192	12	15.743	0.508584	12	23.8765	0.443112	12	43.9949	0.0446345	2	29.446	5393	610.771	5.2749
AT3G10370.1	FAD-dependent oxidoreductase family protein	675.72	20.35	1	10	10	17	0.551027	15	7.46553	0.543897	15	10.4149	0.564714	15	7.55595	0.84497	15	5.89162	1.11229	15	5.3221	0.887223	15	8.28873	0.490462	15	15.2814	0.433181	15	21.3838	0.0189855	3	25.7041	629	68.408	8.00146
AT1G06840.1	Leucine-rich repeat protein kinase family protein	675.06	17.42	1	12	12	15	0.564477	13	15.2403	0.49631	13	15.3732	0.484577	13	22.7476	0.917577	13	9.99895	1.129	13	13.8441	0.795416	13	20.4153	0.582641	13	13.7692	0.519564	13	27.9204	0.02159	3	58.2968	953	105.558	6.85889
AT3G49240.1	Pentatricopeptide repeat (PPR) superfamily protein	674.94	23.69	1	12	12	14	0.522835	14	11.3447	0.54663	14	16.1229	0.544018	14	13.0412	0.901144	14	8.89533	0.934968	14	8.02656	0.981259	14	11.8749	0.586633	14	15.5224	0.407011	14	29.5837				629	71.247	5.52881
AT1G20370.1	Pseudouridine synthase family protein	674.5	25.87	1	10	10	19	0.592983	12	24.784	0.533382	12	7.68673	0.542825	12	8.76081	0.874095	12	14.5478	0.9169	12	9.36082	0.840663	12	18.2338	0.463268	12	19.9252	0.490071	12	35.683	0.0191694	2	27.5803	549	61.5111	5.32568
AT3G20370.1	TRAF-like family protein	674.22	38.79	1	11	12	45	0.814273	27	10.4862	0.725746	27	13.6161	0.768246	27	13.7298	1.13722	27	12.6588	1.02192	27	11.3601	1.10268	27	13.767	1.00055	27	17.0182	0.775783	27	16.7924	0.0233757	4	36.2523	379	43.4217	6.58057
AT5G23200.1	unknown protein; BEST Arabidopsis thaliana protein match is: unknown protein (TAIR:AT5G08270.1); Has 30201 Blast hits to 17322 proteins in 780 species: Archae - 12; Bacteria - 1396; Metazoa - 17338; Fungi - 3422; Plants - 5037; Viruses - 0; Other Eukaryotes - 2996 (source: NCBI BLink).	672.93	32.58	1	11	11	19	0.707946	15	16.8869	0.68517	15	14.9618	0.668264	15	7.53573	1.01017	15	8.12199	1.01883	15	11.1004	0.995277	15	23.1056	0.820724	15	19.3666	0.755677	15	13.8126	0.0107499	2	3.10306	399	44.8237	8.77783
AT1G20510.1	OPC-8:0 CoA ligase1	672.7	27.11	1	11	11	19	0.715793	16	14.3729	0.60426	16	12.5873	0.639283	16	14.2717	1.03399	16	10.8012	1.04814	16	13.202	0.992218	16	15.2066	0.813254	16	11.6089	0.579301	16	15.843	0.0124208	4	8.37609	546	59.3368	8.32373
AT1G15280.1	CASC3/Barentsz eIF4AIII binding	672.68	25.86	2	13	13	27	0.856926	19	15.7261	0.911225	19	18.0708	0.741376	19	14.9656	1.05524	19	7.93436	1.03287	19	10.6657	1.01272	19	11.5582	0.809583	19	14.0364	1.01813	19	19.9696	0.0173714	3	85.4249	584	63.2689	6.56592
AT4G25880.2	pumilio 6	672.66	16.49	3	12	12	16	0.534637	15	14.0741	0.519614	15	29.1702	0.446402	15	29.6284	0.920871	15	15.1622	0.922357	15	15.7029	0.787844	15	12.9625	0.545485	15	18.992	0.476696	15	41.7305	0.0482635	1		855	95.449	7.45947
AT1G70310.1	spermidine synthase 2	672.13	42.65	1	6	9	33	0.687673	16	15.0078	0.52548	16	13.1065	0.561488	16	6.10034	0.959359	16	13.533	0.925117	16	9.49555	0.847371	16	18.8802	0.739765	16	12.3002	0.590737	16	24.4793	0.0198965	1		340	37.1164	4.84326
AT2G06850.1	xyloglucan endotransglucosylase/hydrolase 4	670.22	43.24	1	10	11	41	0.875225	32	10.9408	0.793689	32	12.8061	0.747647	32	13.6908	1.00385	32	13.2883	0.857396	32	12.9761	1.03187	32	11.8831	0.784784	32	13.3735	0.979224	32	12.9904	0.0169444	13	35.7285	296	34.2689	8.90967
AT1G23440.1	Peptidase C15, pyroglutamyl peptidase I-like	670.14	53.92	1	10	10	21	0.758819	18	11.8893	0.638769	18	16.3021	0.710086	18	11.8774	1.0714	18	12.9994	0.972054	18	10.4851	1.10037	18	13.5426	0.81543	18	10.62	0.723196	18	12.1691	0.0248588	1		217	23.603	7.06396
AT1G18070.1	Translation elongation factor EF1A/initiation factor IF2gamma family protein	669.95	29.14	2	13	13	24	0.393705	22	18.9206	0.452703	22	24.4827	0.435794	22	8.31438	0.803139	22	14.2136	1.03233	22	10.1647	0.691994	22	17.0288	0.33435	22	35.4712	0.289405	22	38.9539	0.0220418	1		532	59.2053	5.30029
AT5G67240.1	small RNA degrading nuclease 3	669.73	19.57	1	13	13	19	0.403046	15	21.0203	0.558844	15	20.0887	0.413968	15	26.7442	0.841559	15	17.7797	1.06766	15	12.0668	0.797896	15	13.7249	0.206725	15	36.5256	0.256574	15	33.9966	0.0217311	1		782	87.4102	7.15186
AT4G32180.1	pantothenate kinase 2	669.23	16.54	1	12	12	19	0.475966	15	11.3146	0.477113	15	17.5257	0.480793	15	7.69864	0.824158	15	11.2628	1.09478	15	10.6688	0.77847	15	12.7806	0.528818	15	27.6714	0.348521	15	24.9687	0.015047	4	51.5059	901	99.5766	5.89697
AT2G37760.2	NAD(P)-linked oxidoreductase superfamily protein	669.13	47.91	1	10	12	23	0.754348	18	12.2786	0.625526	18	13.2807	0.757861	18	13.2514	1.22392	18	14.4656	1.04678	18	10.4028	1.14069	18	12.6389	0.886728	18	10.3804	0.813732	18	12.5615	0.0152252	3	55.1575	311	34.663	6.99072
AT3G10220.1	tubulin folding cofactor B	669.06	52.26	1	10	10	17	0.96315	16	12.1473	0.963927	16	11.056	0.782761	16	13.1303	1.05737	16	13.9772	0.949635	16	11.1562	1.12549	16	18.7183	0.736581	16	14.1089	1.19225	16	25.4517	0.0205907	7	60.653	243	27.3134	5.45264
AT3G45620.1	Transducin/WD40 repeat-like superfamily protein	668.99	33.68	2	11	11	15	0.648189	13	21.6777	0.659949	13	16.7368	0.618206	13	21.7472	0.912422	13	6.2006	1.02832	13	15.5995	0.942419	13	24.7452	0.544208	13	53.4565	0.6431	13	21.2934				481	53.9852	8.07471
AT5G06060.1	NAD(P)-binding Rossmann-fold superfamily protein	668.74	47.35	1	11	11	17	0.738058	16	12.4974	0.640702	16	10.1275	0.630791	16	5.60133	1.039	16	7.66838	0.852515	16	9.72374	0.860917	16	9.6281	0.860382	16	11.9889	0.72515	16	9.63896	0.0267743	1		264	28.2745	7.69385
AT3G25230.1	rotamase FKBP 1	668.22	26.68	2	12	12	25	0.498942	22	10.1601	0.555144	22	11.3594	0.484575	22	8.62639	0.904438	22	12.5911	0.891205	22	10.2232	0.921693	22	24.9276	0.122905	22	65.4376	0.370555	22	14.8078	0.015615	1		551	61.4144	5.31299
AT2G34930.1	disease resistance family protein / LRR family protein	668.17	17.57	1	11	11	15	0.728812	14	22.0584	0.694661	14	12.5401	0.678828	14	11.1903	1.12642	14	8.2416	1.03994	14	12.9985	0.985147	14	11.481	0.873102	14	15.8747	0.716056	14	12.5792				905	100.22	8.6167
AT5G51660.1	cleavage and polyadenylation specificity factor 160	668.14	12	1	11	11	15	0.489575	14	25.6563	0.387136	14	24.9451	0.407674	14	23.0428	0.783914	14	16.2855	1.03087	14	7.22297	0.727679	14	25.3104	0.466502	14	20.8488	0.378865	14	37.8226				1442	157.976	6.13818
AT5G23400.1	Leucine-rich repeat (LRR) family protein	667.93	27.33	1	13	13	23	0.785502	19	11.0465	0.814054	19	11.0452	0.689418	19	13.6133	1.10544	19	10.3836	1.06156	19	6.73746	0.925518	19	13.0665	0.82388	19	13.6686	0.789128	19	20.6458	0.0202808	5	34.6661	589	63.9781	9.59814
AT1G47420.1	succinate dehydrogenase 5	667.44	43.19	1	9	9	43	0.857014	37	16.0605	0.831135	37	15.188	0.849512	37	8.65702	1.10122	37	9.72557	1.02836	37	8.80929	1.18794	37	12.781	0.973724	37	14.824	1.06075	37	13.9068	0.0196994	10	38.8152	257	28.0882	6.65381
AT4G08390.3	stromal ascorbate peroxidase	667.36	33.96	2	8	10	28	1.34581	20	15.5624	1.2695	20	23.9559	1.69029	20	14.7785	1.24957	20	11.8999	0.957104	20	10.0855	1.84503	20	27.8242	1.91173	20	31.1293	2.03412	20	15.5531	0.0332489	12	50.6163	371	40.2544	7.94287
AT2G17290.1	Calcium-dependent protein kinase family protein	666.56	25	1	6	11	15	0.468031	7	13.6591	0.446349	7	6.27713	0.473837	7	9.11776	0.797431	7	3.96921	1.30738	7	9.3394	0.798904	7	9.02666	0.504179	7	8.9422	0.337332	7	14.1366	0.0109349	1		544	61.0727	5.66846
AT5G11110.1	sucrose phosphate synthase 2F	665.96	15.57	1	11	12	17	0.405473	12	70.0002	0.455542	12	35.28	0.440821	12	30.66	0.767993	12	16.572	1.11698	12	19.5465	0.776283	12	15.5713	0.366089	12	138.061	0.307495	12	72.2382	0.0203718	2	32.0962	1047	116.893	6.62451
ATCG00500.1	acetyl-CoA carboxylase carboxyl transferase subunit beta	665.86	29.51	1	12	12	18	0.631391	16	9.78824	0.53603	16	9.15828	0.526163	16	13.2042	0.969573	16	8.02578	0.907556	16	7.14656	0.788426	16	8.59039	0.654436	16	9.87542	0.501346	16	12.0595				488	55.5741	6.23975
AT3G19420.1	PTEN 2	665.51	23.73	1	11	11	19	0.526116	16	15.0682	0.529997	16	14.7596	0.513547	16	12.6315	0.891983	16	7.44552	1.0875	16	5.08991	0.780707	16	8.46699	0.513437	16	22.6282	0.441131	16	26.9164	0.0121102	4	8.15987	611	66.3885	5.49072
AT3G49080.1	Ribosomal protein S5 domain 2-like superfamily protein	665.46	34.42	1	10	10	28	0.784286	26	16.8141	0.783159	26	23.3637	0.746408	26	12.0506	0.904901	26	12.6523	0.999097	26	14.9352	1.07408	26	21.2198	0.514767	26	41.9882	0.853752	26	14.3258	0.0251803	3	17.2816	430	47.9583	5.73193
AT1G47128.1	Granulin repeat cysteine protease family protein	665.36	29.22	1	11	11	31	0.800987	29	12.3245	0.748833	29	14.3265	0.745812	29	6.20342	1.01868	29	18.0081	0.835923	29	10.003	0.976019	29	21.5925	0.847248	29	16.3591	0.79529	29	15.5036	0.0241574	6	66.331	462	50.9334	5.41455
AT4G35230.1	BR-signaling kinase 1	665.01	27.34	1	10	10	20	0.504754	15	12.3122	0.519661	15	11.9123	0.49066	15	13.0477	0.813891	15	7.21664	1.14952	15	5.97952	0.784243	15	18.3783	0.550088	15	10.8324	0.432666	15	21.3783	0.0168151	1		512	56.7817	5.78271
AT2G26400.1	acireductone dioxygenase 3	664.37	57.79	1	10	11	32	0.672578	26	14.8094	1.21931	26	11.7767	0.77813	26	11.4441	1.08191	26	16.1797	1.29559	26	14.9089	1.38842	26	24.2006	0.320985	26	29.1344	0.498053	26	24.5077	0.0131451	4	30.5443	199	23.4266	5.66846
AT5G62670.1	H(+)-ATPase 11	663.82	13.49	1	4	11	17	0.404925	3	1.03987	0.330395	3	0.113261	0.339362	3	2.25079	0.719028	3	8.54048	1.44399	3	10.6279	0.498963	3	31.1725	0.575482	3	1.92254	0.358601	3	17.4699				956	105.056	6.59521
AT3G12380.1	actin-related protein 5	663.77	22.79	2	11	11	13	0.776041	11	11.2399	0.694121	11	12.8629	0.639228	11	16.9681	0.965832	11	16.3762	1.01011	11	3.26541	0.960223	11	15.5243	0.564064	11	21.9897	0.637175	11	7.81008				724	83.0005	5.37646
AT3G05910.1	Pectinacetylesterase family protein	663.71	31.57	1	7	9	16	0.906254	13	16.7933	0.868056	13	16.1056	0.743224	13	8.07381	1.04019	13	10.4539	0.831775	13	10.3381	0.984234	13	19.5357	0.815994	13	20.9541	1.02632	13	12.6814	0.0193128	5	28.0879	415	46.297	8.07471
AT2G45030.1	Translation elongation factor EFG/EF2 protein	663.69	22.68	1	11	11	17	0.532064	14	13.1295	0.458216	14	11.9419	0.509443	14	15.5558	0.879421	14	12.8887	0.855777	14	19.8098	0.794261	14	15.8424	0.600541	14	9.90295	0.497355	14	14.5348	0.018741	4	27.2583	754	83.0595	6.354
AT1G30480.1	D111/G-patch domain-containing protein	663.19	36.43	1	10	10	28	0.90574	18	11.8117	0.854907	18	12.5045	0.782462	18	10.7711	1.00154	18	8.37171	1.00643	18	13.7683	1.1092	18	23.6021	0.830454	18	10.7068	0.977447	18	14.5953	0.0237851	4	46.4464	387	42.2923	8.36768
AT5G02890.1	HXXXD-type acyl-transferase family protein	662.96	35.41	1	10	10	19	0.631092	14	9.95397	0.559562	14	7.24003	0.495098	14	10.0478	0.84948	14	9.93294	0.949999	14	11.9622	0.734646	14	11.6444	0.63612	14	12.0354	0.525085	14	16.9222	0.0170722	3	44.1351	353	38.7787	5.66846
AT2G20990.1	synaptotagmin A	662.93	26.62	2	11	11	22	0.486416	18	18.3501	0.551174	18	20.2561	0.448453	18	25.2294	0.814893	18	7.55713	1.35381	18	7.04738	0.670322	18	13.1422	0.324378	18	31.7556	0.338692	18	28.3934	0.0461276	1		541	61.7044	7.56201
AT3G12500.1	basic chitinase	662.87	59.7	1	9	9	35	0.754944	25	22.4267	0.848257	25	15.4369	0.718726	25	15.4747	1.18394	25	13.6941	1.32959	25	12.9659	1.06692	25	13.0255	0.959737	25	15.8156	0.792083	25	20.6091	0.0201652	8	33.6355	335	36.1602	7.60596
AT5G28840.1	GDP-D-mannose 3',5'-epimerase	662.83	37.67	1	12	12	23	0.584615	19	12.2785	0.518804	19	7.98531	0.58109	19	10.8524	0.974459	19	9.88578	1.01834	19	9.95038	0.926184	19	12.4325	0.489388	19	27.6086	0.525717	19	14.2993	0.03022	4	12.4525	377	42.731	6.21436
AT1G60730.1	NAD(P)-linked oxidoreductase superfamily protein	662.82	36.23	1	7	11	27	0.594275	13	17.5806	0.640914	13	10.6879	0.691756	13	9.41343	1.04449	13	15.4421	1.10463	13	6.22312	0.987446	13	11.3577	0.763713	13	15.9441	0.616238	13	10.6895	0.127225	1		345	37.8336	6.30322
AT2G40360.1	Transducin/WD40 repeat-like superfamily protein	662.03	22.05	1	12	12	16	0.495409	14	20.6453	0.551085	14	14.6111	0.445565	14	10.9629	0.759298	14	12.3124	0.980181	14	18.971	0.879831	14	7.48927	0.209146	14	45.579	0.29185	14	25.8176	0.0133659	1		753	85.3303	5.30029
AT1G34220.2	Regulator of Vps4 activity in the MVB pathway protein	662.02	25.04	2	11	11	18	0.723906	15	25.113	0.68583	15	6.36368	0.626234	15	14.7798	1.00712	15	9.86345	1.06314	15	22.8676	0.946557	15	15.9301	0.748003	15	13.4734	0.640905	15	20.537	0.0211756	3	9.76264	619	68.9168	5.32568
AT1G62640.1	3-ketoacyl-acyl carrier protein synthase III	661.39	37.87	1	10	10	16	0.697121	16	12.755	0.593322	16	7.60744	0.587425	16	13.8579	0.982084	16	9.04318	0.939915	16	17.4192	0.917996	16	17.5575	0.76799	16	15.194	0.621525	16	16.591	0.0198936	4	32.7122	404	42.8196	7.35693
AT1G54170.1	CTC-interacting domain 3	661.38	27.94	1	10	11	21	0.767326	15	16.8255	0.763105	15	16.8133	0.745294	15	12.6101	1.11792	15	10.9288	0.979293	15	16.6957	0.986738	15	13.2046	0.85319	15	17.765	0.805672	15	14.1508	0.0195752	2	4.18269	587	65.3487	5.12256
AT5G66680.1	dolichyl-diphosphooligosaccharide-protein glycosyltransferase 48kDa subunit family protein	661.37	28.15	1	10	10	17	0.519854	14	12.2323	0.50668	14	18.189	0.477343	14	16.6243	0.889302	14	6.62813	1.01291	14	14.9786	0.707896	14	27.215	0.451944	14	27.4373	0.424995	14	16.6623	0.0213404	1		437	48.7138	6.34131
AT5G27640.1	translation initiation factor 3B1	661.35	21.91	2	3	11	29	0.342418	7	24.5019	0.36372	7	16.9004	0.356535	7	13.7736	0.700144	7	7.81528	1.15318	7	14.1837	0.551725	7	20.4458	0.32054	7	37.7579	0.2471	7	23.9655				712	81.824	5.24951
AT5G06580.1	FAD-linked oxidases family protein	660.57	21.87	1	11	11	20	0.59912	17	7.46108	0.526404	17	11.7421	0.565577	17	11.3312	0.999763	17	8.29022	1.04684	17	7.16739	0.87878	17	9.65471	0.580309	17	13.6701	0.503923	17	17.7804	0.0101465	1		567	62.1357	6.90283
AT3G27240.1	Cytochrome C1 family	660.53	45.93	1	5	11	31	0.785019	9	23.5878	0.754482	9	24.6947	0.945428	9	26.6538	1.24123	9	20.112	0.946055	9	7.3269	1.30925	9	24.7874	1.07194	9	34.0598	0.979474	9	26.4532				307	33.6289	6.12549
AT1G60710.1	NAD(P)-linked oxidoreductase superfamily protein	660.22	46.38	1	9	13	27	0.757148	13	6.60718	0.741982	13	7.50564	0.71101	13	12.3921	1.01262	13	9.29542	1.01505	13	8.53965	0.972874	13	12.9526	0.812388	13	11.9592	0.827955	13	4.90505	0.0209888	1		345	37.9006	6.30322
AT3G52580.1	Ribosomal protein S11 family protein	660.02	51.33	1	2	10	40	0.875342	4	10.9719	1.03216	4	3.84781	0.853481	4	1.89074	1.00855	4	2.22086	0.991027	4	4.0267	1.27437	4	6.28757	0.173895	4	3.64665	0.822553	4	5.52832	0.01857	2	22.8136	150	16.2277	10.5942
AT3G10490.2	NAC domain containing protein 52	659.98	33.48	1	8	12	18	0.716911	9	11.4092	0.654964	9	6.29191	0.616234	9	12.4233	0.982872	9	8.30543	0.981085	9	9.40092	0.933962	9	23.5753	0.642421	9	24.7594	0.663706	9	22.4217	0.0109727	1		451	51.2595	5.68115
AT1G69830.1	alpha-amylase-like 3	659.82	17.02	1	11	11	13	0.495374	12	16.5302	0.50823	12	22.338	0.444581	12	10.9047	0.806248	12	14.0001	0.929996	12	9.27217	0.781694	12	12.5451	0.347115	12	12.7887	0.33839	12	7.42688	0.015985	1		887	99.7799	6.07471
AT5G63400.1	adenylate kinase 1	659.64	50	1	9	10	31	1.66203	26	26.2159	1.84093	26	32.1068	1.81713	26	22.0267	1.06269	26	19.7712	1.05254	26	16.7709	2.01603	26	28.5279	2.15258	26	21.067	2.40377	26	35.5055	0.0420898	11	79.0832	246	26.915	7.35693
AT1G20670.1	DNA-binding bromodomain-containing protein	659.38	25.31	1	12	12	16	0.693597	14	15.2965	0.696793	14	13.0632	0.618786	14	17.438	0.940413	14	10.7778	0.905558	14	13.4267	0.932845	14	11.7176	0.598581	14	18.021	0.702007	14	10.8944	0.0188456	3	2.90021	652	72.912	6.87354
AT5G63570.1	glutamate-1-semialdehyde-2,1-aminomutase	658.95	27.85	1	3	9	19	0.712442	6	9.17772	0.61506	6	6.86867	0.664031	6	6.68794	1.0777	6	6.58613	0.864422	6	2.68252	0.945145	6	12.3045	0.853137	6	9.25412	0.676557	6	2.15667	0.0277684	1		474	50.3375	6.87354
AT2G46020.1	transcription regulatory protein SNF2, putative	658.85	6.61	2	12	12	14	0.336864	13	26.7928	0.407364	13	31.4109	0.366441	13	41.5775	0.751767	13	26.9126	0.949903	13	7.42804	0.559015	13	20.8387	0.375829	13	17.4684	0.368764	13	40.0875	0.0129963	1		2192	245.287	8.88037
AT3G59480.1	pfkB-like carbohydrate kinase family protein	658.69	48.47	1	7	12	24	0.865921	8	8.82867	0.561423	8	18.8201	0.889604	8	14.5443	1.13938	8	11.0108	1.05899	8	11.1516	1.2271	8	14.4522	1.23168	8	2.86702	0.802117	8	23.024	0.0136239	2	18.7692	326	35.0221	5.36377
AT5G46180.1	ornithine-delta-aminotransferase	658.16	34.11	1	12	12	23	0.737406	18	7.69102	0.659937	18	17.3842	0.780715	18	9.10656	1.05424	18	16.2644	1.04319	18	11.4368	1.15903	18	12.8166	0.87911	18	12.3857	0.764569	18	20.082	0.0121053	2	12.1091	475	52.1448	7.44482
AT5G43330.1	Lactate/malate dehydrogenase family protein	657.61	36.75	1	2	10	27	0.711105	3	8.91518	0.762415	3	34.4506	0.879786	3	13.7032	1.32314	3	19.6908	1.16671	3	8.41966	1.39645	3	7.04949	1.25986	3	8.94742	0.757047	3	5.62105	0.027785	1		332	35.6524	6.78564
AT5G39570.1	FUNCTIONS IN: molecular_function unknown; INVOLVED IN: biological_process unknown; LOCATED IN: cytosol, nucleus; EXPRESSED IN: 25 plant structures; EXPRESSED DURING: 14 growth stages; BEST Arabidopsis thaliana protein match is: glycine-rich protein (TAIR:AT3G29075.1); Has 30201 Blast hits to 17322 proteins in 780 species: Archae - 12; Bacteria - 1396; Metazoa - 17338; Fungi - 3422; Plants - 5037;…	657.45	41.73	1	11	11	39	0.856986	28	16.8653	0.908532	28	23.9676	0.803533	28	22.0534	1.04672	28	22.2995	1.00459	28	11.8284	1.10806	28	22.0805	0.853753	28	14.3734	1.02562	28	18.3885	0.0172727	5	29.9553	381	43.5004	4.77979
AT4G36750.1	Quinone reductase family protein	656.86	51.65	1	8	8	24	0.595264	19	13.9961	0.55445	19	16.2217	0.556998	19	8.15754	0.957524	19	14.9076	1.00744	19	8.5004	0.84781	19	11.8576	0.723213	19	18.9304	0.533104	19	11.739	0.014288	2	15.5046	273	28.7362	5.33838
AT5G15400.1	U-box domain-containing protein	655.97	13.49	1	13	13	15	0.372911	14	29.3773	0.404448	14	25.2412	0.44467	14	27.2604	0.800153	14	15.5782	1.23463	14	16.6572	0.595616	14	19.4716	0.459707	14	29.2897	0.334947	14	45.4253	0.0214347	1		1038	117.454	5.61768
AT1G06550.1	ATP-dependent caseinolytic (Clp) protease/crotonase family protein	655.77	35.66	1	11	12	19	0.627133	16	12.585	0.546359	16	16.1341	0.577148	16	10.8725	0.96869	16	10.1833	0.855171	16	18.9399	0.871748	16	14.5943	0.654744	16	17.9234	0.563222	16	16.0133	0.0121792	1		387	43.2301	5.5542
AT2G35720.1	DNAJ heat shock N-terminal domain-containing protein	655.63	30.67	1	11	11	24	0.66753	19	11.4813	0.632551	19	18.9814	0.677833	19	15.7462	1.02605	19	9.93443	0.939205	19	10.6648	0.937601	19	15.2879	0.76361	19	10.2078	0.668641	19	13.2911	0.0140019	4	20.009	538	59.1948	8.82178
AT2G43090.1	Aconitase/3-isopropylmalate dehydratase protein	655.5	54.58	1	9	10	41	0.814918	24	12.2099	0.774266	24	14.5816	0.722516	24	11.1545	0.981985	24	12.7456	0.946048	24	11.4461	1.04806	24	18.8094	0.800553	24	20.9014	0.824985	24	11.7885	0.0232468	6	46.8565	251	26.7735	6.771
AT5G11540.1	D-arabinono-1,4-lactone oxidase family protein	654.68	24.79	1	11	11	17	0.757175	15	8.02177	0.817981	15	16.7856	0.803476	15	10.1448	1.07523	15	12.7008	1.09236	15	6.25993	1.08306	15	17.8182	0.895025	15	15.1284	0.850001	15	17.4378	0.0150083	4	40.8194	585	64.9199	8.27979
AT4G18480.1	P-loop containing nucleoside triphosphate hydrolases superfamily protein	654.49	27.36	1	11	12	17	0.801168	16	8.74838	0.802474	16	10.4509	0.684617	16	9.5344	0.999784	16	8.05128	0.921472	16	14.3532	1.01769	16	17.1072	0.868456	16	10.9682	0.869524	16	16.0971	0.0124217	3	0.796489	424	46.2412	6.46826
AT5G27410.1	D-aminoacid aminotransferase-like PLP-dependent enzymes superfamily protein	654.41	25.4	2	8	11	15	0.642754	10	7.53522	0.54436	10	10.8566	0.560387	10	6.09635	0.95397	10	12.0525	0.987384	10	7.74688	0.847577	10	26.3473	0.664849	10	7.03183	0.582499	10	17.9272	0.0102321	1		559	62.8563	6.39209
AT3G52960.1	Thioredoxin superfamily protein	654.13	48.72	1	9	9	49	0.870605	41	12.0628	0.782646	41	20.0576	0.796025	41	15.2491	1.05188	41	9.25319	0.981848	41	9.66344	1.14696	41	18.6281	0.942292	41	14.8961	0.985119	41	20.3629	0.0165176	10	24.7083	234	24.6689	9.02686
AT1G53280.1	Class I glutamine amidotransferase-like superfamily protein	653.45	29	1	10	10	19	0.503785	17	8.04366	0.417032	17	13.6239	0.543801	17	9.84949	0.923031	17	5.80691	1.08662	17	12.791	0.759913	17	5.82728	0.703283	17	13.4362	0.472734	17	22.6632	0.0208639	1		438	46.9605	7.85498
AT5G20290.1	Ribosomal protein S8e family protein	652.29	43.69	1	10	10	30	0.170913	24	43.1959	0.179844	24	47.0504	0.148288	24	50.4217	0.867117	24	17.2705	0.876326	24	6.07222	0.388286	24	26.2407	0.126956	24	65.4405	0.103966	24	105.662	0.0133016	4	28.3378	222	24.9783	10.3159
AT5G26760.2	unknown protein; CONTAINS InterPro DOMAIN/s: Protein of unknown function DUF408 (InterPro:IPR007308); Has 35333 Blast hits to 34131 proteins in 2444 species: Archae - 798; Bacteria - 22429; Metazoa - 974; Fungi - 991; Plants - 531; Viruses - 0; Other Eukaryotes - 9610 (source: NCBI BLink).	651.92	21.77	1	12	12	17	0.530457	15	28.6591	0.559701	15	14.3596	0.560713	15	15.0938	0.88787	15	11.4734	1.07085	15	10.2289	0.807418	15	8.48962	0.533799	15	17.6871	0.49753	15	16.7562	0.0353373	3	5.83947	735	81.0077	5.26221
AT1G74000.1	strictosidine synthase 3	651.76	37.08	1	9	9	18	0.810735	15	7.55468	0.841303	15	11.6202	0.790468	15	20.5724	1.08322	15	17.9972	1.14919	15	16.6244	0.842001	15	12.8032	0.686088	15	24.781	0.779125	15	12.0124	0.0195653	6	50.9593	329	34.6452	9.64209
AT2G15430.1	DNA-directed RNA polymerase family protein	651.71	43.26	1	10	10	22	0.707787	19	13.5207	0.584332	19	18.0841	0.621348	19	12.626	1.07644	19	27.0749	0.918574	19	12.3017	0.958112	19	24.1423	0.835723	19	10.9766	0.771806	19	34.7736	0.0252503	5	35.7439	319	35.4388	4.79248
AT5G13530.2	protein kinases;ubiquitin-protein ligases	651.61	8.25	2	11	11	13	0.436932	12	31.2415	0.446216	12	18.6992	0.443995	12	37.6529	0.695892	12	10.7412	0.948798	12	13.7153	0.723303	12	28.2065	0.279115	12	50.4226	0.317803	12	67.3183	0.0164183	2	74.9768	1624	177.973	6.25244
AT1G41830.1	SKU5-similar 6	651.57	28.78	1	8	10	23	0.642891	15	10.1768	0.557149	15	15.3301	0.632455	15	11.477	1.02932	15	13.751	0.855651	15	11.5304	0.915755	15	29.4731	0.664302	15	10.9794	0.584023	15	16.2727	0.0510549	1		542	60.5399	9.45166
AT4G30480.2	Tetratricopeptide repeat (TPR)-like superfamily protein	651.53	50.18	1	11	11	18	0.731238	17	12.0551	0.728307	17	8.85219	0.71869	17	12.2809	0.981543	17	7.66804	0.883324	17	6.85198	0.951532	17	18.5971	0.756955	17	12.5075	0.836635	17	11.3335	0.015507	3	28.8328	277	30.9073	4.66553
AT4G36430.1	Peroxidase superfamily protein	651.27	40.79	1	8	9	25	1.04121	19	21.0012	0.926598	19	17.5199	0.7977	19	10.6499	0.819456	19	21.9617	0.944796	19	12.2692	0.969885	19	16.8873	1.18198	19	19.2186	1.35667	19	27.615	0.0184249	8	87.1398	331	36.1412	8.38232
AT1G49670.1	ARP protein (REF)	651.2	21.46	2	12	12	15	0.549799	15	9.72003	0.514659	15	10.1122	0.508202	15	9.38524	0.927983	15	5.63357	1.01284	15	8.77623	0.932051	15	8.3798	0.564949	15	16.0253	0.48299	15	16.7083				629	67.9008	9.02686
AT5G20990.1	molybdopterin biosynthesis CNX1 protein / molybdenum cofactor biosynthesis enzyme CNX1 (CNX1)	650.61	23.58	1	12	12	21	0.5679	17	11.2104	0.505213	17	13.9184	0.52593	17	12.483	0.932642	17	13.2768	0.925698	17	9.20119	0.795534	17	13.7696	0.665825	17	18.8901	0.509696	17	12.8231				670	71.2342	6.27783
AT4G13010.1	Oxidoreductase, zinc-binding dehydrogenase family protein	650.11	37.69	1	10	10	21	0.709128	18	9.20166	0.883298	18	10.1666	0.839458	18	16.1141	1.04889	18	8.14973	1.05346	18	12.6581	1.02576	18	13.1306	1.00574	18	9.66664	0.88258	18	13.4308	0.0264014	3	15.1228	329	34.4143	8.95361
AT2G27710.1	60S acidic ribosomal protein family	649.92	80	1	5	8	107	0.960839	69	24.4067	0.997583	69	19.137	0.948535	69	21.7837	1.01066	69	13.9979	1.0194	69	13.9753	1.27279	69	16.9555	1.03325	69	22.7254	1.18636	69	22.9192	0.0254281	24	61.64	115	11.4369	4.67822
AT4G28480.1	DNAJ heat shock family protein	649.39	42.24	1	5	10	20	0.699804	7	5.06688	0.745525	7	8.81854	0.664519	7	11.0585	1.03227	7	8.15922	0.871488	7	19.4789	0.999242	7	7.7444	0.592324	7	20.5003	0.731802	7	19.3429	0.0166056	1		348	38.1674	8.90967
AT4G31300.1	N-terminal nucleophile aminohydrolases (Ntn hydrolases) superfamily protein	649.32	47.21	1	10	10	33	0.706237	23	13.8602	0.686812	23	14.4871	0.680881	23	11.214	1.13268	23	12.4988	0.837935	23	6.93472	0.908053	23	18.245	0.732632	23	21.4168	0.733626	23	19.9331				233	25.1356	5.5542
AT2G27720.1	60S acidic ribosomal protein family	649.25	80	1	5	8	48	0.845718	33	32.4663	0.963626	35	16.7675	0.919784	34	19.8856	0.999715	35	30.6355	0.947384	35	23.8334	1.20944	35	12.5467	0.988755	35	19.2823	1.16747	35	20.248	0.0207476	14	38.8628	115	11.4449	4.61475
AT4G18905.1	Transducin/WD40 repeat-like superfamily protein	648.75	28.95	1	10	10	13	0.689697	12	19.887	0.585476	12	11.5606	0.585314	12	4.64048	0.997377	12	13.5944	0.909984	12	9.95329	0.891104	12	12.0117	0.762677	12	14.8002	0.665365	12	15.3691				494	54.3913	4.65283
AT3G17940.1	Galactose mutarotase-like superfamily protein	648.71	50.73	1	9	9	22	0.794967	21	16.5769	0.756338	21	14.3091	0.758317	21	11.1251	1.01273	21	14.8529	1.04844	21	13.073	0.990963	21	18.5151	0.915058	21	23.0529	0.950776	21	20.1068	0.0188901	10	43.7125	341	37.1735	6.32861
AT5G12940.1	Leucine-rich repeat (LRR) family protein	648.66	39.62	1	13	13	20	0.932989	17	11.2344	1.07804	17	5.0806	0.761809	17	14.2001	1.06714	17	5.25528	1.23791	17	9.54394	1.07475	17	4.58772	0.862049	17	10.7964	0.958147	17	11.1292	0.0197241	2	11.2954	371	39.9272	9.40771
AT1G75330.1	ornithine carbamoyltransferase	648.3	30.67	1	9	9	36	0.857579	34	11.2801	0.785466	34	16.1727	0.817876	34	11.9538	1.10905	34	10.4149	1.01951	34	10.7075	1.1844	34	19.0046	0.998949	34	11.7499	0.922006	34	15.5394	0.0194007	13	73.0149	375	40.9757	7.56201
AT4G37520.1	Peroxidase superfamily protein	648.07	39.82	1	7	10	24	0.780657	15	7.87188	0.775189	15	16.4752	0.92462	15	16.4615	1.1095	15	12.0127	1.23942	15	5.46389	1.18491	15	16.0562	1.04554	15	10.6791	0.813453	15	8.08274	0.0283155	2	26.1103	329	36.0534	8.6167
AT1G16030.1	heat shock protein 70B	647.8	20.12	1	5	10	28	0.692946	4	18.4511	0.634885	4	18.3478	0.52201	4	14.749	2.83073	4	22.4818	0.89763	4	5.1109	0.880734	4	7.85257	0.652946	4	8.63415	0.573017	4	3.50609				646	70.8704	5.41455
AT1G20440.1	cold-regulated 47	647.56	61.51	1	9	10	23	1.27974	17	24.7695	1.03422	17	33.7547	1.53463	17	22.5371	1.09429	17	24.2619	0.584644	17	20.6755	1.91782	17	28.7694	1.24674	17	9.68093	2.19805	17	30.9529	0.033108	13	87.7548	265	29.8789	4.76709
AT5G50320.1	radical SAM domain-containing protein / GCN5-related N-acetyltransferase (GNAT) family protein	646.67	26.37	1	12	12	14	0.543849	14	19.1559	0.640684	14	11.4786	0.509411	14	13.8298	0.841008	14	15.1196	1.12641	14	8.40633	0.897969	14	25.8619	0.276406	14	65.791	0.358124	14	25.4339	0.0192637	1		565	63.6535	8.67529
AT2G47110.1	ubiquitin 6	646.26	58.6	2	4	11	171	0.292445	6	15.5237	0.296734	6	15.4381	0.236877	6	31.0135	0.862752	6	11.0765	1.03532	6	10.9502	0.497006	6	26.7576	0.250653	6	87.162	0.172951	6	84.4549	0.0203626	1		157	17.8005	9.80322
AT5G17510.1	unknown protein; BEST Arabidopsis thaliana protein match is: unknown protein (TAIR:AT3G03460.1); Has 1807 Blast hits to 1807 proteins in 277 species: Archae - 0; Bacteria - 0; Metazoa - 736; Fungi - 347; Plants - 385; Viruses - 0; Other Eukaryotes - 339 (source: NCBI BLink).	646.15	39.02	1	10	10	18	0.847654	18	19.554	0.788012	18	17.3057	0.709438	18	16.8046	1.10949	18	9.35765	0.971197	18	13.992	1.0509	18	14.4854	0.826424	18	21.795	0.832659	18	10.2815	0.0103199	1		369	42.5285	5.05908
AT2G40660.1	Nucleic acid-binding, OB-fold-like protein	645.73	33.42	1	11	11	23	0.738187	21	13.7475	0.690658	21	12.8656	0.677525	21	13.3572	1.02373	21	10.3819	0.978786	21	9.56578	1.02094	21	10.7006	0.72342	21	16.7452	0.829421	21	14.2975	0.0138927	8	40.5318	389	42.0622	7.40088
AT3G16857.1	response regulator 1	645.67	25.11	2	9	10	13	0.635259	10	14.5637	0.667147	10	18.8991	0.637006	10	8.61018	1.05635	10	12.5922	0.92647	10	7.70885	0.95556	10	26.0968	0.810265	10	9.87931	0.748917	10	21.7505				669	72.8649	6.84424
AT5G58470.1	TBP-associated factor 15B	645.64	36.02	1	11	11	27	0.780047	24	10.8383	0.738911	24	21.0946	0.687811	24	15.4432	0.982889	24	8.29689	0.973274	24	10.639	0.906386	24	13.8787	0.780938	24	11.4618	0.90318	24	21.2102	0.0363413	2	125.097	422	42.2901	8.49951
AT1G21730.1	P-loop containing nucleoside triphosphate hydrolases superfamily protein	645.52	15.17	1	9	11	20	0.621635	11	15.208	0.565966	11	16.8943	0.582233	11	33.38	0.893125	11	10.8746	0.943071	11	20.7622	0.836087	11	22.278	0.55378	11	20.7781	0.496526	11	6.7288	0.0492766	1		890	98.3962	6.56592
AT4G37670.2	N-acetyl-l-glutamate synthase 2	645.39	20.23	1	5	11	17	0.529507	8	5.77079	0.50919	8	6.05017	0.458936	8	9.9816	0.775131	8	6.78086	1.02753	8	1.11366	0.757204	8	13.6775	0.460854	8	17.0558	0.370054	8	18.7597	0.0571424	1		613	67.3523	7.72314
AT5G43130.1	TBP-associated factor 4	645.37	18.59	2	11	11	13	0.801494	13	13.72	0.712344	13	11.8618	0.722907	13	14.658	0.913767	13	10.818	0.944981	13	13.8488	0.936761	13	6.96674	0.637088	13	34.7012	0.917388	13	36.7138	0.0213452	5	136.675	823	90.4329	8.90967
AT2G16430.2	purple acid phosphatase 10	645.35	36.32	1	11	11	20	0.695491	17	12.5074	0.691379	17	6.948	0.656409	17	15.4317	1.05169	17	5.91313	1.09903	17	12.2714	1.04034	17	10.2906	0.561523	17	18.5579	0.595739	17	21.0655	0.0229492	3	38.8423	468	54.1844	7.62061
AT5G17330.1	glutamate decarboxylase	645.14	23.9	1	8	10	21	0.483393	16	18.8273	0.429186	16	10.7751	0.49508	16	14.5832	0.935274	16	13.4494	1.14856	16	11.4426	0.855034	16	12.7358	0.53148	16	8.77146	0.372469	16	29.3238				502	57.03	5.52881
AT4G29690.1	Alkaline-phosphatase-like family protein	644.78	31.07	1	11	12	16	0.772766	11	7.18796	0.737083	11	11.0662	0.637008	11	16.7678	1.02317	11	14.931	1.04715	11	8.58284	0.907164	11	11.5657	0.912536	11	21.6978	0.778015	11	7.42605	0.0254068	2	0.784909	457	51.2282	8.39697
AT3G02520.1	general regulatory factor 7	644.76	41.89	1	2	11	28	0.827256	3	12.8983	0.704122	3	5.04849	0.805563	3	6.09411	1.1058	3	26.5786	0.810482	3	2.92202	1.20898	3	4.01508	0.93013	3	15.3127	0.879899	3	27.4716	0.0239498	1		265	29.806	4.81787
AT5G16760.1	Inositol 1,3,4-trisphosphate 5/6-kinase family protein	644.61	39.5	1	11	11	21	0.845682	17	11.1629	0.816817	17	17.0881	0.775934	17	7.07702	1.21505	17	8.45185	1.12941	17	11.4999	1.18585	17	18.7184	0.924846	17	15.5581	0.924877	17	6.63394	0.0135307	5	36.7958	319	36.1968	6.46826
AT2G26460.1	RED family protein	643.93	28.38	1	11	11	20	0.786455	16	4.69254	0.799447	16	11.3189	0.725335	16	10.3158	1.03413	16	13.2763	0.952167	16	10.751	1.00719	16	15.1989	0.525691	16	13.4945	0.754152	16	8.56288	0.0199872	3	19.2092	585	66.2895	5.22412
AT1G35580.1	cytosolic invertase 1	643.56	24.32	1	8	10	14	0.510905	11	14.8185	0.570745	11	17.6708	0.513168	11	15.1356	0.877725	11	14.8899	1.33577	11	12.5676	0.848532	11	12.2934	0.502713	11	18.2851	0.387039	11	17.0508				551	62.7935	6.82959
AT5G14040.1	phosphate transporter 3;1	643.23	30.13	1	11	11	36	0.602552	27	11.7262	0.481972	27	16.5734	0.516404	27	9.60389	0.979201	27	19.6935	0.898474	27	17.0502	0.863166	27	19.3062	0.721853	27	15.332	0.528889	27	16.7209	0.0150635	2	54.3454	375	40.0635	9.20264
AT1G47490.1	RNA-binding protein 47C	643.14	38.66	1	5	9	20	0.82761	9	12.4883	0.677045	9	21.3266	0.689799	9	11.2413	1.13513	9	7.51079	0.928055	9	14.4179	0.956145	9	12.3885	0.82433	9	9.96362	0.837576	9	8.0786	0.0158151	1		432	48.4674	6.58057
AT5G60160.1	Zn-dependent exopeptidases superfamily protein	642.83	31.03	1	11	11	19	0.554618	15	21.2005	0.54801	15	7.50969	0.533058	15	5.41885	0.960341	15	9.90079	0.996941	15	8.3752	0.961016	15	10.6233	0.479055	15	26.5957	0.523179	15	24.3911	0.01695	2	60.0075	477	52.3923	6.771
AT5G15550.1	Transducin/WD40 repeat-like superfamily protein	642.76	28.41	1	10	10	22	0.683062	21	12.8992	0.528641	21	12.9646	0.569458	21	13.5873	1.01865	21	11.1252	0.813381	21	10.3623	0.885019	21	8.88763	0.73908	21	15.0055	0.631997	21	23.3268	0.0165756	2	40.2326	433	47.3086	5.80811
AT2G15490.1	UDP-glycosyltransferase 73B4	642.67	25.21	1	5	10	30	0.591444	11	10.178	0.514141	11	28.7353	0.597292	11	6.75264	0.960983	11	16.1532	1.09123	11	10.0486	0.993913	11	21.9759	0.574973	11	20.0097	0.432473	11	34.7789	0.0328795	1		484	53.9267	7.47412
AT3G21770.1	Peroxidase superfamily protein	642.66	41.34	1	10	10	32	0.74435	27	10.6944	0.826992	27	11.0585	0.739907	27	10.1771	0.970375	27	9.30423	1.19906	27	15.7295	0.88009	27	10.3537	0.926864	27	14.6618	0.838028	27	20.1848	0.0139021	4	27.4738	329	35.7654	9.65674
AT3G13750.1	beta galactosidase 1	642.33	19.36	1	11	11	19	0.724294	15	18.8395	0.720684	15	17.205	0.691368	15	7.2055	0.989855	15	10.7052	0.961252	15	6.78941	0.972484	15	9.92783	0.6539	15	12.7412	0.723531	15	15.3083	0.0296902	2	137.134	847	93.5982	8.52881
AT5G55280.1	homolog of bacterial cytokinesis Z-ring protein FTSZ 1-1	641.44	29.1	1	10	10	16	0.706966	13	14.4322	0.612378	13	12.2427	0.602896	13	8.5107	1.0349	13	8.60645	0.778833	13	15.2457	0.911918	13	6.09652	0.821732	13	14.5751	0.711297	13	14.5535	0.0119013	4	17.6247	433	45.5365	7.40088
AT1G55120.1	beta-fructofuranosidase 5	641.28	21.72	1	10	11	21	0.694422	11	8.58652	0.688019	11	6.9773	0.585918	11	8.3896	1.04869	11	7.1061	1.03679	11	10.2097	0.935098	11	3.05278	0.822653	11	11.1143	0.717708	11	4.50422				594	67.0254	5.78271
AT2G46520.1	cellular apoptosis susceptibility protein, putative / importin-alpha re-exporter, putative	641	14.2	1	11	12	14	0.454741	13	39.6879	0.429988	13	23.1369	0.407743	13	19.3325	0.763392	13	10.9374	1.24506	13	9.42051	0.749681	13	15.5473	0.534513	13	33.4957	0.404847	13	73.2687	0.0149802	1		972	108.588	5.59229
AT1G16470.1	proteasome subunit PAB1	640.97	62.55	2	10	10	27	0.7453	24	18.8489	0.768458	24	11.3634	0.731053	24	11.9283	1.10086	24	5.23793	1.04866	24	11.9265	1.06025	24	14.1247	0.934455	24	14.8922	0.914873	24	15.4426	0.019623	10	23.6709	235	25.6853	5.69385
AT3G10690.1	DNA GYRASE A	640.47	16.11	1	12	12	14	0.351473	13	18.3713	0.3375	13	6.88443	0.321168	13	13.4021	0.699448	13	4.33465	1.16828	13	7.60566	0.593988	13	9.31881	0.345562	13	27.8984	0.217496	13	23.5797				950	104.472	6.90283
AT2G16780.1	Transducin family protein / WD-40 repeat family protein	640.28	35.9	1	9	11	24	0.71627	16	12.5623	0.591889	16	12.891	0.608451	16	11.1164	1.03658	16	6.40144	0.947746	16	13.4602	0.899296	16	16.4706	0.706472	16	18.8442	0.644162	16	17.2281	0.0209322	5	84.4773	415	46.6747	4.77979
AT2G33730.1	P-loop containing nucleoside triphosphate hydrolases superfamily protein	640.22	21.42	1	11	11	13	0.370975	12	22.4381	0.431935	12	24.6763	0.419556	12	17.1386	0.811796	12	7.06153	1.0725	12	22.6591	0.728291	12	10.4632	0.358754	12	29.2525	0.289753	12	33.8702				733	85.2246	8.51416
AT3G58750.1	citrate synthase 2	640.15	28.79	1	7	11	21	0.67455	10	17.8268	0.704521	10	6.29068	0.763112	10	12.5136	1.1103	10	18.196	1.15852	10	10.2145	1.13366	10	10.6264	0.610115	10	21.2256	0.63598	10	9.52029	0.0315152	1		514	56.5672	8.6167
AT3G28510.1	P-loop containing nucleoside triphosphate hydrolases superfamily protein	639.37	26.42	1	11	12	22	0.316644	18	53.8963	0.387293	18	23.1801	0.449418	18	9.99845	0.859287	18	9.35946	1.37673	18	9.46732	0.786831	18	16.0651	0.473597	18	29.7896	0.259413	18	66.4916	0.0198671	2	25.7944	530	61.5183	7.10791
AT3G02630.1	Plant stearoyl-acyl-carrier-protein desaturase family protein	639.22	38.89	1	8	11	22	0.87896	11	22.9901	0.719542	11	9.66533	0.715046	11	8.90101	1.13115	11	18.5969	0.933117	11	14.4785	1.19603	11	15.3954	0.828794	11	14.6723	0.922646	11	14.3834	0.02193	5	28.6527	396	45.2738	6.22705
AT5G46800.1	Mitochondrial substrate carrier family protein	638.94	42	1	9	9	19	0.754434	17	12.9711	0.701228	17	15.956	0.657381	17	9.26437	1.07326	17	12.7357	0.921482	17	12.9818	0.96724	17	10.0808	0.868249	17	9.96969	0.733896	17	20.2623	0.0149815	1		300	31.003	9.5249
AT5G49810.1	methionine S-methyltransferase	638.9	13.07	1	11	11	14	0.374712	14	16.9527	0.382561	14	15.4503	0.427435	14	24.249	0.768288	14	8.40904	1.13037	14	4.13984	0.674907	14	15.1954	0.456581	14	28.3753	0.319967	14	25.544	0.0107122	1		1071	118.641	5.63037
AT1G18480.1	Calcineurin-like metallo-phosphoesterase superfamily protein	638.61	41.18	1	11	11	16	0.683026	14	9.73426	0.604559	14	7.56661	0.698728	14	12.1772	1.08427	14	6.63483	0.890679	14	9.60924	1.08669	14	12.844	0.712478	14	10.7912	0.681825	14	12.4416				391	43.2541	7.40088
AT5G38530.1	tryptophan synthase beta type 2	638.42	28.06	1	10	10	28	0.69318	25	9.5543	0.583534	25	17.2997	0.664503	25	9.36934	1.05343	25	8.09581	1.05476	25	9.29285	1.02462	25	11.6652	0.8692	25	13.4531	0.691877	25	12.8505	0.0184537	3	40.3503	506	55.7066	7.23975
AT3G23980.1	BLISTER	638.29	19.47	1	10	10	14	0.71238	11	9.32577	0.673235	11	18.3692	0.627825	11	12.9711	0.943771	11	19.2183	1.02526	11	18.1017	0.898697	11	16.4675	0.853286	11	16.0663	0.797027	11	15.4562	0.0119699	3	11.7494	714	78.3368	5.17334
AT4G31120.1	SHK1 binding protein 1	638.25	24.61	1	11	11	15	0.505242	14	12.7845	0.410821	14	22.7385	0.416887	14	18.0186	0.907259	14	10.5752	0.940425	14	14.1651	0.779158	14	20.0417	0.535207	13	10.9148	0.445182	14	20.6051	0.0147271	1		642	71.825	5.51611
AT1G70290.1	trehalose-6-phosphatase synthase S8	638.07	18.69	1	8	11	16	0.512823	10	36.7228	0.565309	10	14.0825	0.515939	10	6.81532	0.904904	10	11.228	1.24805	10	8.70096	0.844297	10	12.0045	0.478435	10	28.0668	0.472744	10	39.2818				856	97.4988	5.90967
AT4G26000.1	RNA-binding KH domain-containing protein	638.06	28.89	1	11	11	15	0.695997	15	20.8598	0.62752	15	15.4224	0.603491	15	12.5079	0.892563	15	18.0649	0.864704	15	11.6146	0.964744	15	12.1232	0.862394	15	9.5613	0.675201	15	9.88303	0.0106295	3	6.77456	495	53.9914	5.021
AT2G40070.1	BEST Arabidopsis thaliana protein match is: proline-rich family protein (TAIR:AT3G09000.1); Has 35333 Blast hits to 34131 proteins in 2444 species: Archae - 798; Bacteria - 22429; Metazoa - 974; Fungi - 991; Plants - 531; Viruses - 0; Other Eukaryotes - 9610 (source: NCBI BLink).	637.84	26.19	1	11	12	23	0.77231	14	19.2104	0.912349	14	24.7038	0.697702	14	23.0473	0.969465	14	19.3446	1.06619	14	14.0221	0.964988	14	16.4745	0.823259	14	16.7842	0.90652	14	24.0207				607	64.1201	11.312
AT5G22480.1	ZPR1 zinc-finger domain protein	637.83	30.02	1	9	9	18	0.632361	12	6.01826	0.555281	12	22.4343	0.556493	12	7.22517	1.04868	12	16.3419	0.902899	12	9.33425	0.793647	12	12.3961	0.635513	12	13.4313	0.631192	12	22.9668				493	54.0427	4.71631
AT4G38740.1	rotamase CYP 1	637.8	69.77	1	3	9	69	1.03955	29	18.1862	1.02949	29	16.9167	0.799898	29	13.9287	1.05314	29	14.1869	1.09604	29	10.1396	1.11136	29	17.882	1.03825	29	17.0698	1.17517	29	19.5675	0.0302475	9	76.5999	172	18.3611	7.81104
AT2G42490.1	Copper amine oxidase family protein	637.71	22.29	1	12	12	15	0.577836	15	18.6128	0.629744	15	17.381	0.594088	15	13.8842	0.877137	15	12.677	1.0726	15	7.68127	0.957066	15	5.65198	0.350983	15	47.3079	0.450364	15	31.1689	0.0131289	2	39.075	776	86.6358	7.12256
AT1G56450.1	20S proteasome beta subunit G1	637.64	45.12	1	8	8	52	0.871453	37	13.5106	0.769923	37	15.6534	0.758365	37	13.7227	1.13062	37	12.514	0.980427	37	9.83161	1.07668	37	23.254	0.837863	37	21.3931	0.978543	37	19.6762	0.0170472	19	49.6694	246	27.6338	6.55127
AT3G13940.1	DNA binding;DNA-directed RNA polymerases	637.42	33.26	1	10	10	15	0.421312	15	31.2113	0.669147	15	11.4827	0.434206	15	25.1597	0.984337	15	10.6986	1.24932	15	12.4393	0.926418	15	15.7005	0.345891	15	61.7158	0.281674	15	64.7804				442	50.5942	9.02686
AT3G62310.1	RNA helicase family protein	637.31	18.87	1	5	11	15	0.484405	5	16.5305	0.523899	5	4.51768	0.566995	5	7.35114	0.828626	5	15.4438	0.941943	5	1.24542	0.847566	5	14.9243	0.325101	5	14.397	0.330759	5	13.9087				726	82.6414	7.31299
AT1G43670.1	Inositol monophosphatase family protein	637.22	35.48	1	9	9	24	0.709906	14	11.9432	0.606471	14	8.3751	0.666922	14	10.5304	1.08398	14	11.6893	1.07046	14	4.0942	0.948289	14	11.489	0.881633	14	15.8054	0.701373	14	18.2111	0.0150049	4	37.2658	341	37.2637	5.46533
AT3G27300.1	glucose-6-phosphate dehydrogenase 5	637.06	27.71	1	8	13	19	0.724362	10	9.10788	0.674935	10	9.55163	0.769808	10	9.01402	1.01991	10	7.00131	1.07083	10	8.36799	1.0818	10	4.44306	0.721834	10	14.0683	0.811471	10	14.1344	0.010416	1		516	59.1198	8.30908
AT5G18170.1	glutamate dehydrogenase 1	635.79	31.87	1	8	10	24	0.742364	13	11.487	0.697393	13	10.919	0.717527	13	10.2303	1.07992	13	6.18235	1.04573	13	4.64612	1.0913	13	16.0582	0.847146	13	11.1003	0.756107	13	8.90478	0.0198952	2	116.909	411	44.496	6.85889
AT1G75990.1	PAM domain (PCI/PINT associated module) protein	635.51	26.69	1	3	10	17	0.465366	4	4.7469	0.534015	4	17.0805	0.538575	4	11.9468	0.925004	4	13.733	1.0421	4	9.73068	0.882211	4	5.195	0.565112	4	22.5702	0.48185	4	16.199				487	55.5568	8.33838
AT1G13750.1	Purple acid phosphatases superfamily protein	635.48	28.06	1	10	11	20	0.751291	14	10.6803	0.747836	14	23.5702	0.737272	14	15.9543	1.03917	14	12.3851	1.17204	14	14.9429	1.08139	14	8.19769	0.946227	14	25.8261	0.684615	14	24.1178				613	68.1987	6.75635
AT3G14100.1	RNA-binding (RRM/RBD/RNP motifs) family protein	635.31	39.58	1	7	9	21	0.635632	10	19.381	0.65078	10	15.7293	0.636893	10	18.5852	1.12564	10	8.57992	0.954324	10	18.6565	0.895966	10	14.7471	0.76888	10	10.6394	0.68001	10	14.3071	0.0296868	2	42.7373	427	47.0592	7.63525
AT5G64440.1	fatty acid amide hydrolase	634.65	21.91	1	10	10	16	0.657087	15	9.21968	0.621058	15	15.404	0.611212	15	14.1908	1.03884	15	9.73665	1.10733	15	14.0872	0.958419	15	17.0407	0.767804	15	11.5234	0.57212	15	7.0408				607	66.0368	6.60986
AT3G17970.1	translocon at the outer membrane of chloroplasts 64-III	634.34	25.13	1	12	12	22	0.659737	18	16.3473	0.531457	18	13.8455	0.567342	18	14.3751	0.977103	18	13.3349	1.04548	18	12.0945	0.877599	18	13.2998	0.683186	18	8.58763	0.587732	18	16.4072	0.0110728	3	1.23304	589	63.9854	8.36768
AT3G19450.1	GroES-like zinc-binding alcohol dehydrogenase family protein	634.21	42.74	1	9	10	13	0.632944	12	14.898	0.654202	12	9.2405	0.691493	12	16.6326	0.90717	12	7.51335	0.964207	12	14.207	0.92171	12	9.27285	0.838872	12	9.17551	0.622904	12	14.0787	0.0306469	2	92.8841	365	39.0728	5.5542
AT3G14220.1	GDSL-like Lipase/Acylhydrolase superfamily protein	634.07	38.02	1	9	10	24	1.00381	15	13.4578	1.13501	15	17.2155	0.943581	15	13.0927	1.15666	15	10.2836	1.25805	15	11.3463	1.15278	15	20.8763	1.10163	15	24.3777	1.25962	15	18.143	0.0230904	4	22.3108	363	40.2232	6.84424
AT4G14716.1	acireductone dioxygenase 1	634.04	61.98	1	2	11	22	0.676243	2	1.76937	0.778721	2	9.66583	0.7534	2	16.2359	0.867594	2	10.4911	0.914658	2	7.23958	1.0385	2	2.39565	0.659626	2	11.5681	0.736734	2	14.9876				192	22.574	5.18604
AT2G21620.1	Adenine nucleotide alpha hydrolases-like superfamily protein	633.88	65.78	1	10	10	37	0.870953	30	13.127	0.814201	30	8.48233	0.794855	30	9.67647	1.1021	30	12.9788	1.10592	30	16.8033	1.13539	30	11.6769	0.812638	30	9.02794	0.896714	30	16.9889	0.0236106	5	72.907	187	20.5746	5.61768
AT1G08130.1	DNA ligase 1	633.87	16.58	1	11	11	16	0.438585	14	9.78509	0.422908	14	5.90268	0.466739	14	9.13699	0.766573	14	7.12038	0.930237	14	7.15804	0.759263	14	9.68117	0.3042	14	29.5015	0.335779	14	10.5262	0.0197289	3	36.4282	790	87.6853	7.98682
AT5G12410.1	THUMP domain-containing protein	633.82	36.97	1	11	11	16	0.472056	15	10.9705	0.532907	15	8.51147	0.436203	15	10.3596	0.831549	15	6.36267	0.947485	15	4.50819	0.848705	15	7.88551	0.232795	15	24.3542	0.383234	15	14.3787				376	41.9142	5.31299
AT3G54110.1	plant uncoupling mitochondrial protein 1	633.77	41.83	1	11	11	42	0.784977	31	10.8333	0.706345	31	17.0555	0.675786	31	11.9153	1.08688	31	16.2927	1.05114	31	12.3672	1.03338	31	24.3435	0.85263	31	10.4658	0.808008	31	22.1964	0.0216946	5	50.3686	306	32.6414	9.56885
AT4G18060.1	SH3 domain-containing protein	633.5	37.61	1	12	12	16	0.893992	15	18.1487	0.902884	15	13.1155	0.799496	15	16.4035	0.948452	15	10.2934	1.05916	15	13.6716	1.09264	15	14.2031	0.773695	15	14.2425	1.07711	15	9.9586	0.0208783	3	97.82	351	39.5091	6.87354
AT1G29470.1	S-adenosyl-L-methionine-dependent methyltransferases superfamily protein	633.5	20.13	1	8	12	20	0.524818	10	15.3376	0.594845	10	10.7237	0.462684	10	10.7495	0.842686	10	16.6819	1.07897	10	9.68841	0.703267	10	17.3669	0.348287	10	37.4335	0.392474	10	13.4857	0.0189804	1		770	87.1495	5.23682
AT1G17370.1	oligouridylate binding protein 1B	633.46	40.33	1	10	11	32	0.763016	17	14.0174	0.674422	17	19.0274	0.613208	17	14.9545	1.0045	17	11.7974	1.0146	17	14.6692	0.868685	17	12.0925	0.8193	17	12.6172	0.742107	17	11.7866	0.0147532	2	29.384	419	46.0195	7.57666
AT5G54500.1	flavodoxin-like quinone reductase 1	633.13	60.29	1	9	9	43	0.807314	32	17.166	0.790688	32	18.3291	0.684502	32	10.9868	1.15813	32	12.5806	1.05718	32	8.76052	1.00126	32	29.8772	0.793241	32	13.1253	0.770672	32	13.0725	0.0211285	10	41.6459	204	21.7819	6.37939
AT5G43960.2	Nuclear transport factor 2 (NTF2) family protein with RNA binding (RRM-RBD-RNP motifs) domain	633.05	42.71	2	9	9	31	0.711889	20	21.8132	0.56415	20	17.6566	0.639527	20	12.4871	1.07196	20	10.6005	0.820933	20	8.76631	0.892284	20	12.5465	0.789734	20	12.9302	0.717602	20	23.801	0.0195125	4	51.6085	391	43.4583	4.97021
AT5G65020.1	annexin 2	632.9	42.59	1	11	11	27	1.678	17	32.416	1.85515	17	27.8346	1.6062	17	22.0743	1.10126	17	9.22391	0.961033	17	11.3796	1.85659	17	34.4748	1.29432	17	30.3888	2.66078	17	29.4836	0.0479777	9	45.7541	317	36.2436	6.1001
AT1G31817.1	Ribosomal L18p/L5e family protein	632.86	37.26	1	10	10	22	0.906962	19	15.6292	0.963456	19	9.2365	0.805879	19	8.34688	0.93849	19	14.4937	1.12827	19	11.2374	1.23442	19	18.548	0.701541	19	25.6614	0.971911	19	23.5472	0.0244027	4	16.1245	314	33.9053	10.4771
AT1G75270.1	dehydroascorbate reductase 2	632.69	63.38	1	11	11	27	0.957228	23	9.06889	1.08538	23	22.2815	0.931833	23	14.5696	1.11234	23	23.8649	1.0769	23	8.58828	1.26038	23	15.0929	1.04292	23	12.922	1.10819	23	20.9901	0.0241895	11	56.6945	213	23.3923	6.13818
AT4G24490.1	RAB geranylgeranyl transferase alpha subunit 1	632.36	20.8	1	11	11	14	0.461892	12	6.31808	0.439279	12	21.1377	0.457719	12	10.7576	0.918759	12	2.82876	0.996224	12	11.0392	0.789845	12	15.2384	0.419422	12	18.1847	0.37543	12	13.5231				678	76.8604	5.94775
AT2G16600.1	rotamase CYP 3	631.75	64.74	1	8	8	97	0.965832	75	26.6809	0.896669	75	20.5964	0.8333	75	13.9608	1.00593	75	16.3917	0.93121	75	16.0039	1.22155	75	20.4923	1.10178	75	21.9504	1.21611	75	31.9414	0.0331516	34	48.0474	173	18.4801	8.42627
AT5G23880.1	cleavage and polyadenylation specificity factor 100	631.51	18	1	11	11	15	0.535997	14	23.8008	0.486087	14	17.6126	0.471143	14	17.3944	0.871033	14	20.6079	1.02664	14	22.4779	0.865254	14	13.9136	0.565068	14	32.7264	0.42215	14	30.397				739	82.0875	5.32568
AT1G54060.1	6B-interacting protein 1-like 1	631.51	32.9	1	11	11	15	0.779886	13	11.4579	0.798855	13	28.9264	0.680761	13	14.7487	0.951604	13	4.49679	0.969347	13	4.46398	1.01785	13	19.282	0.482875	13	30.9211	0.83393	13	11.6492	0.0220532	4	48.515	383	41.7059	8.6167
AT2G19480.3	nucleosome assembly protein 1;2	631.5	32.26	3	9	10	47	1.01151	28	15.2836	0.888776	28	25.5253	1.11101	28	18.6775	1.16786	28	15.6304	0.862061	28	15.8493	1.50261	28	25.0385	1.54613	28	10.9323	1.35508	28	22.0516	0.0203936	11	51.652	372	42.8204	4.39893
AT5G51970.1	GroES-like zinc-binding alcohol dehydrogenase family protein	631.14	40.93	1	10	10	15	0.696807	14	6.11502	0.629805	14	16.4025	0.648604	14	21.575	0.992776	14	10.2432	0.899394	14	9.85539	0.969667	14	14.0985	0.953861	14	13.1015	0.728699	14	14.5117	0.0160933	2	22.1478	364	39.2298	5.97314
AT1G62380.1	ACC oxidase 2	631.11	41.56	1	7	9	41	0.805516	31	20.6736	0.747273	31	17.0807	0.728933	31	13.9829	1.05631	31	12.5415	1.01928	31	14.2726	1.01192	31	13.5287	0.870418	31	15.406	0.820833	31	15.8406	0.0145676	9	11.6898	320	36.16	5.12256
AT2G44610.1	Ras-related small GTP-binding family protein	630.89	56.73	1	10	11	21	0.439997	16	14.0733	0.49921	16	13.1578	0.473385	16	15.1842	0.8591	16	10.4346	1.67183	16	11.6161	0.684188	16	12.9989	0.505853	16	16.8551	0.399316	16	14.9904	0.0100614	1		208	23.1159	7.89893
AT4G00490.1	beta-amylase 2	630.68	24.72	1	10	10	16	0.667251	14	13.4077	0.574644	14	19.0156	0.66163	14	13.3276	0.977936	14	14.546	1.09524	14	7.47145	1.02783	14	10.9236	0.816647	14	13.5372	0.580097	14	11.1537	0.0448077	1		542	61.359	5.0083
AT5G11670.1	NADP-malic enzyme 2	630.54	27.55	1	9	10	20	0.654551	16	12.9953	0.516507	16	14.0683	0.546528	16	13.0657	0.922468	16	14.8023	0.967942	16	7.0719	0.828297	16	18.3787	0.860613	16	11.8119	0.586407	16	16.4084	0.0112164	1		588	64.3722	6.41748
AT2G42710.1	Ribosomal protein L1p/L10e family	629.78	30.6	1	11	11	18	0.679922	18	21.7145	0.943384	18	10.2409	0.713328	18	14.0686	1.00559	18	11.2956	1.09317	18	9.05582	1.25896	18	11.2714	0.131769	18	60.4297	0.576272	18	19.5425	0.0133825	3	20.249	415	45.752	9.5249
AT2G34300.1	S-adenosyl-L-methionine-dependent methyltransferases superfamily protein	629.56	17.79	1	9	12	15	0.482922	11	8.02015	0.578576	11	12.1023	0.49665	11	20.4694	0.80332	11	7.43583	1.08935	11	5.44152	0.813273	11	21.2856	0.38601	11	25.1644	0.392068	11	20.0508	0.0108744	1		770	86.8263	5.40186
AT4G18440.1	L-Aspartase-like family protein	629.52	26.68	1	9	13	20	0.549619	10	7.85696	0.518696	10	19.1668	0.476651	10	13.5584	0.86682	10	8.0234	1.12102	10	8.48767	0.76899	10	12.523	0.546195	10	16.3717	0.436704	10	12.809				536	59.7197	6.29053
AT5G19485.1	transferases;nucleotidyltransferases	629.47	37.94	1	12	12	19	0.539598	13	18.8262	0.49925	13	15.9447	0.502964	13	13.3413	0.942325	13	16.2868	1.00912	13	11.6494	0.840085	13	13.2529	0.490922	13	24.4977	0.410975	13	14.2265	0.0136773	3	27.6187	456	49.0051	7.48877
AT5G19820.1	ARM repeat superfamily protein	629.25	12.9	1	11	11	13	0.445392	13	41.6295	0.470584	13	23.9888	0.473733	13	24.7242	0.806976	13	15.669	1.17122	13	12.0395	0.773788	13	27.8841	0.508717	13	31.5815	0.385884	13	60.8124	0.0140207	5	45.2215	1116	123.746	4.86865
AT2G18790.1	phytochrome B	629.12	11.77	1	12	12	14	0.452136	13	19.3405	0.431831	13	30.8561	0.427089	13	10.5035	0.789164	13	10.1796	1.06393	13	11.5167	0.678292	13	14.9893	0.505888	13	13.1878	0.369594	13	37.0099	0.0249536	1		1172	129.248	5.89697
AT3G48730.1	glutamate-1-semialdehyde 2,1-aminomutase 2	628.88	28.39	1	3	9	17	0.675585	4	11.8065	0.572037	4	3.70651	0.581165	4	8.55699	1.05495	4	8.78392	0.834542	4	4.69659	0.823775	4	8.13898	0.781974	4	6.24447	0.635833	4	6.06848	0.013318	2	35.807	472	50.1094	7.38623
AT3G03060.1	P-loop containing nucleoside triphosphate hydrolases superfamily protein	628.36	24.68	1	6	13	16	0.8056	7	16.7004	0.953209	7	30.5458	1.15964	7	14.8348	1.08654	7	13.9793	0.772062	7	15.7179	1.47887	7	11.9586	0.344496	7	63.7913	0.783189	7	2.57183	0.0158145	1		628	69.5241	9.08545
AT1G02920.1	glutathione S-transferase 7	628.36	52.15	1	5	10	55	1.1978	34	16.3557	1.17147	34	19.9684	1.43883	34	20.368	1.23533	34	14.8541	1.15548	34	11.1696	1.98143	34	20.04	1.42134	34	19.0708	1.4035	34	19.905	0.0279086	16	39.5102	209	23.5834	6.62451
AT2G01750.1	microtubule-associated proteins 70-3	627.71	20.19	1	5	12	20	0.74885	5	12.9709	0.769524	5	17.0322	0.636782	5	4.59623	0.904827	5	8.74289	0.904979	5	8.05566	0.924635	5	7.73763	0.278581	5	16.6613	0.778179	5	15.1841	0.0390388	1		629	69.7299	9.34912
AT4G14800.1	20S proteasome beta subunit D2	627.09	58.29	1	5	10	30	0.666493	7	9.61819	0.564704	7	5.61402	0.660786	7	6.40367	1.0872	7	4.08641	0.834242	7	23.1001	0.943771	7	12.2595	0.688407	7	34.029	0.638821	7	9.16509	0.0143783	1		199	21.9702	6.68311
AT5G08380.1	alpha-galactosidase 1	626.83	29.02	1	10	10	31	0.718371	24	9.87439	0.766299	24	14.8762	0.738701	24	13.9145	1.18063	24	19.0047	1.13861	24	10.6863	1.0476	24	18.67	0.954436	24	21.0352	0.771072	24	16.0482	0.0206308	3	4.08614	410	45.6797	6.66846
AT3G10380.1	subunit of exocyst complex 8	626.47	12.82	1	11	11	13	0.414274	12	24.9922	0.469704	12	30.0141	0.469682	12	26.8323	0.858336	12	15.6226	1.1282	12	8.61549	0.685321	12	23.6458	0.506322	12	13.8712	0.413481	12	30.0166	0.018868	2	2.88148	1053	116.533	5.92236
AT5G45020.1	Glutathione S-transferase family protein	626.46	47.08	1	8	11	15	0.672534	8	9.79864	0.601077	8	13.995	0.602356	8	14.1103	0.964087	8	11.3508	0.950805	8	12.9899	0.826805	8	18.9916	0.7337	8	14.3939	0.661792	8	9.84658	0.0283087	2	43.2497	325	37.3193	6.32861
AT1G12310.1	Calcium-binding EF-hand family protein	626.13	72.3	1	5	10	34	1.57539	13	18.818	1.98107	13	19.0065	1.39381	13	20.0791	1.18468	13	21.1428	0.909931	13	7.43866	1.72159	13	30.4582	1.20594	13	39.8851	2.47807	13	17.2602	0.0306994	5	112.234	148	16.5063	4.94482
AT3G44330.1	INVOLVED IN: protein processing; LOCATED IN: mitochondrion, endoplasmic reticulum, plasma membrane, vacuole; EXPRESSED IN: 25 plant structures; EXPRESSED DURING: 13 growth stages; CONTAINS InterPro DOMAIN/s: Nicalin (InterPro:IPR016574), EF-Hand 1, calcium-binding site (InterPro:IPR018247), Nicastrin (InterPro:IPR008710); Has 245 Blast hits to 243 proteins in 99 species: Archae - 6; Bacteria - 10…	625.74	26.19	1	11	11	18	0.456749	16	19.1794	0.473962	16	15.5541	0.448061	16	24.9108	0.834032	16	9.62459	1.08492	16	9.47844	0.705336	16	18.1572	0.471173	16	18.6431	0.364835	16	38.5693	0.0100868	1		565	62.1635	6.41748
AT4G33400.1	Vacuolar import/degradation, Vid27-related protein	625.27	25.74	1	10	10	18	0.576964	15	9.74029	0.494836	15	11.4244	0.450748	15	12.7126	0.918182	15	12.8031	0.765645	15	6.33619	0.76774	15	29.8322	0.494677	15	31.7236	0.497711	15	15.6622	0.0361164	2	7.19728	645	71.5839	5.33838
AT2G16940.1	Splicing factor, CC1-like	625.25	23.17	3	9	9	14	0.494609	12	33.6164	0.468731	12	18.9069	0.453187	12	16.228	0.800583	12	12.2107	1.05686	12	15.0475	0.76071	12	21.862	0.488328	12	33.1181	0.424164	12	22.5757	0.0210899	1		561	63.0606	6.84424
AT5G41970.1	Metal-dependent protein hydrolase	625.01	33.51	1	10	10	29	0.769968	25	11.2663	0.694917	25	7.86246	0.671023	25	9.15103	0.965684	25	6.68084	0.930777	25	7.36042	1.03078	25	11.0396	0.656469	25	12.5134	0.698803	25	12.1797	0.0160518	4	17.8779	373	42.2724	6.29053
AT1G44835.1	YbaK/aminoacyl-tRNA synthetase-associated domain	624.53	34.2	1	10	10	18	1.0394	14	9.04661	1.01923	14	11.3484	1.08951	14	5.52441	1.07318	14	7.32461	0.852713	14	10.4527	1.51731	14	13.5333	1.29212	14	12.2301	1.35152	14	14.7035	0.0284983	3	87.0392	307	33.6897	8.42627
AT2G33040.1	gamma subunit of Mt ATP synthase	624.06	35.38	1	9	9	27	0.694323	25	9.68854	0.513714	25	19.2368	0.665855	25	12.1028	0.979592	25	13.6025	0.893502	25	5.55719	0.903984	25	21.6192	0.768937	25	23.0072	0.642147	25	26.2793	0.0167291	1		325	35.4256	8.89502
AT4G34480.1	O-Glycosyl hydrolases family 17 protein	623.76	24.21	1	9	9	23	0.66716	19	7.41673	0.613432	19	13.115	0.679139	19	7.8932	1.07681	19	13.4089	0.918943	19	9.10062	0.951396	19	13.4487	0.777686	19	12.1023	0.627856	19	15.4158	0.0144631	2	47.4032	504	53.0875	6.44287
AT5G05520.1	Outer membrane OMP85 family protein	623.15	28.24	1	11	11	20	0.678143	16	9.04908	0.628288	16	9.71897	0.660572	16	9.90835	1.03921	16	11.5368	1.07869	16	5.36114	0.989813	16	16.4418	0.660007	16	8.08009	0.679598	16	14.105	0.0111158	1		524	58.4835	6.49365
AT4G35580.1	NAC transcription factor-like 9	622.59	23.05	1	9	10	16	0.621128	13	13.3872	0.616936	13	15.054	0.574642	13	12.0225	0.958325	13	8.51834	0.93435	13	11.2412	0.884255	13	7.26283	0.522721	13	32.7481	0.623832	13	23.9981	0.045027	2	67.6441	512	57.214	5.49072
AT3G04610.1	RNA-binding KH domain-containing protein	622.1	20.8	1	9	9	25	0.724283	22	12.1495	0.636033	22	22.9546	0.618752	22	10.2346	1.02444	22	13.8127	0.950038	22	15.0549	0.909438	22	19.4126	0.786703	22	12.3528	0.737372	22	21.4919	0.0182488	2	40.8243	577	63.3646	4.67822
AT2G22450.1	riboflavin biosynthesis protein, putative	622.09	24.58	1	10	10	18	0.715763	14	15.7956	0.69848	14	8.62632	0.664586	14	10.0544	1.02909	14	9.06032	0.944011	14	6.34816	0.947505	14	10.6273	0.808277	14	12.4939	0.700556	14	9.48192				476	52.1668	6.16357
AT5G63420.1	RNA-metabolising metallo-beta-lactamase family protein	621.88	14.27	1	11	11	16	0.510911	13	16.0025	0.509324	13	12.9092	0.563487	13	13.5794	0.882038	13	17.1958	0.977836	13	6.69609	0.981718	13	9.24791	0.304572	13	55.5804	0.41073	13	37.7166	0.0949838	1		911	100.49	8.22119
AT2G18900.1	Transducin/WD40 repeat-like superfamily protein	621.45	19.28	1	10	10	14	0.592418	11	16.7534	0.466575	11	15.7558	0.465551	11	17.7941	0.896083	11	17.7987	0.764874	11	15.91	0.853572	11	28.9794	0.608305	11	18.4496	0.413465	11	15.1773	0.0279262	1		804	87.9568	7.02002
AT1G52120.1	Mannose-binding lectin superfamily protein	621.07	30.07	1	10	10	25	0.694882	21	15.7032	0.852981	21	22.8925	0.585001	20	13.1477	0.99735	21	17.9231	1.02857	21	17.0969	0.818766	21	19.9495	0.663363	21	22.9685	0.608109	21	19.3737	0.0199524	1		459	50.877	5.2876
AT3G57490.1	Ribosomal protein S5 family protein	620.81	39.49	1	4	13	35	0.750904	4	26.566	0.936412	4	14.8199	0.653951	4	21.5808	1.11805	4	16.2229	0.996317	4	9.83879	1.2367	4	7.01496	0.154223	4	63.3479	0.727231	4	24.6707	0.0135005	2	45.3319	276	30.0972	10.1841
AT5G52890.1	AT hook motif-containing protein	620.79	44.54	1	10	10	15	0.794996	13	12.2047	0.68126	13	33.6334	0.647301	13	8.12952	1.07426	13	17.2683	1.01177	13	11.1489	0.903351	13	22.7039	0.801035	13	16.7288	0.750885	13	31.5508	0.0189156	1		357	38.1355	4.61475
AT4G29060.1	elongation factor Ts family protein	620.4	13.22	1	11	11	18	0.5546	14	13.9819	0.60235	14	14.0549	0.501229	14	9.54085	0.829156	14	8.20456	0.805416	14	9.14706	0.775095	14	10.3047	0.595355	14	8.32032	0.521981	14	8.64524	0.013633	1		953	103.718	5.0083
AT5G09290.1	Inositol monophosphatase family protein	620.25	37.1	1	9	10	17	0.642737	13	5.09293	0.612714	13	9.133	0.637825	13	12.9019	0.989247	13	20.7817	1.05006	13	14.1984	0.958843	13	16.3867	0.684924	13	22.8225	0.638251	13	13.3136	0.0191616	3	28.2656	345	37.4662	6.12549
AT4G31880.2	LOCATED IN: cytosol; EXPRESSED IN: 24 plant structures; EXPRESSED DURING: 14 growth stages; BEST Arabidopsis thaliana protein match is: Tudor/PWWP/MBT superfamily protein (TAIR:AT1G15940.1).	620.07	19.61	2	11	11	17	0.273912	12	41.724	0.313396	13	35.0026	0.352221	13	19.4142	0.867188	13	11.2592	0.902506	13	18.658	0.64868	13	10.7776	0.282716	13	64.004	0.260345	12	36.8873				872	94.0242	5.60498
AT5G16300.3	Vps51/Vps67 family (components of vesicular transport) protein	620	14.19	3	11	11	14	0.413988	11	15.7186	0.449146	11	22.5635	0.434637	11	10.4812	0.768647	11	13.4218	1.19756	11	10.6349	0.625837	11	19.6071	0.407946	11	25.2547	0.393615	10	17.2587	0.0143471	1		1029	114.793	5.77002
AT1G72370.2	40s ribosomal protein SA	619.93	38.78	2	10	10	53	0.704715	47	18.5873	0.602475	47	18.0732	0.631034	47	12.6464	1.06571	47	15.5764	0.921755	47	13.3619	0.895252	47	23.126	0.746982	47	20.1391	0.638637	47	19.879	0.0189934	8	31.8589	294	31.9606	5.14795
AT3G48860.2	unknown protein; INVOLVED IN: biological_process unknown; LOCATED IN: plasma membrane; EXPRESSED IN: 22 plant structures; EXPRESSED DURING: 13 growth stages; BEST Arabidopsis thaliana protein match is: unknown protein (TAIR:AT5G23700.1); Has 12429 Blast hits to 9751 proteins in 897 species: Archae - 180; Bacteria - 1190; Metazoa - 6552; Fungi - 1361; Plants - 886; Viruses - 50; Other Eukaryotes -…	619.92	26.52	1	12	12	16	0.686275	15	17.7588	0.632571	15	12.6246	0.785495	15	13.2733	1.02092	15	11.4086	0.929128	15	6.06805	1.05142	15	16.2513	0.658254	15	16.4965	0.722787	15	22.3991	0.0141183	1		577	63.6864	6.12549
AT1G01960.1	SEC7-like guanine nucleotide exchange family protein	619.76	7.89	1	11	12	17	0.369031	13	15.9951	0.380875	13	9.87857	0.427867	13	22.9539	0.775032	13	10.4256	1.2058	13	9.1546	0.619903	13	8.57476	0.533919	13	24.6511	0.353514	13	23.3138				1750	194.818	5.64307
AT3G23300.1	S-adenosyl-L-methionine-dependent methyltransferases superfamily protein	619.63	23.73	1	8	11	13	0.473377	8	15.5444	0.471284	8	14.4708	0.464608	8	8.41049	0.814971	8	6.73667	1.05991	8	14.5936	0.728346	8	13.7995	0.419076	8	21.3296	0.407327	8	9.86778				611	69.3118	6.72705
AT2G32120.1	heat-shock protein 70T-2	619.56	25.22	1	10	10	14	0.601059	12	11.6001	0.511722	12	19.0911	0.496268	12	17.1708	0.927698	12	8.15433	0.903857	12	12.0941	0.787734	12	13.3402	0.712096	12	11.9728	0.515999	12	9.13792	0.010532	1		563	60.9506	5.66846
AT3G10530.1	Transducin/WD40 repeat-like superfamily protein	619.17	22.01	1	10	10	16	0.315722	14	24.9953	0.730157	14	12.04	0.336795	14	16.011	1.09577	14	9.48507	1.07691	14	7.28139	1.12872	14	10.2857	0.169005	14	48.8588	0.187049	14	72.7454				536	60.2232	9.5249
AT5G51280.1	DEAD-box protein abstrakt, putative	618.34	24.87	1	12	12	15	0.599003	14	20.8451	0.53081	14	15.6669	0.528031	14	13.4144	0.877755	14	8.36704	0.910825	14	6.59653	0.920646	14	20.9909	0.433226	14	23.7836	0.484042	14	30.2803	0.0174584	2	36.7374	591	65.7645	6.68311
AT3G54610.1	histone acetyltransferase of the GNAT family 1	618.3	24.65	1	10	10	13	0.626679	13	11.2621	0.662995	13	13.3127	0.530101	13	11.4033	0.922165	13	6.99096	0.989693	13	9.45833	0.912333	13	18.8384	0.530823	13	19.5882	0.574626	13	26.0096	0.0132335	2	6.64026	568	63.0842	6.45557
AT5G13520.1	peptidase M1 family protein	618.07	20.78	1	12	12	21	0.458239	19	18.7217	0.404897	19	12.9352	0.405968	19	9.5882	0.808245	19	5.08028	1.09903	19	4.65844	0.66191	19	8.0378	0.400909	19	8.42082	0.361658	19	14.9142	0.0123225	3	22.0715	616	69.2222	5.23682
AT1G10510.1	RNI-like superfamily protein	617.97	23.47	1	10	11	19	0.618339	15	12.5058	0.467824	15	22.4484	0.563095	15	12.2723	0.919023	15	15.6767	1.23272	15	9.61236	0.801209	15	11.2014	0.690886	15	18.8213	0.518449	15	21.4701	0.0209854	2	69.045	605	64.6823	7.57666
AT5G16510.1	Alpha-1,4-glucan-protein synthase family protein	617.89	35.34	1	9	9	27	0.683762	22	7.999	0.593488	22	9.27094	0.601019	22	11.6293	1.07262	22	8.86816	0.999195	22	8.60674	0.865631	22	12.209	0.809007	22	16.1188	0.609669	22	8.94919	0.016661	2	13.0244	348	38.5605	5.21143
AT4G30270.1	xyloglucan endotransglucosylase/hydrolase 24	617.89	53.16	1	8	10	31	0.773185	23	15.7402	0.858839	23	19.2612	0.795405	23	14.2991	1.05804	23	23.232	1.06247	23	8.22019	1.1531	23	21.7504	0.950882	23	21.3811	0.877473	23	28.5243	0.0214612	6	28.4683	269	30.7361	8.30908
AT5G08450.1	CONTAINS InterPro DOMAIN/s: Histone deacetylation protein Rxt3 (InterPro:IPR013951); Has 34444 Blast hits to 20801 proteins in 1175 species: Archae - 64; Bacteria - 2390; Metazoa - 15568; Fungi - 3729; Plants - 1886; Viruses - 208; Other Eukaryotes - 10599 (source: NCBI BLink).	617.76	14.05	1	13	13	18	0.350763	12	34.2717	0.402222	12	38.2094	0.407878	12	26.8132	0.840204	12	8.78414	0.978762	12	7.59245	0.655641	12	19.0855	0.368155	12	40.639	0.355054	12	39.1138	0.010259	2	0.72584	918	104.089	7.45947
AT5G24300.1	Glycogen/starch synthases, ADP-glucose type	617.6	19.33	1	9	9	19	0.646436	15	15.6983	0.53418	15	9.58103	0.53684	15	9.68465	1.01026	15	8.4365	0.906374	15	14.3531	0.872104	15	6.9968	0.741948	15	13.0453	0.542159	15	15.1752	0.0162225	1		652	72.053	6.45557
AT5G03040.1	IQ-domain 2	617.56	31.89	1	9	9	15	0.87366	15	13.1254	1.00036	15	14.7297	0.758878	15	15.2583	0.912126	15	14.9543	0.892453	15	7.95726	0.990088	15	26.548	0.38205	15	38.9151	0.985119	15	6.43474	0.0189651	4	44.895	461	50.432	10.6382
AT1G30690.1	Sec14p-like phosphatidylinositol transfer family protein	616.59	28.33	1	11	11	20	0.588859	14	12.4116	0.560073	14	12.3377	0.487928	14	20.4864	0.909178	14	12.0752	0.884298	14	13.0733	0.859677	14	15.5585	0.434746	14	23.3279	0.532058	14	16.8719	0.0151058	2	15.3172	540	61.1518	4.91943
AT1G76140.2	Prolyl oligopeptidase family protein	616.44	16.04	2	12	12	17	0.656915	15	5.02609	0.584058	15	10.1696	0.557955	15	9.55368	0.976925	15	6.99343	0.956598	15	15.2697	0.94344	15	14.4669	0.746812	15	6.89756	0.61076	15	19.3476	0.0161955	2	8.22578	792	89.0059	5.84619
AT5G65780.1	branched-chain amino acid aminotransferase 5 / branched-chain amino acid transaminase 5 (BCAT5)	615.9	28.43	1	5	10	27	0.679149	8	9.92857	0.605632	8	17.0842	0.612807	8	6.15656	1.04822	8	3.78804	0.935192	8	18.0709	0.892888	8	6.86549	0.751418	8	13.8412	0.647143	8	12.2385	0.0220831	3	12.8988	415	45.5522	7.86963
AT5G11350.1	DNAse I-like superfamily protein	615.53	19.63	1	12	12	18	0.721568	13	13.4779	0.621161	13	14.1173	0.591678	13	13.8053	1.02131	13	14.0378	1.04376	13	6.27396	0.921885	13	11.5536	0.705633	13	18.6427	0.622285	13	16.8507				754	84.8723	5.84619
AT4G29270.1	HAD superfamily, subfamily IIIB acid phosphatase	615.24	43.36	1	10	10	27	1.0063	25	18.4788	1.26183	25	22.6817	0.890494	25	14.0463	1.01082	25	24.9609	1.065	25	11.6577	1.16662	25	39.5433	0.88005	25	30.7532	1.27328	25	22.6499	0.0258884	7	26.9877	256	28.7285	8.52881
AT1G80750.1	Ribosomal protein L30/L7 family protein	615.22	48.99	1	13	13	22	0.328956	18	10.8049	0.955447	18	10.261	0.384332	18	4.50008	1.08873	18	5.9634	1.05331	18	6.75131	1.24599	18	7.93037	0.096236	18	44.5831	0.183682	18	34.9909				247	28.3264	9.72998
AT2G43210.1	Ubiquitin-like superfamily protein	615	27.87	1	9	9	14	0.705908	10	8.9185	0.643881	10	12.1643	0.691921	10	5.88064	0.875304	10	23.9885	0.912612	10	9.18072	0.929527	10	13.359	0.838554	10	9.66304	0.745796	10	7.95947				531	57.0643	5.52881
AT4G30310.2	FGGY family of carbohydrate kinase	614.83	26.6	1	11	11	14	0.553301	11	18.8886	0.492135	11	14.5556	0.481777	11	19.2304	0.964933	11	15.3209	0.982714	11	10.0043	0.837315	11	10.2526	0.597752	11	17.7218	0.53602	11	34.4557	0.0113548	1		579	62.5121	6.15088
AT5G63890.1	histidinol dehydrogenase	614.38	27.21	2	9	9	16	0.661447	15	8.99895	0.532269	15	10.0001	0.593984	15	7.50046	1.03552	15	8.3853	0.97105	15	10.5527	0.944151	15	8.93825	0.808715	15	12.3512	0.625928	15	14.3827	0.0110935	3	13.6625	452	48.9258	5.43994
AT3G56310.1	Melibiase family protein	614.27	29.52	1	9	9	20	0.767045	18	18.313	0.675706	18	12.7554	0.686938	18	13.163	1.12175	18	7.3169	0.941967	18	13.4421	0.97045	18	17.801	0.774974	18	22.1162	0.663473	18	8.13088	0.0201546	2	3.33774	437	48.3316	4.91943
AT3G04590.2	AT hook motif DNA-binding family protein	614.22	30.41	1	10	10	13	0.88748	11	22.213	0.871554	11	11.7162	0.792206	11	11.1753	1.01602	11	13.7435	1.09843	11	12.1483	0.994734	11	18.886	0.796973	11	14.6753	0.959643	11	10.6005	0.0136023	4	29.7426	411	43.4192	8.92432
AT5G53140.1	Protein phosphatase 2C family protein	614.21	34.52	1	11	11	18	0.749862	15	15.4657	0.726939	15	16.9791	0.696223	15	14.9785	1.00847	15	15.8513	0.955513	15	8.26231	0.987108	15	17.1768	0.929438	15	18.8395	0.725993	15	22.7277	0.0161042	3	56.9425	420	45.7576	5.09717
AT4G14710.1	RmlC-like cupins superfamily protein	614.19	57.29	2	2	11	21	0.763965	2	14.958	0.609395	2	11.1434	0.729354	2	23.3598	0.810126	2	22.0687	0.959663	2	2.84436	0.983028	2	19.666	0.574799	2	11.8323	0.687115	2	26.5325				199	23.3414	5.13525
AT1G52340.1	NAD(P)-binding Rossmann-fold superfamily protein	613.91	41.05	1	9	9	14	0.687746	12	9.2136	0.6608	12	6.94985	0.715028	12	17.196	1.07694	12	9.14054	0.899728	12	16.2563	0.956661	12	11.4385	0.930438	12	14.189	0.749458	12	19.1981	0.0263589	4	55.2924	285	30.2533	6.27783
AT5G17770.1	NADH:cytochrome B5 reductase 1	613.1	44.84	1	9	9	14	0.748374	14	7.31159	0.718111	14	7.25617	0.643073	14	6.33644	0.996543	14	11.0997	1.11784	14	11.3088	0.892102	14	22.5801	0.515034	14	20.6006	0.624229	14	12.0538	0.0281326	2	77.2242	281	31.4701	8.38232
AT1G31280.1	Argonaute family protein	612.96	15.19	1	9	10	13	0.431379	11	18.3419	0.475829	11	11.0988	0.401686	11	10.1825	0.801463	11	6.04505	1.19678	11	7.50003	0.79747	11	18.2243	0.328941	11	13.4219	0.255085	11	43.1244	0.011395	1		1014	113.352	9.46631
AT3G45970.1	expansin-like A1	612.89	52.83	1	7	10	27	0.762371	17	11.9853	0.975194	17	16.8018	0.818942	17	12.5664	1.13587	17	16.9432	1.01533	17	7.77889	0.995274	17	16.09	0.788687	17	19.8078	0.819694	17	12.8069	0.0356782	2	67.8844	265	28.6832	8.00146
AT1G74560.1	NAP1-related protein 1	612.58	46.09	2	5	9	36	0.680405	15	15.3897	0.606879	15	10.1927	0.624082	15	14.6574	1.04389	15	7.6874	0.81775	15	9.09049	1.02931	15	4.64534	0.873658	15	7.91115	0.729814	15	36.2424	0.0177004	4	5.97938	256	29.3981	4.34814
AT2G43920.1	S-adenosyl-L-methionine-dependent methyltransferases superfamily protein	612.14	61.23	1	8	10	28	0.820852	19	15.012	0.943266	19	13.1851	0.601418	19	12.0545	0.92505	19	14.9593	1.2072	19	15.9595	0.79314	19	12.3778	0.87006	19	9.27165	0.774917	19	12.7089	0.0170198	7	27.0368	227	25.1104	4.84326
AT4G13180.1	NAD(P)-binding Rossmann-fold superfamily protein	612.07	51.33	1	9	9	33	0.700293	23	16.2314	0.699843	23	18.2841	0.749469	23	15.7079	1.17143	23	15.4785	1.00354	23	11.0525	1.03527	23	17.9467	0.797039	23	21.4886	0.66132	23	27.3927	0.0247943	4	51.7629	263	27.639	6.771
AT3G04840.1	Ribosomal protein S3Ae	611.78	45.42	1	6	11	24	0.227468	13	27.7232	0.254942	13	18.1295	0.259217	13	17.7215	1.039	13	11.663	1.16741	13	11.2197	0.706286	13	14.3758	0.27712	13	22.2989	0.184523	13	20.8112				262	29.8318	9.75928
AT5G14540.1	Protein of unknown function (DUF1421)	611.75	22.49	1	11	11	25	0.756306	20	15.1847	0.679917	20	21.2892	0.6326	20	14.3445	1.0512	20	14.7852	1.04578	20	10.7722	0.907518	20	13.2186	0.831143	20	11.7561	0.728179	20	20.7558	0.0141083	3	25.4533	547	59.061	6.3667
AT3G11070.1	Outer membrane OMP85 family protein	611.74	25.96	1	10	10	17	0.705052	12	10.456	0.613128	12	21.5	0.600995	12	7.65156	1.04703	12	9.76503	0.989956	12	10.3987	0.945612	12	19.9062	0.746761	12	15.7302	0.637277	12	16.4334	0.0174054	3	11.3993	520	57.1736	5.52881
AT4G17890.1	ARF-GAP domain 8	611.55	39.23	1	8	10	19	0.889132	10	11.7542	0.80827	10	11.0355	0.68668	10	7.31631	0.945281	10	11.6041	0.908795	10	12.1475	0.895913	10	22.5964	0.878794	10	17.4241	0.95868	10	10.6254	0.0220722	2	60.9147	413	44.4141	8.646
AT2G05840.1	20S proteasome subunit PAA2	610.92	51.63	1	4	12	26	0.841925	7	10.5966	0.745107	7	12.4574	0.722126	7	8.09082	1.11687	7	13.7604	1.0633	7	5.02202	1.08016	7	14.3381	0.830568	7	12.34	0.891926	7	22.4132	0.0164935	2	12.2672	246	27.3328	6.0874
AT4G34890.1	xanthine dehydrogenase 1	610.73	11.02	1	12	12	19	0.517504	15	23.5474	0.42146	15	7.6212	0.480551	15	29.2056	0.846659	15	14.0539	0.983886	15	14.7049	0.719938	15	14.668	0.551735	15	26.9892	0.381748	15	39.7093	0.0255421	2	66.4253	1361	149.1	6.65381
AT4G32840.1	phosphofructokinase 6	610.41	28.57	1	6	11	19	0.55779	8	12.9929	0.485513	8	19.3294	0.515604	8	13.0591	1.00867	8	13.3066	0.913349	8	14.5431	0.893823	8	15.9508	0.603831	8	17.7606	0.479717	8	20.7743				462	50.7558	7.07861
AT5G55660.1	DEK domain-containing chromatin associated protein	610.16	13.24	1	9	9	16	0.433723	12	30.4071	0.448642	12	20.3771	0.544726	12	47.9477	0.813856	12	16.3015	0.928944	12	17.3753	0.85941	12	50.6657	0.598882	12	49.9121	0.62051	12	80.6831	0.0105778	1		778	87.155	4.80518
AT5G02100.1	Oxysterol-binding family protein	609.75	32.23	1	4	9	21	0.636762	6	20.6734	0.539664	6	20.1353	0.523194	6	11.3278	0.977123	6	11.2219	0.910811	6	9.90285	0.819336	6	12.7738	0.638244	6	14.7421	0.576548	6	16.5859	0.0368667	1		453	51.5118	5.23682
AT4G15390.1	HXXXD-type acyl-transferase family protein	609.57	31.39	1	10	10	18	0.63852	14	12.4127	0.580526	14	14.0819	0.594383	14	9.54208	1.06542	14	10.7182	0.897861	14	6.14152	0.866862	14	18.9781	0.753708	14	16.0623	0.603025	14	20.0922	0.01077	1		446	48.7367	5.18604
AT1G30000.1	alpha-mannosidase 3	609.46	23.4	1	11	11	21	0.558232	13	9.37149	0.520176	13	13.842	0.537049	13	10.8805	0.940171	13	6.98401	0.997394	13	10.8286	0.857668	13	10.055	0.582739	13	10.2382	0.495087	13	21.0293	0.0139794	2	21.6475	624	69.0254	7.09326
AT2G47730.1	glutathione S-transferase phi 8	609.14	57.03	1	9	10	35	1.14298	27	25.0452	1.15924	27	27.9556	1.17751	27	23.4195	1.15124	27	11.8416	1.00686	27	14.2438	1.5773	27	19.452	1.34381	27	18.3627	1.49433	27	24.4344	0.0413796	15	61.0698	263	29.2132	8.49951
AT5G15120.1	Protein of unknown function (DUF1637)	609.04	38.57	1	10	10	19	0.899277	19	9.17337	0.901388	19	12.1	0.832163	19	8.45664	1.13912	19	12.8599	1.08005	19	10.7279	1.2443	19	4.5824	0.779137	19	15.8574	0.887232	19	11.3691	0.0196807	6	6.42263	293	32.9923	6.53662
AT2G45300.1	RNA 3'-terminal phosphate cyclase/enolpyruvate transferase, alpha/beta	608.98	23.85	1	4	10	19	0.611688	6	4.44192	0.532318	6	5.95513	0.545331	6	15.2072	0.910301	6	0.992087	0.847291	6	11.4518	0.795067	6	21.0394	0.77248	6	13.6015	0.540713	6	3.17567	0.0130027	1		520	55.6985	6.69775
AT5G54100.1	SPFH/Band 7/PHB domain-containing membrane-associated protein family	608.47	28.18	1	6	10	22	0.842489	10	10.2927	0.716281	10	18.4573	1.01036	10	7.91456	1.07254	10	13.5921	0.945168	10	16.9176	1.33991	10	16.8093	1.39944	10	15.451	1.03367	10	16.1065				401	43.5796	9.05615
AT2G16440.1	Minichromosome maintenance (MCM2/3/5) family protein	608.39	14.88	1	10	11	17	0.44256	10	28.5296	0.443885	10	14.3617	0.416805	10	24.0379	0.702445	10	8.02224	1.03906	10	6.62678	0.631494	10	14.038	0.37962	10	49.3315	0.364169	10	66.2638				847	93.5977	6.34131
AT5G42270.1	FtsH extracellular protease family	608.31	21.16	1	10	11	13	0.55358	11	18.9055	0.474414	11	29.5005	0.566415	11	39.2988	0.94044	11	24.9539	1.1019	11	13.225	0.864805	11	26.6674	0.724823	11	9.9781	0.50544	11	37.7271	0.0369091	1		704	75.1849	5.49072
AT2G41530.1	S-formylglutathione hydrolase	608.08	47.89	1	9	9	30	0.753249	20	8.97822	0.647623	20	12.9099	0.66947	20	10.8499	1.04472	20	11.2845	1.01342	20	10.8276	0.991882	20	13.261	0.931101	20	9.6415	0.769921	20	4.85616	0.0172344	4	21.892	284	31.6355	6.3667
AT2G36060.2	MMS ZWEI homologue 3	607.7	72.6	1	7	9	30	0.935394	15	15.4026	1.03885	15	15.7098	0.880048	15	19.7861	1.05233	15	8.49918	1.05641	15	11.1457	1.24571	15	14.1506	0.947124	15	16.7682	1.21127	15	14.3351	0.0478182	5	58.7157	146	16.5692	7.03467
AT4G27000.1	RNA-binding (RRM/RBD/RNP motifs) family protein	607.7	33.01	1	9	9	22	0.747904	19	10.8734	0.663195	19	26.2396	0.627159	19	15.3312	1.10535	19	10.1351	0.939162	19	11.9266	0.94229	19	20.6027	0.844789	19	21.0407	0.732756	19	13.5708	0.0203948	6	49.3984	415	44.9442	5.89697
AT4G05530.1	indole-3-butyric acid response 1	606.99	47.64	1	9	9	29	0.79451	21	16.4201	0.691303	21	12.8158	0.735366	21	6.37336	1.08857	21	13.8307	0.881466	21	14.2761	1.06594	21	17.4748	1.04392	21	17.9238	0.890447	21	16.7276	0.0171536	3	16.6499	254	26.748	8.38232
AT2G34470.1	urease accessory protein G	606.78	43.64	2	10	10	21	0.632468	15	14.8724	0.645463	15	8.77247	0.675775	15	11.8786	1.05092	15	6.44199	0.653445	15	9.42337	1.06435	15	11.4401	0.315592	15	48.7316	0.64228	15	22.3355	0.0160566	1		275	30.0641	6.52197
AT3G55400.1	methionyl-tRNA synthetase / methionine--tRNA ligase / MetRS (cpMetRS)	606.45	22.73	1	11	11	20	0.548678	15	15.3192	0.505969	15	12.7316	0.52247	15	16.2391	0.965108	15	11.5683	1.07254	15	13.6035	0.750132	15	19.5179	0.589598	15	15.9771	0.430652	15	31.9786	0.0138278	2	17.326	616	69.2301	6.56592
AT1G68060.1	microtubule-associated proteins 70-1	606.37	22.51	1	7	11	17	0.674366	11	10.6066	0.804458	11	15.7461	0.56531	11	16.714	0.905785	11	7.44601	0.924232	11	12.1128	0.907831	11	7.36518	0.245009	11	36.2354	0.639115	11	14.1872	0.0167272	2	86.9389	622	69.2479	8.60205
AT2G03510.1	SPFH/Band 7/PHB domain-containing membrane-associated protein family	606.34	32.3	1	12	12	20	0.702184	18	8.71509	0.626535	18	15.1389	0.637438	18	10.6169	1.04994	18	9.6822	0.967997	18	9.08728	0.910474	18	15.9889	0.652153	18	18.5727	0.644278	18	11.1744	0.0142447	4	28.9405	356	40.5709	5.93506
AT1G31220.1	Formyl transferase	606.17	37.67	1	11	11	16	0.813899	15	13.6768	0.847161	15	9.02312	0.772803	15	19.0138	0.976082	15	7.30023	1.04031	15	11.7109	1.09369	15	10.8389	0.652339	15	13.9052	0.78122	15	18.4995	0.0212366	2	15.2193	292	32.1499	8.77783
AT2G19490.1	recA DNA recombination family protein	605.99	30.47	1	9	10	13	0.602478	11	16.1828	0.496766	11	22.6519	0.526831	11	8.4524	0.936778	11	8.8627	0.82664	11	14.508	0.889004	11	15.6926	0.557542	11	41.9433	0.512176	11	10.4726				430	46.1311	8.08936
AT3G62940.2	Cysteine proteinases superfamily protein	605.86	40.96	1	10	10	17	0.296455	13	20.1206	0.658747	13	19.2046	0.334253	13	27.095	1.15909	13	10.2028	1.1198	13	13.4511	1.09893	13	18.7503	0.138437	13	49.2503	0.211955	13	28.1697				332	37.3387	7.34229
AT3G09200.1	Ribosomal protein L10 family protein	605.79	42.19	1	4	9	58	0.691716	32	10.9213	0.63382	32	14.1059	0.632979	32	7.96827	1.07015	32	12.665	0.950532	32	8.36701	0.936797	32	20.4162	0.805072	32	13.6232	0.662578	32	12.6	0.0140718	7	43.1165	320	34.1118	5.07178
AT2G17510.1	ribonuclease II family protein	605.56	12.65	2	11	11	23	0.426587	14	9.81748	0.424916	14	18.3921	0.407588	14	11.9427	0.754689	14	10.7854	0.977623	14	7.08896	0.698179	14	7.52579	0.371391	14	18.5981	0.315664	14	13.4041				933	104.931	6.45557
AT1G19140.1	FUNCTIONS IN: molecular_function unknown; INVOLVED IN: ubiquinone biosynthetic process; LOCATED IN: mitochondrion; EXPRESSED IN: 24 plant structures; EXPRESSED DURING: 15 growth stages; CONTAINS InterPro DOMAIN/s: COQ9 (InterPro:IPR013718), Ubiquinone biosynthesis protein COQ9 (InterPro:IPR012762); Has 748 Blast hits to 748 proteins in 260 species: Archae - 0; Bacteria - 218; Metazoa - 126; Fungi…	605.24	42.77	1	9	9	14	0.701967	11	12.2361	0.7028	11	9.75353	0.843411	11	8.45546	1.10699	11	6.3012	0.81806	11	22.1278	1.10312	11	8.44923	0.949966	11	14.5554	0.782605	11	6.76805				311	34.3194	8.68994
AT3G26770.1	NAD(P)-binding Rossmann-fold superfamily protein	605.16	38.56	1	8	9	23	0.641925	15	6.96197	0.588834	15	13.0718	0.621345	15	14.1056	1.07206	15	6.72784	0.966473	15	9.90635	0.845556	15	5.1933	0.758832	15	12.9652	0.613665	15	15.1942	0.026683	1		306	31.7632	7.88428
AT1G76510.1	ARID/BRIGHT DNA-binding domain-containing protein	605.12	29.03	2	9	9	17	0.739783	15	18.7651	0.683229	15	10.4628	0.626479	15	10.5494	0.99883	15	13.8937	0.977867	15	7.59123	0.954902	15	9.84225	0.697237	15	13.3863	0.716366	15	10.8125	0.0170337	2	28.028	434	48.0103	5.30029
AT1G12200.1	Flavin-binding monooxygenase family protein	604.91	30.75	1	10	11	15	0.47492	12	15.1231	0.395705	12	38.2532	0.591567	12	8.32393	0.951134	12	9.01673	1.15538	12	7.07933	0.929579	12	14.3079	0.519165	12	16.4679	0.374403	12	19.2031	0.0181589	2	22.1413	465	52.9491	5.5415
AT3G48530.1	SNF1-related protein kinase regulatory subunit gamma 1	604.57	33.96	1	9	9	19	0.59095	13	12.4784	0.530275	13	9.6901	0.568577	13	10.6561	0.970356	13	5.57783	1.19344	13	13.9393	0.887144	13	8.22031	0.626282	13	9.23103	0.456544	13	16.8702	0.0148596	2	21.1001	424	47.3925	5.30029
AT1G30820.1	CTP synthase family protein	604.48	19	1	7	9	17	0.669062	10	7.77505	0.578662	10	13.5617	0.508829	10	7.62691	0.912327	10	3.87219	1.04238	10	4.88725	0.900211	10	5.62146	0.455777	10	28.4614	0.531267	10	13.4651	0.0125848	2	30.8825	600	65.6872	7.2251
AT2G25280.1	CONTAINS InterPro DOMAIN/s: UPF0103/Mediator of ErbB2-driven cell motility (Memo), related (InterPro:IPR002737); Has 1074 Blast hits to 1072 proteins in 474 species: Archae - 213; Bacteria - 366; Metazoa - 159; Fungi - 135; Plants - 54; Viruses - 0; Other Eukaryotes - 147 (source: NCBI BLink).	604.32	47.42	1	10	10	21	0.810443	14	20.8497	0.722361	14	13.0688	0.671993	14	10.3921	1.05662	14	13.9111	1.00564	14	11.3006	0.979487	14	15.3176	0.840341	14	19.527	0.886885	14	12.3132	0.0245316	5	4.93335	291	32.6231	6.84424
AT1G80270.1	PENTATRICOPEPTIDE REPEAT 596	604.13	20.13	1	9	11	16	0.437214	10	20.9136	0.524998	10	22.2753	0.58424	10	12.6573	0.945236	10	6.16316	1.04966	10	6.50146	1.04057	10	10.636	0.397545	10	45.1172	0.424715	10	54.2755	0.0214655	1		596	67.2396	7.6499
AT3G13870.2	Root hair defective 3 GTP-binding protein (RHD3)	603.85	18.43	2	10	10	13	0.501506	11	26.2375	0.476161	11	29.2474	0.499687	11	27.4061	0.773114	11	13.2305	1.22212	11	6.81164	0.722486	11	19.2253	0.512295	11	30.7801	0.412066	11	30.9196	0.0207075	1		738	82.2018	5.5415
AT2G19540.1	Transducin family protein / WD-40 repeat family protein	603.41	24.31	1	9	9	18	0.706136	18	17.3005	0.550757	18	12.2445	0.608867	18	15.1733	1.0192	18	9.07038	0.895197	18	10.6505	0.877532	18	19.7979	0.675313	18	24.4798	0.622864	18	21.7607	0.0139345	3	4.87028	469	51.372	5.05908
AT1G14000.1	VH1-interacting kinase	603.38	29	1	10	11	21	0.752647	15	19.5343	0.934886	15	27.9821	0.718887	15	21.1164	0.981115	15	8.79685	1.02938	15	7.00064	1.25362	15	14.9376	0.321088	15	53.5906	0.66733	15	17.3358	0.0123795	4	15.8184	438	49.3044	7.94287
AT5G63990.1	Inositol monophosphatase family protein	603.32	31.09	1	8	9	17	0.668003	12	9.68536	0.656642	12	7.70961	0.67072	12	12.1149	0.970908	12	5.71426	0.872112	12	6.16	0.983018	12	6.60861	0.712456	12	13.0601	0.719021	12	9.63757	0.0111016	3	1.78641	357	38.3612	5.98584
AT3G02875.1	Peptidase M20/M25/M40 family protein	603.21	33.71	1	11	11	18	0.754434	16	11.083	0.758879	16	14.8032	0.688534	16	7.30414	1.01407	16	8.95539	1.10207	16	6.84722	1.01755	16	7.50032	0.835025	16	17.5711	0.774248	16	19.1616	0.0252259	3	118.221	442	47.9843	6.15088
AT4G34870.1	rotamase cyclophilin 5	602.84	65.7	1	8	8	89	0.89207	78	19.2611	0.790385	78	24.2297	0.709197	78	22.8776	0.952988	78	13.9765	0.973618	78	16.2836	1.08698	78	19.5808	0.963833	78	34.3043	1.12918	78	36.2223	0.0400992	27	79.8819	172	18.3662	8.68994
AT3G19980.1	flower-specific, phytochrome-associated protein phosphatase 3	602.28	55.12	1	2	10	15	0.770422	3	0.206022	0.584893	3	6.93363	0.612828	3	9.25193	1.05755	3	1.72276	1.16684	3	2.32131	0.960741	3	4.96755	0.823614	3	3.49297	0.56985	3	0.0809657				303	34.823	5.07178
AT5G63960.1	DNA binding;nucleotide binding;nucleic acid binding;DNA-directed DNA polymerases;DNA-directed DNA polymerases	601.5	11.6	2	10	10	14	0.430613	12	16.243	0.438782	12	18.6256	0.40678	12	17.9934	0.680306	12	7.4989	1.04802	12	15.1137	0.662814	12	16.2368	0.339645	12	36.135	0.305164	12	47.5761	0.0236932	2	140.525	1095	123.157	7.79639
AT1G48600.1	S-adenosyl-L-methionine-dependent methyltransferases superfamily protein	601.35	28.42	2	8	10	17	0.508392	11	16.9646	0.443217	11	30.556	0.456085	11	12.6358	0.782556	11	5.85115	0.902936	11	9.54772	0.698506	11	10.9034	0.441848	11	19.1687	0.380958	11	20.8651	0.0420795	2	67.2161	475	53.9837	5.17334
AT4G08310.1	FUNCTIONS IN: molecular_function unknown; INVOLVED IN: biological_process unknown; LOCATED IN: cellular_component unknown; EXPRESSED IN: 25 plant structures; EXPRESSED DURING: 13 growth stages; CONTAINS InterPro DOMAIN/s: Histone chaperone domain CHZ (InterPro:IPR019098); BEST Arabidopsis thaliana protein match is: unknown protein (TAIR:AT1G44780.2); Has 53711 Blast hits to 33687 proteins in 1618…	601.3	22.62	1	9	9	19	0.245211	12	43.3031	0.37378	12	64.4497	0.326086	12	48.815	1.06934	12	6.70334	0.94634	12	11.4948	0.971945	12	14.4061	0.188	12	80.9192	0.243349	12	70.448	0.0128686	1		504	56.202	4.95752
AT2G22475.1	GRAM domain family protein	601.08	41.81	1	11	11	20	0.719448	15	9.23912	0.703087	15	22.8897	0.673532	15	15.0981	1.04891	15	12.4696	0.961603	15	14.2434	1.0505	15	14.7202	0.850888	15	13.2644	0.786134	15	19.8352	0.0236871	3	16.9653	299	32.195	5.41455
AT4G28390.1	ADP/ATP carrier 3	600.94	27.7	1	3	11	59	0.628342	4	13.9965	0.617365	4	5.46552	0.665019	4	9.26811	1.00703	4	7.1935	1.05299	4	2.94542	1.11488	4	11.1101	0.810001	4	12.9244	0.661834	4	18.8162	0.0145519	1		379	40.6923	9.77393
AT1G29150.1	non-ATPase subunit 9	600.7	35.32	1	12	12	16	0.459923	14	20.1361	0.45259	14	10.0537	0.459644	14	14.2066	0.779697	14	13.9617	1.34912	14	14.5505	0.694975	14	12.0855	0.434266	14	17.8421	0.341948	14	15.5013	0.0112675	1		419	46.7198	6.66846
AT3G16630.1	P-loop containing nucleoside triphosphate hydrolases superfamily protein	600.21	16.88	1	10	12	12	0.685555	9	10.7052	0.622645	9	21.1857	0.581688	9	9.11419	0.920314	9	13.069	0.999949	9	6.59252	0.957344	9	14.7307	0.533313	9	14.552	0.605735	9	31.2151	0.0101047	1		794	89.0267	5.75732
AT3G06050.1	peroxiredoxin IIF	600.2	57.21	1	9	9	32	0.96991	29	15.2685	0.992164	29	17.9772	0.837702	29	15.461	1.03227	29	15.0805	1.11864	29	10.2092	1.15484	29	16.7063	0.911582	29	16.8263	1.12614	29	22.0546	0.0203737	6	17.6685	201	21.4321	8.89502
AT5G07090.2	Ribosomal protein S4 (RPS4A) family protein	600.08	50.41	3	11	11	43	0.219931	31	99.9618	0.375497	31	28.6523	0.202197	31	51.6811	1.07786	31	17.3307	1.27248	31	10.029	0.836558	31	18.4836	0.191697	31	111.939	0.153604	31	122.953	0.0317489	2	354.103	244	27.69	9.99365
AT3G27700.1	zinc finger (CCCH-type) family protein / RNA recognition motif (RRM)-containing protein	600	14.98	1	11	11	16	0.708862	14	16.687	0.662192	14	11.1206	0.598196	14	11.223	0.913537	14	8.34873	1.01178	14	13.8737	0.930392	14	15.8293	0.673682	14	8.97697	0.70749	14	17.0953	0.0108095	2	9.84745	908	99.1673	6.87354
AT5G40200.1	DegP protease 9	599.54	24.83	1	10	10	13	0.351076	13	28.8237	0.338717	13	23.3813	0.397537	13	17.6133	0.852856	13	14.2707	0.838118	13	12.7127	0.666555	13	25.9187	0.283657	13	37.7896	0.290917	13	50.9835				592	65.1122	6.81494
AT1G78150.1	unknown protein; BEST Arabidopsis thaliana protein match is: unknown protein (TAIR:AT1G35780.1); Has 152 Blast hits to 146 proteins in 18 species: Archae - 0; Bacteria - 0; Metazoa - 1; Fungi - 2; Plants - 149; Viruses - 0; Other Eukaryotes - 0 (source: NCBI BLink).	599.51	52.92	2	9	9	32	0.930032	31	14.5565	0.972621	31	18.8717	0.85332	31	12.3493	0.913394	31	21.6631	0.984129	31	11.7651	1.01398	31	18.0696	0.984633	31	15.3594	1.18036	31	20.7244	0.0289774	13	70.135	274	29.661	6.58057
AT1G12360.1	Sec1/munc18-like (SM) proteins superfamily	599.34	21.32	1	10	10	14	0.560645	13	17.2426	0.672156	13	34.6402	0.626889	13	15.3593	1.04238	13	9.73619	0.966406	13	21.2866	1.05113	13	30.8557	0.386581	13	30.5006	0.522414	13	25.9165	0.0144599	2	20.7897	666	75.0354	7.94287
AT1G80620.1	S15/NS1, RNA-binding protein	599.27	29.23	1	9	10	18	0.886203	12	8.41571	0.927174	12	8.06119	0.85197	12	6.81832	1.06338	12	7.82273	1.0358	12	11.3241	1.34508	12	9.47153	0.431485	12	25.2453	0.848056	12	6.4929	0.0330433	6	17.1103	414	47.3712	9.5835
AT2G19590.1	ACC oxidase 1	598.9	36.77	1	9	9	26	0.863291	22	18.857	0.744647	22	14.729	0.737658	22	10.7724	1.05919	22	8.47565	0.995012	22	10.3817	1.14889	22	14.4575	0.534411	22	19.3309	0.86674	22	14.0881	0.0245407	4	61.3615	310	35.1796	6.62451
AT5G66420.2	LOCATED IN: cellular_component unknown; EXPRESSED IN: 23 plant structures; EXPRESSED DURING: 13 growth stages; CONTAINS InterPro DOMAIN/s: Uncharacterised conserved protein UCP033271 (InterPro:IPR008322), TIM-barrel signal transduction protein, predicted (InterPro:IPR009215); Has 1232 Blast hits to 1230 proteins in 311 species: Archae - 18; Bacteria - 959; Metazoa - 1; Fungi - 84; Plants - 42; Vi…	598.83	20.03	1	9	9	13	0.678032	13	11.5095	0.534808	13	9.95297	0.553404	13	15.3476	0.9594	13	8.60826	1.00533	13	7.43705	0.911806	13	9.8997	0.842454	13	7.82113	0.585766	13	15.8723	0.0222272	3	9.3536	754	80.6682	5.73193
AT5G10240.2	asparagine synthetase 3	598.61	24.61	2	5	9	18	0.417592	10	19.7009	0.561513	10	17.1263	0.467578	10	12.0255	0.798306	10	25.064	1.20406	10	13.8685	0.756631	10	31.8859	0.274723	10	74.9433	0.352124	10	89.365	0.0453016	1		577	64.9916	6.80029
AT4G16210.1	enoyl-CoA hydratase/isomerase A	598.55	48.68	1	11	11	19	0.747425	16	6.19726	0.75587	16	14.223	0.773489	16	7.19978	1.09657	16	8.3516	1.01372	16	8.69168	1.17448	16	10.1389	0.748762	16	15.8501	0.744384	16	19.6841	0.0147933	5	24.2655	265	28.8001	9.05615
AT2G01650.1	plant UBX domain-containing protein 2	598.25	29.48	1	10	10	13	0.636215	11	16.2619	0.545717	11	9.22361	0.62327	11	7.68975	0.984344	11	11.1339	0.939941	11	10.2493	1.0379	11	11.4295	0.684436	11	18.4714	0.625386	11	20.4075	0.0202216	2	119.312	458	51.0323	5.98584
AT1G28200.1	FH interacting protein 1	598.03	50.19	1	10	10	18	0.696365	15	7.67213	0.691923	15	10.5253	0.765144	15	17.495	1.08982	15	8.2944	0.899613	15	8.36888	0.989498	15	10.1813	0.867298	15	16.3384	0.805739	15	15.5766	0.023143	5	59.2955	259	27.9408	6.63916
AT1G74960.2	fatty acid biosynthesis 1	597.71	26.43	1	9	9	19	0.692828	14	9.34218	0.631493	14	12.1084	0.625816	14	11.6191	1.02608	14	6.652	0.947285	14	9.87979	0.907107	14	13.9581	0.793477	14	26.8411	0.635254	14	17.6523	0.0122501	3	22.3413	541	57.5624	7.86963
AT3G49120.1	peroxidase CB	597.17	36.54	1	7	10	29	0.875989	15	22.8158	0.895289	15	35.5577	0.72982	15	15.8486	1.07114	15	13.5569	1.18238	15	21.9987	1.01268	15	18.8938	0.999425	15	38.5963	0.971521	15	21.9641	0.0216172	1		353	38.8075	7.63525
AT3G53040.1	late embryogenesis abundant protein, putative / LEA protein, putative	596.86	22.55	1	10	10	14	0.659748	13	12.79	0.821352	13	14.2106	0.521607	13	18.7533	0.983357	13	10.2171	0.703888	13	9.25067	1.81156	13	22.6848	0.185905	13	93.9297	0.411698	13	40.9966	0.0151677	2	7.3583	479	52.0529	5.38916
AT2G45140.1	plant VAP homolog 12	596.71	45.19	1	10	10	23	0.666829	20	21.1628	0.682424	20	15.4634	0.606733	20	20.8156	0.995942	20	13.8819	1.056	20	13.9979	0.986627	20	19.2378	0.743677	20	26.2443	0.65094	20	29.4575	0.0268935	6	51.4082	239	26.4256	8.80713
AT1G13060.1	20S proteasome beta subunit E1	596.34	44.53	1	3	8	38	0.783798	10	17.6767	0.719283	10	5.58497	0.721796	10	7.22746	1.02897	10	12.2352	0.940657	10	10.4792	0.932106	10	18.252	0.722766	10	44.7289	0.877017	10	12.9384	0.0189536	4	25.452	274	29.6484	6.43018
AT5G49030.3	tRNA synthetase class I (I, L, M and V) family protein	596.02	10.4	1	11	12	16	0.527989	12	16.9999	0.474911	12	9.51038	0.506085	12	10.3545	0.810505	12	15.9138	1.16549	12	6.32778	0.771542	12	19.246	0.490301	12	18.3979	0.418908	12	12.6724	0.0190086	1		1279	143.3	8.42627
AT5G37190.1	COP1-interacting protein 4	595.8	17.24	1	8	11	15	0.561508	9	26.6986	0.59324	9	31.5806	0.588535	9	15.9081	0.960673	9	16.2283	0.8306	9	24.2634	0.919796	9	14.5335	0.504116	9	27.9247	0.531732	9	20.3699	0.0378834	1		876	95.3236	6.12549
AT5G13710.1	sterol methyltransferase 1	595.74	34.52	1	9	9	15	0.792756	12	12.712	0.736314	12	12.3603	0.599157	12	13.5363	0.960469	12	10.2206	0.959691	12	8.06709	0.876286	12	7.50262	0.708585	12	13.4945	0.827175	12	12.4877	0.0152926	2	21.6082	336	38.2441	6.20166
AT1G22920.1	COP9 signalosome 5A	595.74	35.57	1	8	10	20	0.657924	12	20.5734	0.633474	12	13.5626	0.68984	12	10.9829	1.05773	12	13.7395	0.905408	12	12.3542	1.00116	12	19.5906	0.767498	12	29.3534	0.678952	12	13.139	0.0345143	1		357	39.7067	5.2749
AT3G09300.1	OSBP(oxysterol binding protein)-related protein 3B	595.74	31.22	1	5	9	19	0.75186	8	14.2588	0.637666	8	18.8162	0.659827	8	17.7891	1.07299	8	11.6778	0.930375	8	6.85519	0.928558	8	10.2947	0.74466	8	4.57893	0.777265	8	12.0801	0.0132932	2	12.7578	458	51.923	5.18604
AT5G20080.1	FAD/NAD(P)-binding oxidoreductase	595.71	32.93	1	9	9	28	0.848851	27	10.4262	0.829008	27	22.5345	0.769864	27	13.6196	1.08141	27	12.6652	1.0999	27	13.8124	1.02221	27	26.6706	0.883663	27	16.356	0.916087	27	22.3339	0.019834	9	55.9874	328	35.9645	8.68994
AT5G55920.1	S-adenosyl-L-methionine-dependent methyltransferases superfamily protein	595.68	17.74	1	8	12	17	0.297257	11	22.3745	0.337442	11	22.5187	0.312429	11	18.3996	0.749204	11	12.368	1.04125	11	9.6691	0.546086	11	11.8637	0.305343	11	27.2697	0.207296	11	29.422				682	76.7287	5.10986
AT4G01370.1	MAP kinase 4	595.6	34.04	1	9	10	16	0.615547	9	9.74803	0.544488	9	19.6749	0.557253	9	7.57964	1.03247	9	19.1326	0.922105	9	15.4253	0.915421	9	20.7709	0.767464	9	30.6733	0.588887	9	31.5727	0.0103072	1		376	42.8246	6.11279
[truncated: 4,894 more rows]

## Sheet: Peptides
Confidence Level	Sequence	PSM Ambiguity	# Proteins	# Protein Groups	Protein Group Accessions	Modifications	Activation Type	ΔScore	ΔCn	Rank	Search Engine Rank	QuanResultID	Quan Info	Quan Usage	127_C/126	127_N/126	128_C/126	128_N/126	129_C/126	129_N/126	130_C/126	130_N/126	131/126	126	127_N	127_C	128_N	128_C	129_N	129_C	130_N	130_C	131	IonScore	Exp Value	# Missed Cleavages	Isolation Interference [%]	Ion Inject Time [ms]	Charge	m/z [Da]	MH+ [Da]	ΔM [ppm]	RT [min]	First Scan	Last Scan	MS Order	Ions Matched	Spectrum File
[truncated: 90,031 more rows]
