# Supplementary material for: Early Responses to Severe Drought Stress in the Arabidopsis thaliana Cell Suspension Culture Proteome
Source: Proteomes. 2018 Oct 2;6(4):38. doi: 10.3390/proteomes6040038 (PMC6313886; doi:10.3390/proteomes6040038)
Supplement: Supplementary file 1 [file proteomes-06-00038-s001.zip › Supplementary Table 2.xlsx]

## Sheet: Table S1
Table S2. Differentially expressed proteins in the TMT-labelled group.
Accession	Annotation	Average 10 minutes	Average 30 minutes	adjusted P-value (10)	adjusted P-value (30)
AT4G25310	2-oxoglutarate (2OG) and Fe(II)-dependent oxygenase superfamily protein	0.939442	1.02165	0.00153648	0.00292841
AT2G18250	4-phosphopantetheine adenylyl transferase	1.03659	0.81287	0.00178974	0.0138986
AT5G13050	5-formyltetrahydrofolate cycloligase	0.624124	0.745432	0.0348968	0.0332864
AT3G44590	60S acidic ribosomal protein family	0.829172	0.603798	0.00513808	0.0351449
AT2G27720	60S acidic ribosomal protein family	0.547804	0.515439	0.0199522	0.0445989
AT1G24290	AAA-type ATPase family protein	0.44834	0.593344	0.0432101	0.0293083
AT3G02480	ABA-response protein + LEA	1.03644	0.779942	0.00320574	0.0241305
AT1G08780	ABI3-interacting protein 3	1.47843	1.19163	0.00104549	0.00755187
AT5G04740	ACT domain-containing protein	0.498271	0.683943	0.0426229	0.0254752
AT1G21770	Acyl-CoA N-acyltransferases protein	1.18813	0.835106	0.000365648	0.00644694
AT1G31812	Acyl-CoA-binding domain-containing protein 6	1.28113	1.11472	0.000410265	0.00292841
AT3G53990	Adenine nucleotide alpha hydrolases-like superfamily protein	1.13896	0.994179	0.00217976	0.00944865
AT5G63400	Adenylate kinase 1	1.651	1.43702	0.000261508	0.00292841
AT5G50370	Adenylate kinase family protein	0.896651	0.69123	0.00365298	0.0241645
AT5G57410	Afadin/alpha-actinin-binding protein	0.852358	0.596215	0.00156191	0.0197731
AT5G39730	AIG2-like (avirulence induced gene) family protein	0.985882	0.806045	0.00141759	0.00908329
AT2G24390	AIG2-like (avirulence induced gene) family protein	0.892464	0.905221	0.00462847	0.00911832
AT4G31310	AIG2-like family protein	1.24477	0.944024	0.000904934	0.00888411
AT1G29250	Alba DNA/RNA-binding protein	0.694443	1.02931	0.0324218	0.0142396
AT2G34160	Alba DNA/RNA-binding protein	0.831681	0.874668	0.023521	0.0366089
AT5G25770	alpha/beta-Hydrolases superfamily protein	0.439892	0.545458	0.0183046	0.0164181
AT1G79010	Alpha-helical ferredoxin	0.972901	0.759474	0.000855717	0.00755187
AT2G38710	AMMECR1 family	0.712106	0.566992	0.0116345	0.0486666
AT5G12320	Ankyrin repeat family protein	1.35827	1.25132	0.00292128	0.00944865
AT3G09890	Ankyrin repeat family protein	0.691278	0.805132	0.00603001	0.00646363
AT3G04710	ankyrin repeat family protein	0.856352	0.899411	0.0131846	0.0217989
AT1G35720	Annexin 1	1.12783	0.853838	0.00140688	0.0133819
AT5G65020	Annexins 2	1.69019	1.12156	0.000162231	0.00346931
AT1G13330	Arabidopsis Hop2 homolog	1.74921	1.12703	0.0002172	0.00623717
AT3G52300	ATP synthase D chain, mitochondrial	2.25139	1.59666	0.000150988	0.00292841
AT1G13690	ATPase E1	0.714194	0.572646	0.00967053	0.0414261
AT1G12410	ATP-dependent Clp protease proteolytic subunit-related protein 2, chloroplastic	1.32052	1.17722	0.00211127	0.00886611
AT5G15160	BANQUO 2	1.68676	1.26121	0.000210145	0.00292841
AT1G17880	basic transcription factor 3	0.64587	0.492856	0.00657317	0.0369427
AT1G70410	beta carbonic anhydrase 4	0.573209	0.525288	0.0184579	0.0451682
AT5G09830	BolA-like family protein	0.827453	0.590356	0.00287375	0.0267522
AT1G12310	Calcium-binding EF-hand family protein	1.67774	1.29188	0.000223158	0.00292841
AT2G44310	Calcium-binding EF-hand family protein	1.03764	0.875046	0.00854544	0.0314943
AT2G43290	Calcium-binding EF-hand family protein	0.572662	0.561462	0.00785835	0.0180895
AT1G69510	cAMP-regulated phosphoprotein 19-related protein	1.11809	0.815807	0.00185327	0.0192669
AT1G47960	cell wall / vacuolar inhibitor of fructosidase 1	0.791744	0.438672	0.00165401	0.0442108
AT3G50360	Centrin 2	1.79431	1.1246	0.000114457	0.00292841
AT2G35795	Chaperone DnaJ-domain superfamily protein	1.07688	0.907184	0.00873206	0.0319185
AT1G56680	Chitinase family protein	0.887833	0.884093	0.0225861	0.0423079
AT1G69370	chorismate mutase 3	0.54769	0.573851	0.0218381	0.0338877
AT5G55200	Co-chaperone GrpE family protein	0.862252	0.729185	0.00620791	0.0254752
AT2G03690	coenzyme Q biosynthesis Coq4 family protein / ubiquinone biosynthesis Coq4 family protein	0.620399	0.593439	0.0212316	0.0451272
AT4G10100	co-factor for nitrate, reductase and xanthine dehydrogenase 7	0.783517	0.765854	0.0135289	0.0281003
AT5G15960	Cold and ABA inducible protein (KIN1)	1.18336	0.819449	0.00397606	0.0356208
AT4G39260	cold, circadian rhythm, and RNA binding 1	0.734677	0.471164	0.00459809	0.049948
AT1G20440	Cold-regulated 47	1.54175	1.31432	0.00690778	0.0265431
AT3G62810	Complex 1 family protein / LVR family protein	1.56042	1.11231	0.000345609	0.00587366
AT5G23395	Cox19-like CHCH family protein	0.606107	0.627844	0.0227347	0.0373223
AT4G34120	Cystathionine beta-synthase (CBS) family protein	0.766605	0.68663	0.0108087	0.0314943
AT4G16500	Cystatin/monellin superfamily protein	1.30613	0.927688	0.000110644	0.00292841
AT5G12140	Cystatin-1	1.30095	1.00371	0.000906382	0.00834591
AT2G46650	cytochrome B5 isoform C	0.924832	0.732359	0.00421967	0.0242766
AT4G32470	Cytochrome b-c1 complex subunit 7-1	2.02841	1.0866	0.0002724	0.0170316
AT5G16060	Cytochrome c oxidase (COX) biogenesis protein Cmc1-like	2.23908	1.48445	0.000103572	0.00292841
AT3G15352	Cytochrome c oxidase 17 (COX17)	1.66106	1.38966	0.00124349	0.00730988
AT1G69750	Cytochrome c oxidase 19-2 (COX19-2)	1.11592	0.93305	0.000733154	0.00543985
AT1G22450	cytochrome C oxidase 6B	0.731175	0.727266	0.0212316	0.0399703
AT5G58005	Cytochrome c oxidase 6B-1 (COX6B-1)	1.68822	1.0929	0.0002172	0.00623717
AT4G10040	Cytochrome C-2	1.70344	1.26128	0.00109457	0.0115997
AT2G43535	Defensin-like protein 196	1.84347	1.5808	0.000205316	0.00292841
AT1G64750	Deletion of SUV3 suppressor 1	1.03917	0.871205	0.00153648	0.00888411
AT5G13450	delta subunit of Mt ATP synthase	0.738767	0.807817	0.03439	0.0442109
AT2G33430	differentiation and greening-like 1	0.687081	0.55819	0.0124691	0.0485234
AT3G06610	DNA-binding enhancer protein-related	1.44489	0.966244	0.000578732	0.0112339
AT1G11475	DNA-directed RNA polymerases II, IV and V subunit 10	1.32092	0.931767	0.000321046	0.00587366
AT4G25370	Double Clp-N motif protein	1.56368	1.25843	0.000348613	0.00325824
AT1G29850	Double-stranded DNA-binding family protein	2.17584	1.06859	0.000162231	0.0136209
AT4G00420	Double-stranded RNA-binding domain (DsRBD)-containing protein	0.877534	0.630201	0.0037276	0.0307968
AT3G10940	dual specificity protein phosphatase (DsPTP1) family protein	0.724343	0.444077	0.00325365	0.0469843
AT5G25940	Early nodulin-related	1.46607	1.13358	0.000321009	0.00358915
AT1G02930	Early response to dehydration (ERD11)	0.686882	0.91779	0.00942773	0.00586298
AT3G20390	endoribonuclease L-PSP family protein	0.770438	0.842459	0.0355579	0.0455675
AT5G35620	Eukaryotic initiation factor 4E protein	0.754085	0.557454	0.00615971	0.0391621
AT2G39700	expansin A4	0.664637	0.989103	0.0329228	0.0143836
AT1G42960	expressed protein localized to the inner membrane of the chloroplast.	0.646986	0.537376	0.013569	0.0478917
AT2G04700	ferredoxin thioredoxin reductase catalytic beta chain family protein	0.797345	0.512569	0.00211127	0.0314943
AT5G23440	ferredoxin/thioredoxin reductase subunit A (variable subunit) 1	0.79202	0.690783	0.0037276	0.0157132
AT5G08410	Ferredoxin/thioredoxin reductase subunit A (variable subunit) 2	1.26715	0.933528	0.000795247	0.00904172
AT5G58240	FRAGILE HISTIDINE TRIAD	0.762759	0.669776	0.00494308	0.0184742
AT1G03970	G-box binding factor 4	0.676422	0.494557	0.00622531	0.0409804
AT1G14060	GCK domain-containing protein	0.825214	0.699063	0.0111112	0.0390831
AT5G03610	GDSL-like Lipase/Acylhydrolase superfamily protein	0.787204	0.593105	0.00292128	0.0228709
AT2G14900	Gibberellin-regulated family protein	1.21651	0.773117	0.00431855	0.0496082
AT1G80190	GINS complex subunit 1-like protein	1.22348	0.741863	0.000423562	0.0138986
AT3G15660	glutaredoxin 4	0.919852	0.848144	0.00551084	0.0169823
AT2G25080	glutathione peroxidase 1	0.791708	0.565479	0.00494308	0.0369427
AT1G63460	glutathione peroxidase 8	0.790351	0.737708	0.00992121	0.0258178
AT1G02920	glutathione S-transferase 7	0.848261	0.85449	0.00210158	0.00556469
AT2G02930	Glutathione S-transferase F3	1.19189	1.08235	0.00043839	0.00292841
AT5G42150	Glutathione S-transferase family protein	0.993061	0.530973	0.000680173	0.0293667
AT2G30870	glutathione S-transferase PHI 10	0.712066	0.742349	0.0166312	0.027531
AT4G02520	Glutathione S-transferase PHI 2	0.867404	1.01352	0.00261794	0.00313797
AT2G47730	glutathione S-transferase phi 8	0.64308	0.63079	0.0204829	0.0403576
AT2G30860	Glutathione S-transferase PHI 9	1.01399	1.36518	0.0106541	0.00623717
AT1G78380	glutathione S-transferase TAU 19	0.835273	0.635159	0.00323135	0.0235433
AT2G02390	glutathione S-transferase zeta 1	0.797987	0.846821	0.00841721	0.0136227
AT2G05520	Glycine-rich protein 3	1.05593	0.895838	0.0111754	0.0390831
AT1G23100	GroES-like family protein	0.861288	0.695791	0.00277959	0.0170316
AT3G60210	GroES-like family protein	0.759346	0.605252	0.00872298	0.0390831
AT3G10520	Haemoglobin 2	1.13312	0.73178	0.00174585	0.0281003
AT2G33255	Haloacid dehalogenase-like hydrolase (HAD) superfamily protein	0.786787	0.512535	0.00493606	0.0493219
AT2G38740	Haloacid dehalogenase-like hydrolase (HAD) superfamily protein	0.772035	0.833639	0.0178268	0.0259292
AT5G44730	Haloacid dehalogenase-like hydrolase (HAD) superfamily protein	0.479887	0.570193	0.0178648	0.0184742
AT4G15802	Heat shock factor binding protein	1.43119	1.16814	0.00201823	0.01316
AT2G17560	High mobility group B4	1.27145	0.82978	0.00383058	0.0428331
AT1G31160	HISTIDINE TRIAD NUCLEOTIDE-BINDING 2	0.918471	0.877999	0.00365298	0.00944865
AT3G44750	histone deacetylase 3	0.505939	0.590699	0.0470337	0.0478209
AT3G20670	histone H2A 13	0.852467	0.647102	0.00615627	0.0354386
AT1G51060	Histone H2A protein	1.13084	0.758719	0.000991795	0.0168331
AT1G66240	homolog of anti-oxidant 1	0.883636	0.467986	0.00136196	0.0448334
AT2G18910	Hydroxyproline-rich glycoprotein family protein	1.09932	0.708438	0.00325365	0.0400141
AT4G13720	Inosine triphosphate pyrophosphatase family protein	0.877519	0.822978	0.00584189	0.0168331
AT5G16440	Isopentenyl diphosphate isomerase 1	1.26601	1.04566	0.000617137	0.00502461
AT3G02780	Isopentenyl-diphosphate Delta-isomerase II, chloroplastic	1.44007	1.10921	0.000185417	0.00292841
AT2G23120	Late embryogenesis abundant protein, group 6	0.944385	0.949612	0.0149028	0.0279927
AT1G53070	Legume lectin family protein	0.597026	0.526373	0.0109527	0.0331223
AT2G38530	lipid transfer protein 2	0.988225	0.856542	0.0165107	0.0495816
AT5G59320	Lipid transfer protein 3	1.85294	1.72572	0.00364191	0.0110763
AT3G51600	Lipid transfer protein 5	2.32841	2.24676	0.00239951	0.00702541
AT1G61150	LisH and RanBPM domains containing protein	1.15517	0.779883	0.0014885	0.0212405
AT1G06060	LisH and RanBPM domains containing protein	0.71486	0.547818	0.00279153	0.0206054
AT4G29305	low-molecular-weight cysteine-rich 25	0.989795	0.836873	0.0116762	0.0405907
AT4G34700	LYR family of Fe/S cluster biogenesis protein	1.23449	0.736631	0.000880149	0.0239505
AT2G39725	LYR family of Fe/S cluster biogenesis protein	0.697342	0.396852	0.00198351	0.0451272
AT2G21870	Male gametophyte defective 1 (MGP1)	1.92198	1.16306	0.000549842	0.0170991
AT2G15890	Maternal effect embryo arrest 14	1.14502	0.741128	0.000410265	0.0096168
AT1G04630	Maternal effect embryo arrest 4	1.05986	0.868065	0.00124349	0.00788214
AT3G44100	MD-2-related lipid recognition domain-containing protein	0.580498	0.490558	0.0146635	0.0483225
AT4G04780	mediator 21	0.735416	0.800138	0.0367805	0.0478917
AT1G26665	Mediator complex, subunit Med10	0.500616	0.592648	0.0325028	0.0319109
AT1G07950	Mediator of RNA polymerase II transcription subunit 22b	1.17083	1.15584	0.0111825	0.0239505
AT4G29170	Meiotic nuclear division protein 1	1.228	0.828876	0.0002172	0.00535013
AT2G24940	membrane-associated progesterone binding protein 2	0.5898	0.657673	0.0227521	0.0293667
AT1G65260	Membrane-associated protein, vesicle-inducing protein in plastids 1 (VIPP1)	1.69356	1.23206	0.000182273	0.00292841
AT2G23820	Metal-dependent phosphohydrolase	1.21834	1.04151	0.000390419	0.00292841
AT4G04830	methionine sulfoxide reductase B5	0.931325	0.821377	0.00210158	0.00904172
AT3G47690	microtubule end binding protein EB1A	0.893761	0.836419	0.0220299	0.049787
AT1G65290	Mitochondrial acyl carrier protein 2	1.02706	0.835263	0.0016642	0.0107516
AT5G05990	Mitochondrial glycoprotein family protein	1.17389	0.928064	0.000410265	0.00430699
AT1G61570	Mitochondrial import inner membrane translocase subunit 13 (TIM13)	1.62933	1.06679	0.000410265	0.00944865
AT5G50810	Mitochondrial import inner membrane translocase subunit 8 (TIM8)	1.82408	1.47465	0.00093789	0.0070499
AT3G46560	Mitochondrial import inner membrane translocase subunit 9 (TIM9)	1.97105	1.39131	0.00010376	0.00292841
AT5G08040	Mitochondrial import receptor subunit TOM5 homolog	1.45541	1.08845	0.00171445	0.0167292
AT5G41685	Mitochondrial outer membrane translocase complex, subunit Tom7	0.65004	0.790816	0.0206659	0.0197731
AT1G70660	MMS ZWEI homologue 2	0.556973	0.46501	0.0145242	0.0495816
AT3G18165	Modifier of snc1,4	1.2709	0.961051	0.00153386	0.0138986
AT2G42680	Multiprotein bridging factor 1A	1.71548	0.991326	0.000880149	0.0261102
AT3G58680	Multiprotein bridging factor 1B	1.31499	0.89351	0.000348613	0.00721605
AT3G24500	Multiprotein bridging factor 1C	1.3127	0.954164	0.00785682	0.048412
AT5G59210	myosin heavy chain-related	0.644771	0.768421	0.0482032	0.0456185
AT3G06310	NADH dehydrogenase 1 alpha subcomplex subunit 8-A	1.66747	1.45446	0.000338684	0.00292841
AT5G18800	NADH dehydrogenase 1 alpha subcomplex subunit 8-B	1.12541	0.886328	0.00615627	0.0314943
AT2G02050	NADH-ubiquinone oxidoreductase B18 subunit, putative	2.68324	1.89434	0.00010376	0.00292841
AT5G47890	NADH-ubiquinone oxidoreductase B8 subunit, putative	1.53159	1.19737	0.000162231	0.00292841
AT3G03070	NADH-ubiquinone oxidoreductase-related	1.1313	0.911559	0.00124973	0.00886611
AT5G67590	NADH-ubiquinone oxidoreductase-related	0.480562	0.645638	0.0301337	0.0200213
AT3G27890	NADPH:quinone oxidoreductase	0.664911	0.636621	0.00852594	0.0206054
AT3G49470	nascent polypeptide-associated complex subunit alpha-like protein 2	0.860649	0.751289	0.0071769	0.0254752
AT5G13850	nascent polypeptide-associated complex subunit alpha-like protein 3	0.864606	0.633051	0.00261794	0.0236606
AT1G33040	nascent polypeptide-associated complex subunit alpha-like protein 5	0.914684	0.706461	0.00733068	0.0390277
AT5G49940	NIFU-like protein 2	0.583873	0.578569	0.0207009	0.0393508
AT2G33740	Nitrogen regulatory PII-like, alpha/beta	0.493848	0.467665	0.021174	0.0462385
AT2G33845	Nucleic acid-binding, OB-fold-like protein	0.663452	0.508157	0.00615627	0.0340529
AT5G63310	nucleoside diphosphate kinase 2	0.662115	0.551679	0.00985327	0.0369427
AT2G19480	nucleosome assembly protein 1;2	0.732606	0.824401	0.0403028	0.0462802
AT5G56950	Nucleosome assembly protein 1;3	1.15243	0.905968	0.00124349	0.00944865
AT2G25840	Nucleotidylyl transferase superfamily protein	0.570018	0.585117	0.016272	0.0281569
AT3G52420	Outer envelope membrane protein 7	1.37796	1.03768	0.00043839	0.00587366
AT2G28900	outer plastid envelope protein 16-1	0.49493	0.635647	0.0402434	0.0303646
AT2G43480	Peroxidase superfamily protein	0.59693	0.460468	0.0073387	0.0390831
AT2G18150	Peroxidase superfamily protein	0.746382	0.854425	0.0112415	0.0136209
AT2G18980	Peroxidase superfamily protein	0.454415	0.409039	0.015232	0.0413615
AT3G03490	peroxin 19-1	0.655428	0.55296	0.00969348	0.0346575
AT5G17550	Peroxin 19-2 (PEX19-2)	1.15087	0.915988	0.0064277	0.0314943
AT1G22170	Phosphoglycerate mutase family protein	0.835405	0.691617	0.00230781	0.0136209
AT4G38370	Phosphoglycerate mutase family protein	0.826587	0.559501	0.00599917	0.0500902
AT3G60440	Phosphoglycerate mutase family protein	0.559658	0.458234	0.00964231	0.0390161
AT2G47550	Plant invertase/pectin methylesterase inhibitor superfamily	0.841281	0.797208	0.00873206	0.0220071
AT5G62350	Plant invertase/pectin methylesterase inhibitor superfamily protein	1.1223	0.856144	0.00413738	0.0267522
AT2G43710	Plant stearoyl-acyl-carrier-protein desaturase family protein	0.91257	0.781981	0.00453118	0.0190242
AT3G27310	plant UBX domain-containing protein 1	0.937265	0.847504	0.0087341	0.0258178
AT1G32580	Plastid developmental protein DAG, putative	1.0908	0.702305	0.000241282	0.00686212
AT2G35240	plastid developmental protein DAG, putative	0.69875	0.551823	0.00348358	0.0212405
AT1G66480	plastid movement impaired 2	0.784685	0.581902	0.00690778	0.0420024
AT3G26080	plastid-lipid associated protein PAP / fibrillin family protein	0.758958	0.546682	0.00654854	0.0442994
AT5G26667	P-loop containing nucleoside triphosphate hydrolases superfamily protein	0.844492	0.624227	0.00518636	0.033866
AT1G04690	potassium channel beta subunit 1	0.71244	0.8035	0.00400021	0.0056341
AT2G07340	Prefoldin 1	1.77397	1.28305	0.00017071	0.00292841
AT5G23290	Prefoldin 5	1.70637	0.934886	0.000103572	0.00315561
AT1G29990	Prefoldin 6	2.34823	1.70049	0.000103572	0.00292841
AT2G23930	probable small nuclear ribonucleoprotein G	0.615754	0.487125	0.00732407	0.0350372
AT2G20530	prohibitin 6	0.747678	0.648572	0.0163207	0.0489673
AT5G66140	proteasome alpha subunit D2	0.719939	0.641458	0.00962167	0.0289731
AT3G44620	protein tyrosine phosphatases;protein tyrosine phosphatases	0.548114	0.478142	0.00689304	0.024787
AT1G71950	Proteinase inhibitor, propeptide	0.836958	0.582185	0.00339277	0.0314943
AT3G16420	PYK10-binding protein 1	0.587542	0.653098	0.0375822	0.0453889
AT4G17870	Pyrabactin resistance/regulatory components of ABA receptor (PYR1/RCAR11)	0.547268	0.552479	0.0227521	0.0408453
AT1G01050	Pyrophosphorylase 1	1.29105	0.894902	0.00125179	0.0173388
AT2G18230	pyrophosphorylase 2	0.825104	0.695295	0.00422635	0.0195798
AT5G48540	receptor-like protein kinase-related family protein	0.939912	0.900038	0.00877989	0.0212405
AT2G02990	Ribonuclease 1	1.04357	0.858498	0.00537357	0.024787
AT2G39780	ribonuclease 2	0.802301	0.59067	0.00295191	0.0248271
AT3G12370	Ribosomal protein L10 family protein	0.92889	1.04237	0.00785682	0.00944865
AT3G06040	Ribosomal protein L12/ ATP-dependent Clp protease adaptor protein ClpS family protein	1.36309	1.07805	0.00153648	0.0117402
AT5G27820	Ribosomal protein L18p/L5e	1.84619	1.04527	0.000826787	0.0267522
AT5G55125	Ribosomal protein L31	2.17773	1.39686	0.000103572	0.00292841
AT2G32060	Ribosomal protein L7Ae/L30e/S12e/Gadd45 family protein	1.37958	1.07279	0.000795247	0.00727513
AT4G12600	Ribosomal protein L7Ae/L30e/S12e/Gadd45 family protein	1.26688	1.03226	0.00402708	0.0212405
AT1G15930	Ribosomal protein L7Ae/L30e/S12e/Gadd45 family protein	0.865325	0.699713	0.0068035	0.0314054
AT5G27700	Ribosomal protein S21e	0.578829	0.515405	0.0154974	0.0431254
AT3G63190	Ribosome recycling factor, chloroplast precursor	1.56758	1.33211	0.000410265	0.00292841
AT5G09920	RNA polymerase II, Rpb4, core protein	1.07523	0.893694	0.000855717	0.00590418
AT1G02840	RNA-binding (RRM/RBD/RNP motifs) family protein	0.574307	0.478694	0.0110262	0.0405907
AT3G22680	RNA-DIRECTED DNA METHYLATION 1	0.870546	0.611904	0.00221057	0.024419
AT2G16600	rotamase CYP 3	0.70179	0.784534	0.0363876	0.0436133
AT3G05500	Rubber elongation factor protein (REF)	0.838024	0.641385	0.00513988	0.0303646
AT1G80230	Rubredoxin-like superfamily protein	0.872282	0.58393	0.00211744	0.0278968
AT1G13930	Salt tolerance-related protein	1.59128	1.1044	0.00230685	0.0260915
AT5G25080	Sas10/Utp3/C1D family	1.00526	0.71352	0.00494308	0.0380493
AT1G05720	Selenoprotein family protein	1.36296	0.838824	0.000223158	0.00779207
AT1G30070	SGS domain-containing protein	0.946498	0.586687	0.00124349	0.0248271
AT2G35120	Single hybrid motif superfamily protein	0.608239	0.540548	0.0146653	0.0413983
AT4G13520	Small acidic protein 1	1.433	0.946197	0.000163432	0.00364125
AT1G03330	Small nuclear ribonucleoprotein family protein	1.48692	0.862614	0.000321009	0.0133819
AT2G18740	Small nuclear ribonucleoprotein family protein	1.24316	0.864995	0.0004574	0.00819605
AT2G47640	Small nuclear ribonucleoprotein family protein	0.946159	0.57268	0.00124349	0.0267522
AT4G26840	Small ubiquitin-like modifier 1	1.54452	1.17004	0.0002172	0.00292841
AT5G61210	soluble N-ethylmaleimide-sensitive factor adaptor protein 33	0.960958	0.621423	0.00413286	0.0457631
AT3G02180	SPIRAL1-like3	0.798896	0.626264	0.00630943	0.0324479
AT4G14342	Splicing factor 3B subunit 5/RDS3 complex subunit 10	1.24021	0.997417	0.000795247	0.00623717
AT5G63670	SPT4 homolog 2	1.15246	0.805239	0.00174585	0.0214359
AT5G09240	ssDNA-binding transcriptional regulator	1.43541	0.947518	0.00021251	0.00562956
AT5G09250	ssDNA-binding transcriptional regulator	0.547222	0.695653	0.045757	0.0349262
AT2G31670	Stress responsive alpha-beta barrel domain protein	0.633409	0.62751	0.012994	0.0261598
AT4G08390	Stromal ascorbate peroxidase (sAPX)	1.11605	1.04959	0.0125249	0.0305632
AT4G22220	SufE/NifU family protein	0.962494	0.638061	0.00471444	0.0456874
AT5G66040	sulfurtransferase protein 16	0.613065	0.542308	0.00991935	0.0307268
AT4G26810	SWIB/MDM2 domain superfamily protein	1.62528	1.04121	0.000103572	0.00292841
AT2G14880	SWIB/MDM2 domain superfamily protein	1.28912	0.693819	0.00093789	0.033866
AT1G11890	Synaptobrevin family protein	0.921795	0.706949	0.00287375	0.021067
AT3G24350	syntaxin of plants 32	0.668502	0.461251	0.00314945	0.0314943
AT1G62730	Terpenoid synthases superfamily protein	0.730751	0.624053	0.00701455	0.0267522
AT5G02590	Tetratricopeptide repeat (TPR)-like superfamily protein	1.00997	0.841496	0.00124349	0.00730988
AT3G53560	Tetratricopeptide repeat (TPR)-like superfamily protein	1.06774	0.694164	0.00223475	0.0314943
AT3G59280	Thaxtomin resistance protein TXR1	1.89989	1.31872	0.000321046	0.0062019
AT3G02730	thioredoxin F-type 1	0.867456	0.565651	0.0037276	0.0420024
AT1G31020	thioredoxin O2	0.754956	0.576262	0.00701455	0.0390831
AT5G42850	Thioredoxin superfamily protein	1.64988	1.2118	0.000227	0.00358915
AT3G26060	Thioredoxin superfamily protein	0.917104	0.520728	0.00167701	0.0413983
AT4G08280	Thioredoxin superfamily protein	0.778099	0.576589	0.00603001	0.0386495
AT1G29810	Transcriptional coactivator/pterin dehydratase	1.20099	0.750806	0.00131597	0.0254752
AT1G66070	Translation initiation factor eIF3 subunit J	1.64138	1.24644	0.000496598	0.0061215
AT5G37475	Translation initiation factor eIF3 subunit J	1.14246	0.82329	0.00198351	0.0206054
AT1G54290	Translation initiation factor SUI1 family protein	1.52549	1.11393	0.00431441	0.0314943
AT5G43970	Translocase of outer membrane 22-V	1.3863	0.943919	0.000261508	0.00587366
AT2G43510	trypsin inhibitor protein 1	0.849894	0.733128	0.00172671	0.00883744
AT2G30410	Tubulin folding cofactor A (KIESEL)	2.24815	1.53125	0.000125646	0.00292841
AT2G30260	U2 small nuclear ribonucleoprotein B	1.43572	1.36921	0.00261338	0.00766069
AT1G15120	Ubiquinol-cytochrome C reductase hinge protein	1.96845	1.39838	0.000795247	0.0105824
AT3G52730	Ubiquinol-cytochrome C reductase UQCRX/QCR9-like family protein	1.13592	0.853963	0.000182273	0.00292841
AT4G17510	ubiquitin C-terminal hydrolase 3	0.75266	0.593744	0.0097502	0.044102
AT5G42300	ubiquitin-like protein 5	0.889957	0.601214	0.00246058	0.0293667
AT1G68185	Ubiquitin-like superfamily protein	0.870195	0.665223	0.00596998	0.0336635
AT5G59290	UDP-glucuronic acid decarboxylase 3	0.76451	0.666231	0.0117844	0.0369427
AT2G28760	UDP-XYL synthase 6	0.602054	0.557743	0.0200953	0.0475355
AT1G80890	Unknown Protein	2.0276	1.39884	0.000103572	0.00292841
AT2G31490	Unknown Protein	1.69067	1.15708	0.00010376	0.00292841
AT5G17610	Unknown Protein	2.16413	1.36842	0.000110644	0.00292841
AT2G28430	Unknown Protein	1.61631	1.06054	0.000129683	0.00292841
AT1G16850	Unknown Protein	1.52602	1.09351	0.000129683	0.00292841
AT4G15790	Unknown Protein	2.18358	1.71729	0.0001395	0.00292841
AT4G17010	Unknown Protein	1.60649	1.15043	0.000160501	0.00292841
AT4G33100	Unknown Protein	1.56179	1.12311	0.000162231	0.00292841
AT5G12240	Unknown Protein	1.74179	1.13791	0.00017071	0.0042882
AT2G43780	Unknown Protein	1.31206	0.946679	0.000178443	0.00292841
AT5G03660	Unknown Protein	2.29466	1.39474	0.00018902	0.00661364
AT5G09270	Unknown Protein	1.3753	1.04776	0.00018902	0.00292841
AT4G20150	Unknown Protein	1.68421	1.09049	0.000201438	0.00565518
AT5G17280	Unknown Protein	1.60906	1.1901	0.0002172	0.00325824
AT4G32915	Unknown Protein	1.28589	0.943248	0.000345609	0.00543985
AT1G16000	Unknown Protein	1.36094	1.14477	0.000348613	0.00292841
AT5G01350	Unknown Protein	1.32979	0.77285	0.000365648	0.014851
AT5G65207	Unknown Protein	1.63602	1.2545	0.000410265	0.00535013
AT1G20430	Unknown Protein	1.5169	1.10361	0.000410265	0.00618887
AT4G18400	Unknown Protein	1.41103	1.08851	0.00043839	0.00543985
AT5G16950	Unknown Protein	1.09949	0.801719	0.00043839	0.00644694
AT1G10865	Unknown Protein	1.91021	1.10871	0.000483346	0.0184742
AT2G31725	Unknown Protein	1.24975	0.965938	0.00065139	0.00644694
AT5G51960	Unknown Protein	2.10367	1.17213	0.000659487	0.0253392
AT1G65032	Unknown Protein	1.10803	0.777254	0.000659487	0.00944865
AT5G47570	Unknown Protein	1.12198	0.830163	0.000826787	0.00908329
AT3G05070	Unknown Protein	2.2241	1.5202	0.000855717	0.0137978
AT2G24970	Unknown Protein	1.21765	0.969604	0.000904934	0.00727513
AT2G42310	Unknown Protein	1.00265	0.928252	0.00103603	0.00428631
AT1G67350	Unknown Protein	1.00194	0.597147	0.00104549	0.0260915
AT2G24020	Unknown Protein	1.34839	1.16218	0.00124349	0.00644694
AT3G01130	Unknown Protein	1.0096	0.711497	0.00124973	0.0164181
AT1G47820	Unknown Protein	1.28758	0.802147	0.00136196	0.0265295
AT2G43720	Unknown Protein	1.17721	0.959394	0.00136196	0.00888411
AT1G05060	Unknown Protein	1.10092	0.949799	0.00136196	0.00708502
AT1G22140	Unknown Protein	1.03354	0.725946	0.0014886	0.0184742
AT5G64180	Unknown Protein	1.24727	0.967836	0.00153386	0.012904
AT1G19530	Unknown Protein	1.00613	0.593073	0.00167347	0.0364443
AT4G23885	Unknown Protein	1.63021	1.20637	0.00174585	0.0176129
AT5G08060	Unknown Protein	1.02742	0.625976	0.00174585	0.0335075
AT1G16810	Unknown Protein	1.73789	0.997279	0.00186847	0.0428331
AT3G60660	Unknown Protein	1.12728	0.824905	0.00211127	0.0206021
AT1G42480	Unknown Protein	1.43362	0.988496	0.0037276	0.0346575
AT5G51040	Unknown Protein	1.05844	0.957891	0.0117844	0.032333
AT5G40600	Unknown Protein	0.758443	0.549082	0.00124349	0.0138986
AT5G65880	Unknown Protein	0.952185	0.687105	0.00140201	0.0162517
AT5G39600	Unknown Protein	0.904074	0.730786	0.0014885	0.00957054
AT3G52920	Unknown Protein	0.983879	0.595327	0.00166528	0.0329311
AT1G15230	Unknown Protein	0.94279	0.749229	0.00167701	0.0126122
AT4G26410	Unknown Protein	0.723317	0.580143	0.00261794	0.0169823
AT4G00860	Unknown Protein	0.884222	0.542145	0.0033688	0.0478209
AT2G33585	Unknown Protein	0.754863	0.468576	0.00348358	0.047156
AT1G05730	Unknown Protein	0.833249	0.59765	0.00370683	0.0305632
AT4G33640	Unknown Protein	0.928695	0.74156	0.0037276	0.0214218
AT4G38495	Unknown Protein	0.843229	0.650962	0.00383058	0.0248271
AT3G51100	Unknown Protein	0.928794	0.611197	0.00431855	0.0445989
AT3G25400	Unknown Protein	0.73449	0.598956	0.00496587	0.0242766
AT1G12530	Unknown Protein	0.647949	0.453206	0.0055705	0.0430386
AT4G22320	Unknown Protein	0.778084	0.537714	0.0056161	0.044917
AT4G18692	Unknown Protein	0.684865	0.495853	0.00583516	0.0399703
AT3G21400	Unknown Protein	0.595841	0.464645	0.00664562	0.0340529
AT3G10020	Unknown Protein	0.967749	0.939037	0.00690778	0.0170316
AT5G47090	Unknown Protein	0.823506	0.699962	0.00692197	0.0267522
AT5G55940	Unknown Protein	0.722003	0.622786	0.00692197	0.0258178
AT1G03250	Unknown Protein	0.584716	0.4198	0.00692197	0.0465287
AT1G77710	Unknown Protein	0.733093	0.561699	0.00716176	0.0390847
AT1G80940	Unknown Protein	0.759025	0.612002	0.00732407	0.0329311
AT5G02550	Unknown Protein	0.680172	0.653491	0.00863519	0.0206054
AT5G08540	Unknown Protein	0.796782	0.624726	0.00920927	0.0428331
AT4G32930	Unknown Protein	0.774367	0.652785	0.0110262	0.0391621
AT2G41350	Unknown Protein	0.717753	0.73705	0.0110262	0.020492
AT1G27300	Unknown Protein	0.845115	0.840981	0.0156943	0.0304502
AT2G17705	Unknown Protein	0.460902	0.4742	0.0248653	0.0412023
AT2G46000	Unknown Protein	0.687837	0.688315	0.0253609	0.0456874
AT5G04520	Unknown Protein	0.518404	0.672196	0.0269633	0.0206021
AT3G07568	Unknown Protein	0.537745	0.58573	0.0300059	0.0399703
AT2G23370	Unknown Protein	0.511158	0.622992	0.0331565	0.0303646
AT1G69210	Unknown Protein	0.682918	0.767616	0.0431598	0.0493219
AT4G11150	vacuolar ATP synthase subunit E1	0.630373	0.503092	0.00325365	0.0197731
AT4G23710	Vacuolar ATP synthase subunit G2	1.46647	1.10554	0.000185417	0.00292841
AT3G01390	Vacuolar membrane ATPase 10	1.75746	1.21384	0.000416659	0.00773821
AT2G06530	Vacuolar protein sorting-associated protein (VPS2.1)	1.62763	1.43747	0.00104549	0.00556469
AT5G44560	Vacuolar protein sorting-associated protein (VPS2.2)	1.17717	0.880002	0.00172671	0.0168331
AT2G19830	Vacuolar protein sorting-associated protein (VPS32.1)	1.47259	1.09458	0.0002172	0.00325824
AT4G29160	Vacuolar protein sorting-associated protein (VPS32.2)	1.61563	1.27586	0.00018902	0.00292841
AT3G53120	Vacuolar protein sorting-associated protein (VPS37.1)	1.25252	0.948935	0.000826787	0.00834591
AT2G36680	Vacuolar protein sorting-associated protein (VPS37.2)	1.50232	1.18057	0.000261508	0.00292841
AT1G73030	Vacuolar protein sorting-associated protein (VPS46.2) + CHMP1A	1.3622	1.00074	0.00163642	0.0169823
AT3G10640	Vacuolar protein sorting-associated protein (VPS60.1)	0.60947	0.595595	0.00655035	0.0158608
AT5G04850	Vacuolar protein sorting-associated protein (VPS60.2)	1.21518	1.15524	0.000680173	0.00292841
AT1G09850	xylem bark cysteine peptidase 3	0.45181	0.437397	0.0227502	0.0462802
AT4G14130	xyloglucan endotransglucosylase/hydrolase 15	0.687811	0.728532	0.021174	0.0318285
AT4G30280	xyloglucan endotransglucosylase/hydrolase 18	0.551821	0.555029	0.0288004	0.0495816
AT5G57655	xylose isomerase family protein	0.620175	0.656395	0.020798	0.0314943
AT1G44835	YbaK/aminoacyl-tRNA synthetase-associated domain	0.766779	0.802537	0.0069539	0.0126122
AT3G49010	60S ribosomal protein L13-1	-3.14277	-2.82442	0.000680173	0.00328908
AT3G55280	60S ribosomal protein L23A-2	-1.78073	-1.53651	0.00942773	0.0314943
AT5G58270	ABC transporter of the mitochondrion 3	-0.666736	-0.677928	0.0249653	0.0429561
AT1G36160	acetyl-CoA carboxylase 1	-0.695066	-0.625554	0.0122214	0.033866
AT1G69040	ACT domain repeat 4	-0.559502	-0.519624	0.00964231	0.0254752
AT3G49870	ADP-ribosylation factor-like A1C	-0.430421	-0.476258	0.0224494	0.0296718
AT1G50200	Alanyl-tRNA synthetase	-0.630899	-0.622889	0.0140404	0.0281003
AT5G20960	aldehyde oxidase 1	-0.55512	-0.639974	0.0406138	0.0431706
AT4G13510	ammonium transporter 1;1	-0.49923	-0.816908	0.0288359	0.00818773
AT4G29510	arginine methyltransferase 11	-0.982255	-0.817214	0.00629705	0.0267522
AT2G26430	Arginine-rich cyclin 1	-0.916372	-1.36664	0.0325019	0.0138986
AT5G27970	ARM repeat superfamily protein	-0.866105	-0.659826	0.00547707	0.031652
AT1G13160	ARM repeat superfamily protein	-0.761404	-0.600897	0.00787454	0.0375247
AT3G01780	ARM repeat superfamily protein	-0.792161	-0.800827	0.00862897	0.0171583
AT4G27640	ARM repeat superfamily protein	-0.59648	-0.545653	0.0168694	0.0428331
AT2G34357	ARM repeat superfamily protein	-0.761627	-0.691629	0.019541	0.0490162
AT5G65010	asparagine synthetase 2	-0.545651	-0.566797	0.0328275	0.0498319
AT2G03150	ATP/GTP-binding protein family	-0.723545	-0.806509	0.0140404	0.0184742
AT1G10670	ATP-citrate lyase A-1	-0.832705	-0.837972	0.0134066	0.0254752
AT1G09430	ATP-citrate lyase A-3	-0.679517	-0.763508	0.0247576	0.030675
AT3G57330	autoinhibited Ca2+-ATPase 11	-0.783305	-0.674621	0.0157613	0.0486519
AT3G02260	auxin transport protein (BIG)	-0.549263	-0.569455	0.0223724	0.0365166
AT5G13360	Auxin-responsive GH3 family protein	-0.551675	-0.527232	0.0122305	0.0281003
AT5G62390	BCL-2-associated athanogene 7	-0.878174	-0.863049	0.0146361	0.0296366
AT5G47690	binding	-0.997142	-0.84937	0.00261794	0.0133819
AT1G79150	binding	-0.815934	-0.685958	0.013569	0.0460079
AT4G37640	calcium ATPase 2	-0.84447	-0.721354	0.0122214	0.0406261
AT3G57030	Calcium-dependent phosphotriesterase superfamily protein	-0.687497	-0.866452	0.0251519	0.0212405
AT3G29310	calmodulin-binding protein-related	-0.720734	-0.787878	0.0210126	0.0287568
AT5G23580	calmodulin-like domain protein kinase 9	-0.565989	-0.608947	0.0355552	0.0479019
AT5G26570	catalytics;carbohydrate kinases;phosphoglucan, water dikinases	-0.522675	-0.531297	0.0193526	0.0334704
AT1G51610	Cation efflux family protein	-0.783682	-0.655504	0.00842297	0.031652
AT3G62120	Class II aaRS and biotin synthetases superfamily protein	-1.05606	-1.00066	0.0200953	0.0442109
AT3G02760	Class II aaRS and biotin synthetases superfamily protein	-0.661555	-0.591927	0.00967053	0.0287568
AT5G56680	Class II aminoacyl-tRNA and biotin synthetases superfamily protein	-0.928356	-0.714977	0.002222	0.0176451
AT5G46630	Clathrin adaptor complexes medium subunit family protein	-0.754189	-1.03036	0.0293563	0.0184601
AT3G11130	Clathrin, heavy chain	-1.02531	-0.873443	0.00601231	0.0241647
AT3G11960	Cleavage and polyadenylation specificity factor (CPSF) A subunit protein	-0.587786	-0.583163	0.0166312	0.0319109
AT4G34450	coatomer gamma-2 subunit, putative / gamma-2 coat protein, putative / gamma-2 COP, putative	-0.874049	-0.723871	0.00692197	0.0293667
AT1G62020	Coatomer, alpha subunit	-0.758864	-0.462537	0.0028729	0.0445989
AT2G21390	Coatomer, alpha subunit	-0.559445	-0.586676	0.0193526	0.0305632
AT4G31490	Coatomer, beta subunit	-0.829614	-0.686325	0.0087231	0.033866
AT1G52360	Coatomer, beta' subunit	-0.951008	-0.909782	0.00584189	0.0152729
AT3G19650	cyclin-related	-0.622315	-0.729969	0.0200953	0.0217989
AT3G63400	Cyclophilin-like peptidyl-prolyl cis-trans isomerase family protein	-1.09342	-1.03173	0.00920927	0.0235974
ATMG00160	cytochrome oxidase 2	-0.593443	-0.686315	0.0278308	0.0310763
AT2G24180	Cytochrome P450 monooxygenase, family 71, subfamily B, polypeptide 6	-1.08819	-1.14049	0.0172945	0.0279552
AT2G14100	cytochrome P450, family 705, subfamily A, polypeptide 13	-0.686512	-0.811639	0.0365594	0.0364443
AT4G22710	cytochrome P450, family 706, subfamily A, polypeptide 2	-0.782315	-0.732473	0.00853684	0.022434
AT4G05420	damaged DNA binding protein 1A	-0.994358	-0.869897	0.0101676	0.0321101
AT2G32910	DCD (Development and Cell Death) domain protein	-0.987002	-0.919658	0.00630943	0.0184601
AT4G16630	DEA(D/H)-box RNA helicase family protein	-0.723371	-0.69898	0.0113285	0.0255442
AT5G13570	decapping 2	-0.723792	-0.791973	0.0296339	0.0390847
AT5G40200	DegP protease 9	-0.784218	-0.694155	0.00516074	0.0184742
AT5G63550	DEK domain-containing chromatin associated protein	-1.71945	-1.67307	0.00043839	0.00292841
AT3G48710	DEK domain-containing chromatin associated protein	-1.04852	-1.14425	0.00620791	0.00888411
AT5G64290	dicarboxylate transport 2.1	-1.0063	-0.950521	0.00854544	0.0217962
AT5G12860	dicarboxylate transporter 1	-0.784973	-0.798086	0.0170205	0.0304502
AT2G07727	Di-haem cytochrome, transmembrane;Cytochrome b/b6, C-terminal	-0.805602	-0.899071	0.0355579	0.0428331
AT3G10690	DNA GYRASE A	-0.975265	-0.698134	0.00334018	0.0287282
AT5G64420	DNA polymerase V family	-0.784325	-0.75182	0.00545122	0.0138986
AT4G31210	DNA topoisomerase, type IA, core	-0.750177	-0.895883	0.0195607	0.0200852
AT1G44810	DNA-binding storekeeper protein-related transcriptional regulator	-1.01961	-0.825031	0.00514733	0.0254752
AT4G00238	DNA-binding storekeeper protein-related transcriptional regulator	-0.638161	-0.851998	0.041993	0.027531
AT4G21710	DNA-directed RNA polymerase family protein	-0.657364	-0.694313	0.0352172	0.0500902
AT1G79940	DnaJ / Sec63 Brl domains-containing protein	-0.926555	-0.716435	0.0056657	0.0314943
AT3G11450	DnaJ domain ;Myb-like DNA-binding domain	-0.900745	-0.727083	0.00171445	0.0117505
AT4G21800	Early embryo development protein, Quarte-Quart 2 (QQT2)	-1.19239	-0.925848	0.00339314	0.0223746
AT2G18020	Embryo defective 2296	-1.98538	-1.63235	0.000749976	0.0057606
AT1G02780	Embryo defective 2386	-1.10072	-1.02574	0.00254522	0.00834591
AT5G10840	Endomembrane protein 70 protein family	-1.06699	-1.02061	0.0122305	0.0281003
AT1G07810	ER-type Ca2+-ATPase 1	-0.869716	-0.707729	0.0123982	0.047948
AT5G47880	eukaryotic release factor 1-1	-0.474585	-0.467313	0.0200953	0.0391621
AT4G11420	eukaryotic translation initiation factor 3A	-0.774212	-0.603833	0.00653939	0.033866
AT5G25780	eukaryotic translation initiation factor 3B-2	-0.768186	-0.740857	0.0213547	0.0442109
AT3G21640	FKBP-type peptidyl-prolyl cis-trans isomerase family protein	-0.58139	-0.66649	0.0257793	0.0301248
AT4G25730	FtsJ-like methyltransferase family protein	-0.790997	-0.650191	0.0033688	0.0181304
AT4G10710	global transcription factor C	-0.752963	-0.760815	0.0200953	0.0356208
AT1G63660	GMP synthase (glutamine-hydrolyzing), putative / glutamine amidotransferase, putative	-0.773132	-0.841955	0.0232453	0.0319109
AT1G52980	GTP-binding family protein	-0.932596	-0.804085	0.00627859	0.0241647
AT4G26190	Haloacid dehalogenase-like hydrolase (HAD) superfamily protein	-0.654811	-0.611454	0.00863158	0.0230423
AT4G15020	hAT transposon superfamily	-0.843315	-1.03456	0.011235	0.00944865
AT5G52640	heat shock protein 90.1	-0.823822	-0.756807	0.0145465	0.0366089
AT5G56030	Heat shock protein 90-2	-1.22325	-1.38293	0.0230429	0.0283467
AT5G56010	Heat shock protein 90-3	-1.12516	-1.12648	0.00848724	0.0175297
AT5G58410	HEAT/U-box domain-containing protein	-0.71514	-0.627896	0.0111112	0.0338877
AT1G50460	hexokinase-like 1	-0.618863	-0.720647	0.0323822	0.0337818
AT2G30470	high-level expression of sugar-inducible gene 2	-0.639701	-0.639482	0.0111112	0.0225753
AT5G44180	Homeodomain-like transcriptional regulator	-0.586312	-0.533078	0.0159841	0.0416697
AT3G57150	Homologue of NAP57	-1.24618	-1.11568	0.00230781	0.00911832
AT5G39050	HXXXD-type acyl-transferase family protein	-0.51574	-0.523471	0.0163207	0.029625
AT1G64790	ILITYHIA	-0.682614	-0.64525	0.0214193	0.0473616
AT5G12130	integral membrane TerC family protein	-0.623747	-0.73416	0.0476653	0.0472833
AT5G22320	Leucine-rich repeat (LRR) family protein	-1.56318	-1.23809	0.0046025	0.0254752
AT5G45510	Leucine-rich repeat (LRR) family protein	-0.830397	-0.776206	0.0220299	0.049948
AT3G14840	Leucine-rich repeat transmembrane protein kinase	-0.443005	-0.500674	0.0449174	0.0500902
AT3G55070	LisH/CRA/RING-U-box domains-containing protein	-0.625289	-0.557095	0.0144299	0.0404118
AT4G23850	Long chain acyl-CoA synthetase 4	-1.06476	-0.806065	0.00677914	0.0390831
AT5G40780	lysine histidine transporter 1	-0.474905	-0.45433	0.0232453	0.0491357
AT5G63190	MA3 domain-containing protein	-0.863053	-0.766017	0.0156943	0.0442108
AT1G64650	Major facilitator superfamily protein	-0.981965	-0.987462	0.00787454	0.0167027
AT4G01560	Maternal effect embryo arrest 49 + Ribosomal RNA processing Brix domain protein	-1.27821	-1.27388	0.000733154	0.00292841
AT1G12640	MBOAT (membrane bound O-acyl transferase) family protein	-1.07124	-0.987917	0.0159096	0.0396409
AT2G39960	Microsomal signal peptidase 25 kDa subunit (SPC25)	-0.513148	-0.764589	0.0302602	0.0133819
AT1G67120	Midasin 1	-0.661381	-0.59138	0.0109527	0.0314943
AT1G80930	MIF4G domain-containing protein / MA3 domain-containing protein	-0.833811	-0.563714	0.00140688	0.0206054
AT2G16440	Minichromosome maintenance (MCM2/3/5) family protein	-0.542656	-0.485501	0.0183046	0.0485687
AT3G13080	multidrug resistance-associated protein 3	-0.969454	-0.717352	0.00566689	0.0364443
AT1G05180	NAD(P)-binding Rossmann-fold superfamily protein	-0.89431	-0.709006	0.00416326	0.0241305
AT1G77760	nitrate reductase 1	-0.498289	-0.458361	0.0187806	0.0451682
AT2G18220	Noc2p family	-0.900248	-0.791676	0.00701455	0.0245899
AT5G55920	NOP2A	-1.11393	-0.980813	0.00223475	0.00944865
AT3G05060	NOP56-like pre RNA processing ribonucleoprotein	-1.12627	-0.859493	0.00261794	0.0204366
AT5G27120	NOP56-like pre RNA processing ribonucleoprotein	-0.845669	-0.630048	0.00566689	0.035234
AT1G56110	NOP56-like protein	-1.02029	-0.893273	0.00438727	0.0173388
AT5G45110	NPR1-like protein 3	-0.507637	-0.481946	0.0122214	0.0287282
AT2G16485	nucleic acid binding;zinc ion binding;DNA binding	-0.549506	-0.503558	0.0159841	0.0405907
AT1G50920	Nucleolar GTP-binding protein	-0.768033	-0.618587	0.00920927	0.0391164
AT3G18610	nucleolin like 2	-0.857838	-0.986359	0.0116834	0.0137716
AT5G60960	Pentatricopeptide repeat (PPR) superfamily protein	-0.899712	-1.00093	0.011569	0.0157243
AT2G02040	Peptide transporter 2	-1.0409	-0.858082	0.00838785	0.0331223
AT3G05290	peroxisomal adenine nucleotide carrier 1	-0.926868	-0.804038	0.0157613	0.0476258
AT1G02520	P-glycoprotein 11	-0.847454	-0.800065	0.0215197	0.0478209
AT3G58140	phenylalanyl-tRNA synthetase class IIc family protein	-0.765345	-0.777443	0.0289866	0.048412
AT5G23630	phosphate deficiency response 2	-0.875979	-0.857931	0.011204	0.024475
AT3G15730	phospholipase D alpha 1	-0.588647	-0.648918	0.0311269	0.0396409
AT3G61430	plasma membrane intrinsic protein (PIP1A)	-0.647229	-0.525386	0.0111112	0.0443612
AT4G34910	P-loop containing nucleoside triphosphate hydrolases superfamily protein	-1.13182	-1.07266	0.00233568	0.00733859
AT1G06720	P-loop containing nucleoside triphosphate hydrolases superfamily protein	-0.615048	-0.571343	0.0150678	0.0367777
AT5G67630	P-loop containing nucleoside triphosphate hydrolases superfamily protein	-0.81935	-0.80007	0.0222544	0.0442109
AT1G63640	P-loop nucleoside triphosphate hydrolases superfamily protein with Calponin Homology domain	-0.514424	-0.611479	0.0125946	0.0133819
AT2G31320	poly(ADP-ribose) polymerase 2	-0.860802	-0.786607	0.00967053	0.0267522
AT1G80070	Pre-mRNA-processing-splicing factor	-0.782154	-0.685349	0.00524714	0.0195798
AT1G28060	Pre-mRNA-splicing factor 3	-0.789314	-0.758784	0.0104257	0.0245899
AT3G13330	proteasome activating protein 200	-0.666739	-0.649549	0.0221644	0.0442109
AT3G55480	protein affected traf&#64257;cking 2	-0.634248	-0.630112	0.0154749	0.0303646
AT5G18190	Protein kinase family protein	-0.609689	-0.636629	0.0260036	0.0409804
AT5G37370	PRP38 family protein	-0.910003	-0.915109	0.011235	0.0223746
AT1G69620	Putative 60S ribosomal protein L34	-1.87779	-1.44662	0.00153386	0.0133819
AT1G77030	Putative DEAD-box ATP-dependent RNA helicase 29	-0.891018	-0.634643	0.00223475	0.0239393
AT3G52990	Pyruvate kinase family protein	-0.403226	-0.49109	0.0477827	0.0427964
AT2G01270	quiescin-sulfhydryl oxidase 2	-0.562921	-0.499718	0.0181296	0.0493219
AT3G53610	RAB GTPase homolog 8	-0.84902	-0.690308	0.00221108	0.0138986
AT3G46060	RAB GTPase homolog 8A	-0.713782	-0.712819	0.0138737	0.0267522
AT5G03520	RAB GTPase homolog 8C	-0.856301	-0.691064	0.00365298	0.0206021
AT3G15060	RAB GTPase homolog A1G	-0.794829	-0.76541	0.0144224	0.0313861
AT4G17170	RAB GTPase homolog B1C	-0.513135	-0.429267	0.0144224	0.0490162
AT3G18820	RAB GTPase homolog G3F	-0.566036	-0.818615	0.0124691	0.00565518
AT5G63290	Radical SAM superfamily protein	-0.546099	-0.680996	0.0134066	0.0107516
AT3G12280	retinoblastoma-related 1	-0.683347	-0.77428	0.0124691	0.0159621
AT2G17510	ribonuclease II family protein	-0.621054	-0.547091	0.0157613	0.0451682
AT3G22230	Ribosomal L27e protein family	-1.78976	-1.62722	0.00787454	0.0239505
AT3G09500	Ribosomal L29 family protein	-2.27896	-1.97205	0.0017645	0.00886611
AT1G43170	ribosomal protein 1	-0.852556	-0.902749	0.0161158	0.0254752
AT5G48760	Ribosomal protein L13 family protein	-0.959191	-1.11314	0.000504539	0.00292841
AT3G07110	Ribosomal protein L13 family protein	-1.65683	-1.43203	0.004556	0.0184742
AT3G24830	Ribosomal protein L13 family protein	-0.967282	-0.955318	0.00100108	0.00292841
AT5G23900	Ribosomal protein L13e family protein	-2.48396	-2.26258	0.00153386	0.00623717
AT1G14320	Ribosomal protein L16p/L10e family protein	-0.860122	-0.544819	0.00277959	0.0390831
AT5G27850	Ribosomal protein L18e/L15	-1.16338	-1.39814	0.00999194	0.00911832
AT5G64670	Ribosomal protein L18e/L15 superfamily protein	-1.90612	-1.71955	0.00738267	0.0235974
AT4G02230	Ribosomal protein L19e family protein	-1.27103	-0.907717	0.00402708	0.032345
AT3G16780	Ribosomal protein L19e family protein	-0.925041	-0.88663	0.00785682	0.0195798
AT4G36130	Ribosomal protein L2 family	-1.44952	-1.25754	0.0064277	0.0241645
AT4G16720	Ribosomal protein L23/L15e family protein	-1.36873	-1.23414	0.0114965	0.0319109
AT2G44860	Ribosomal protein L24e family protein	-1.8091	-1.55753	0.00153386	0.00779207
AT3G53020	Ribosomal protein L24e family protein	-1.19302	-1.02292	0.00690778	0.0260915
AT5G56710	Ribosomal protein L31e family protein	-1.23827	-0.979345	0.00453342	0.0254752
AT5G46430	Ribosomal protein L32e	-1.94832	-1.78723	0.0171222	0.0428331
AT5G02450	Ribosomal protein L36e family protein	-2.85425	-2.41449	0.00168708	0.00909533
AT2G37600	Ribosomal protein L36e family protein	-1.22954	-1.03921	0.00397606	0.0184601
AT2G19750	Ribosomal protein S30 family protein	-1.85645	-1.51804	0.00992121	0.0399703
AT3G04840	Ribosomal protein S3Ae	-1.25762	-1.04079	0.005908	0.0260915
AT5G07090	Ribosomal protein S4 (RPS4A) family protein	-1.48977	-1.13946	0.00230685	0.0184742
AT4G31700	Ribosomal protein S6	-0.999029	-1.19418	0.0172262	0.0176451
AT5G10360	Ribosomal protein S6e	-0.912984	-0.779696	0.00494308	0.0206021
AT5G20290	Ribosomal protein S8e family protein	-2.34689	-1.89795	0.00178912	0.0125094
AT5G06360	Ribosomal protein S8e family protein	-0.601035	-0.553299	0.00991935	0.0267522
AT3G23620	Ribosomal RNA processing Brix domain protein	-1.31549	-1.13507	0.00124973	0.00646363
AT3G15460	Ribosomal RNA processing Brix domain protein	-1.37039	-1.31907	0.00547707	0.0138579
AT2G37990	Ribosome biogenesis regulatory protein (RRS1) family protein	-1.29414	-1.53123	0.0196414	0.0206054
AT3G11964	RNA binding;RNA binding	-0.646129	-0.705687	0.0125286	0.0184601
AT2G06990	RNA helicase, ATP-dependent, SK12/DOB1 protein	-0.80702	-0.779723	0.00967053	0.022434
AT2G21440	RNA-binding (RRM/RBD/RNP motifs) family protein	-0.5832	-0.563526	0.0212316	0.0440015
AT5G08420	RNA-binding KH domain-containing protein	-0.855117	-0.701973	0.00603001	0.0271787
AT3G22660	rRNA processing protein-related	-1.26334	-1.04462	0.00383058	0.0195798
AT4G26600	S-adenosyl-L-methionine-dependent methyltransferases superfamily protein	-1.20337	-1.10733	0.00210158	0.00755187
AT2G31740	S-adenosyl-L-methionine-dependent methyltransferases superfamily protein	-0.583628	-0.597721	0.0135752	0.0244991
AT3G23300	S-adenosyl-L-methionine-dependent methyltransferases superfamily protein	-0.478365	-0.487118	0.0227502	0.0396409
AT5G14600	S-adenosyl-L-methionine-dependent methyltransferases superfamily protein	-0.744329	-0.845908	0.022942	0.0278968
AT2G43650	Sas10/U3 ribonucleoprotein (Utp) family protein	-0.831652	-0.78058	0.0178348	0.04106
AT4G01810	Sec23/Sec24 protein transport family protein	-0.586759	-0.411231	0.00453342	0.0373897
AT2G27460	sec23/sec24 transport family protein	-0.619531	-0.537316	0.00841721	0.0283467
AT1G66580	senescence associated gene 24	-0.881813	-0.851797	0.0122214	0.0269354
AT4G03090	sequence-specific DNA binding;sequence-specific DNA binding transcription factors	-0.428968	-0.513986	0.0355579	0.0336635
AT1G72440	Slow walker 2 (SWA2)	-1.22264	-0.810508	0.00484643	0.0462802
AT1G53210	Sodium/calcium exchanger family protein / calcium-binding EF hand family protein	-1.19563	-1.26262	0.0276733	0.0414683
AT5G62740	SPFH/Band 7/PHB domain-containing membrane-associated protein family	-0.978076	-0.887196	0.00991935	0.0281003
AT5G51570	SPFH/Band 7/PHB domain-containing membrane-associated protein family	-0.749488	-0.734022	0.0194861	0.0390796
AT2G29210	splicing factor PWI domain-containing protein	-0.717051	-0.703258	0.00612979	0.0140977
AT5G19690	staurosporin and temperature sensitive 3-like A	-0.60994	-0.556527	0.0200953	0.0495816
AT2G27170	Structural maintenance of chromosomes (SMC) family protein	-0.650241	-0.583467	0.0174319	0.0462802
AT5G20830	sucrose synthase 1	-0.908856	-0.943426	0.0163207	0.0274256
AT3G18190	TCP-1/cpn60 chaperonin family protein	-0.626207	-0.487033	0.00873206	0.0423079
AT3G52140	tetratricopeptide repeat (TPR)-containing protein	-0.698374	-0.459855	0.00400021	0.0428331
AT5G28740	Tetratricopeptide repeat (TPR)-like superfamily protein	-0.569066	-0.480656	0.0104076	0.0371822
AT5G35430	Tetratricopeptide repeat (TPR)-like superfamily protein	-0.51682	-0.507688	0.0159841	0.0318285
AT5G27030	TOPLESS-related 3	-0.673051	-0.492538	0.00712325	0.0446573
AT1G30680	toprim domain-containing protein	-0.651737	-0.602329	0.0136065	0.0337818
AT1G02080	transcription regulators	-0.725095	-0.529553	0.00638125	0.0418865
AT2G46020	transcription regulatory protein SNF2, putative	-0.684386	-0.688438	0.0192804	0.0340529
AT4G38440	Transcriptional elongation regulator MINIYO	-1.07616	-0.889025	0.00383058	0.0195798
AT4G04940	Transducin family protein / WD-40 repeat family protein	-1.1176	-0.917325	0.00453118	0.0223243
AT3G21540	transducin family protein / WD-40 repeat family protein	-0.610173	-0.770459	0.0163207	0.0134682
AT1G29320	Transducin/WD40 repeat-like superfamily protein	-0.954526	-0.807208	0.0096041	0.033866
AT4G00090	Transducin/WD40 repeat-like superfamily protein	-0.882035	-0.973714	0.0149643	0.0206021
AT5G27640	translation initiation factor 3B1	-0.912482	-0.80417	0.00583516	0.0206054
AT1G09590	Translation protein SH3-like family protein	-1.47901	-1.16863	0.00558495	0.0289731
AT3G49910	Translation protein SH3-like family protein	-1.79841	-1.57621	0.0151048	0.0445951
AT3G20920	translocation protein-related	-0.865252	-0.775685	0.0141789	0.0391584
AT2G16595	Translocon-associated protein (TRAP), alpha subunit	-0.445848	-0.458743	0.0189989	0.0314943
AT3G13772	transmembrane nine 7	-0.780191	-0.840536	0.020798	0.0302356
AT3G57280	Transmembrane proteins 14C	-0.80396	-0.671908	0.0118517	0.0428331
AT5G54750	Transport protein particle (TRAPP) component	-0.859063	-0.818482	0.0220299	0.0472921
AT2G34970	Trimeric LpxA-like enzyme	-0.467952	-0.528152	0.0344073	0.0400141
AT5G40340	Tudor/PWWP/MBT superfamily protein	-0.735713	-0.698043	0.00134151	0.0049092
AT3G50670	U1 small nuclear ribonucleoprotein-70K	-0.711107	-0.886156	0.0477827	0.0396409
AT4G02400	U3 ribonucleoprotein (Utp) family protein	-1.3182	-1.11219	0.0037276	0.0177309
AT1G20960	U5 small nuclear ribonucleoprotein helicase, putative	-0.750922	-0.696643	0.0143572	0.0346575
AT2G47110	ubiquitin 6	-0.909745	-0.827665	0.0068035	0.021067
AT3G17205	ubiquitin protein ligase 6	-0.818608	-0.811576	0.0247843	0.0459424
AT1G04850	ubiquitin-associated (UBA)/TS-N domain-containing protein	-0.562591	-0.629754	0.0184538	0.0239505
AT4G39910	ubiquitin-specific protease 3	-0.820927	-0.772939	0.0193526	0.0431706
AT1G71220	UDP-glucose:glycoprotein glucosyltransferases	-0.524884	-0.506727	0.0241001	0.0490162
AT5G05860	UDP-glucosyl transferase 76C2	-0.751272	-0.75449	0.0219673	0.0399703
AT5G12890	UDP-Glycosyltransferase superfamily protein	-0.68368	-0.661381	0.0111112	0.0253697
AT1G10400	UDP-Glycosyltransferase superfamily protein	-0.401407	-0.429168	0.0304018	0.0428331
AT5G20600	Unknown Protein	-1.07775	-0.962698	0.0014885	0.00644694
AT5G48240	Unknown Protein	-1.30638	-1.26577	0.00193622	0.00590418
AT2G43110	Unknown Protein	-1.19457	-0.881841	0.00503069	0.0332864
AT4G31880	Unknown Protein	-1.06049	-0.884598	0.00542354	0.0240057
AT4G29520	Unknown Protein	-1.5223	-1.53079	0.0277977	0.048412
AT5G08450	Unknown Protein	-0.723952	-0.612818	0.00287795	0.0140977
AT1G31870	Unknown Protein	-0.712001	-0.593624	0.00340501	0.0173388
AT1G27595	Unknown Protein	-0.766517	-0.631654	0.00364191	0.0186919
AT3G46220	Unknown Protein	-0.606564	-0.500655	0.0105365	0.0405907
AT5G04910	Unknown Protein	-0.620718	-0.702865	0.0109527	0.013663
AT1G28120	Unknown Protein	-0.543004	-0.503057	0.0115251	0.0296443
AT3G57940	Unknown Protein	-0.730666	-0.730377	0.0160107	0.0305632
AT1G78620	Unknown Protein	-0.662877	-0.67002	0.0174177	0.0314943
AT5G65950	Unknown Protein	-0.663818	-0.6546	0.0194257	0.0376392
AT4G01400	Unknown Protein	-0.730935	-0.712576	0.020798	0.0416697
AT2G04280	Unknown Protein	-0.502222	-0.542251	0.021923	0.0314943
AT2G25670	Unknown Protein	-0.726072	-0.901583	0.0220299	0.0197731
AT5G57120	Unknown Protein	-0.906863	-0.992586	0.0232102	0.0314943
AT1G23230	Unknown Protein	-0.752148	-0.791592	0.023512	0.0365166
AT3G49601	Unknown Protein	-0.652746	-0.911909	0.0397414	0.0228539
AT1G78920	Vacuolar H+-pyrophosphatase 2	-1.03801	-0.84363	0.00813007	0.0340529
AT5G16300	Vacuolar protein sorting-associated protein (VPS51/67)	-0.546234	-0.566034	0.0215197	0.0349262
AT2G30620	winged-helix DNA-binding transcription factor family protein	-0.738924	-0.886467	0.0227502	0.0235433
AT2G26000	zinc finger (C3HC4-type RING finger) family protein	-0.570937	-0.479608	0.00689304	0.0278384
AT1G75560	zinc knuckle (CCHC-type) family protein	-0.793978	-0.895381	0.0157613	0.0200852
AT5G49930	zinc knuckle (CCHC-type) family protein	-0.581886	-0.595781	0.0193526	0.0324479
AT1G52300	Zinc-binding ribosomal protein family protein	-2.47722	-2.56341	0.00714273	0.0134682
AT3G51260	20S proteasome alpha subunit PAD1	0.471167		0.0448726
AT1G13060	20S proteasome beta subunit E1	0.473777		0.0476653
AT3G07480	2Fe-2S ferredoxin-like superfamily protein	0.567962		0.0140404
AT1G77330	2-oxoglutarate (2OG) and Fe(II)-dependent oxygenase superfamily protein	0.894715		0.0124691
AT5G18900	2-oxoglutarate (2OG) and Fe(II)-dependent oxygenase superfamily protein	0.406554		0.0387487
AT4G14440	3-hydroxyacyl-CoA dehydratase 1	0.699841		0.0252984
AT2G27710	60S acidic ribosomal protein family	0.556471		0.0183046
AT4G25890	60S acidic ribosomal protein family	0.588549		0.0322397
AT2G45500	AAA-type ATPase family protein	0.462768		0.037854
AT5G53820	ABA-inducible protein-like + LEA	0.836955		0.0268477
AT5G24310	ABL interactor-like protein 3	0.583919		0.0187806
AT2G38040	acetyl Co-enzyme a carboxylase carboxyltransferase alpha subunit	0.668176		0.0283628
AT4G14716	acireductone dioxygenase 1	0.348372		0.0372
AT5G59880	actin depolymerizing factor 3	0.813241		0.0124685
AT5G59890	actin depolymerizing factor 4	0.662005		0.0303427
AT1G77540	Acyl-CoA N-acyltransferases (NAT) superfamily protein	0.546514		0.0376213
AT4G27320	Adenine nucleotide alpha hydrolases-like superfamily protein	0.524791		0.0232453
AT3G01520	Adenine nucleotide alpha hydrolases-like superfamily protein	0.432391		0.0304018
AT3G03270	Adenine nucleotide alpha hydrolases-like superfamily protein	0.373327		0.0347371
AT3G02910	AIG2-like (avirulence induced gene) family protein	0.668155		0.00400021
AT3G28940	AIG2-like (avirulence induced gene) family protein	0.943871		0.0107998
AT3G28930	AIG2-like (avirulence induced gene) family protein	0.50039		0.0430097
AT3G07030	Alba DNA/RNA-binding protein	0.502155		0.0286542
AT1G76010	Alba DNA/RNA-binding protein	0.574344		0.0323815
AT2G44730	Alcohol dehydrogenase transcription factor Myb/SANT-like family protein	0.420659		0.0264808
AT4G30610	alpha/beta-Hydrolases superfamily protein	0.522407		0.0251915
AT2G18245	alpha/beta-Hydrolases superfamily protein	0.474354		0.0287118
AT3G23570	alpha/beta-Hydrolases superfamily protein	0.460882		0.0449318
AT3G10740	alpha-L-arabinofuranosidase 1	0.422171		0.0444954
AT3G56190	alpha-soluble NSF attachment protein 2	0.841806		0.0327156
AT5G37720	ALWAYS EARLY 4	0.812913		0.020269
AT2G26210	Ankyrin repeat family protein	0.725917		0.00603001
AT4G19150	Ankyrin repeat family protein	0.71644		0.0146361
AT2G38760	annexin 3	0.616586		0.0264009
AT2G36080	AP2/B3-like transcriptional factor family protein	0.489493		0.0124464
AT2G37500	arginine biosynthesis protein ArgJ family	0.444457		0.0426229
AT4G35000	Ascorbate peroxidase 3 (APX3)	0.626238		0.0311271
AT5G66870	ASYMMETRIC LEAVES 2-like 1	0.502079		0.0467656
AT1G63470	AT hook motif DNA-binding family protein	0.466586		0.0431101
AT5G54930	AT hook motif-containing protein	0.476016		0.0195959
AT5G39720	avirulence induced gene 2 like protein	0.567039		0.020269
AT3G48140	B12D protein	1.10592		0.0384208
AT5G28750	Bacterial sec-independent translocation protein mttA/Hcf106	0.514368		0.0264769
AT5G52440	Bacterial sec-independent translocation protein mttA/Hcf106	0.614597		0.0348462
AT2G43140	basic helix-loop-helix (bHLH) DNA-binding superfamily protein	0.59999		0.0299574
AT5G11260	Basic-leucine zipper (bZIP) transcription factor family protein	0.691711		0.00551084
AT5G44080	Basic-leucine zipper (bZIP) transcription factor family protein	0.993687		0.0181296
AT2G41070	Basic-leucine zipper (bZIP) transcription factor family protein	0.794554		0.0200953
AT3G03640	beta glucosidase 25	0.607651		0.00893186
AT1G51470	beta glucosidase 35	0.48439		0.0455529
AT5G63810	beta-galactosidase 10	0.547762		0.0168335
AT1G65590	beta-hexosaminidase 3	0.490157		0.0361229
AT1G55260	Bifunctional inhibitor/lipid-transfer protein/seed storage 2S albumin superfamily protein	0.496952		0.0380364
AT3G56130	biotin/lipoyl attachment domain-containing protein	0.659038		0.00904695
AT1G55805	BolA-like family protein	1.0272		0.00136196
AT1G62820	Calcium-binding EF-hand family protein	1.45089		0.00198351
AT5G37740	Calcium-dependent lipid-binding (CaLB domain) family protein	0.834822		0.00340001
AT5G47710	Calcium-dependent lipid-binding (CaLB domain) family protein	0.568099		0.0122214
AT2G01540	Calcium-dependent lipid-binding (CaLB domain) family protein	0.72572		0.0149931
AT5G64130	cAMP-regulated phosphoprotein 19-related protein	0.762744		0.013824
AT5G16940	carbon-sulfur lyases	0.493784		0.033046
AT1G15280	CASC3/Barentsz eIF4AIII binding	0.497286		0.048896
AT3G18480	CCAAT-displacement protein alternatively spliced product	0.793744		0.0149931
AT3G63170	Chalcone-flavanone isomerase family protein	0.488319		0.0173818
AT3G55120	Chalcone-flavanone isomerase family protein	0.377424		0.0461441
AT5G03030	Chaperone DnaJ-domain superfamily protein	0.90762		0.00124349
AT3G12170	Chaperone DnaJ-domain superfamily protein	0.886464		0.0125907
AT1G14980	chaperonin 10	0.969042		0.00283476
AT2G43610	Chitinase family protein	0.672162		0.0330283
AT2G44650	chloroplast chaperonin 10	0.519865		0.0343003
AT3G29200	Chorismate mutase 1	1.08268		0.00349368
AT1G62850	Class I peptide chain release factor	0.794958		0.00982817
AT2G40060	Clathrin light chain protein	0.510782		0.023834
AT3G51890	Clathrin light chain protein	0.412772		0.0243098
AT4G25550	Cleavage/polyadenylation specificity factor, 25kDa subunit	0.473738		0.0397324
AT4G17040	CLP protease R subunit 4	0.452894		0.0275055
AT1G71310	cobalt ion binding	0.666353		0.0133736
AT5G15970	Cold responsive protein (COR6.6) + (KIN2)	1.44504		0.00104549
AT1G49140	Complex I subunit NDUFS6	1.70227		0.0108129
AT3G56240	copper chaperone	0.572109		0.0353165
AT4G05400	Copper ion binding	1.53567		0.0328931
AT2G27730	copper ion binding	0.527016		0.0181296
AT5G52710	Copper transport protein family	0.645898		0.0405713
AT5G18100	copper/zinc superoxide dismutase 3	0.423499		0.042593
AT3G13200	Cwf15 / Cwc15 cell cycle control family protein	0.768592		0.0190202
AT4G34180	Cyclase family protein	0.614332		0.0257774
AT4G35220	Cyclase family protein	0.559758		0.0329228
AT4G30820	cyclin-dependent kinase-activating kinase assembly factor-related	0.478662		0.039024
AT2G27960	cyclin-dependent kinase-subunit 1	0.902053		0.00225566
AT2G29960	cyclophilin 5	0.550857		0.0218505
AT1G01940	Cyclophilin-like peptidyl-prolyl cis-trans isomerase family protein	0.744468		0.00787454
AT1G26940	Cyclophilin-like peptidyl-prolyl cis-trans isomerase family protein	0.468856		0.0122642
AT2G21130	Cyclophilin-like peptidyl-prolyl cis-trans isomerase family protein	0.563699		0.017505
AT2G36130	Cyclophilin-like peptidyl-prolyl cis-trans isomerase family protein	0.648996		0.0252338
AT4G36910	Cystathionine beta-synthase (CBS) family protein	0.712389		0.00920927
AT5G10860	Cystathionine beta-synthase (CBS) family protein	0.583996		0.0136065
AT3G12490	Cystatin B	1.03294		0.0221644
AT2G34080	Cysteine proteinases superfamily protein	0.481653		0.0163207
AT4G01610	Cysteine proteinases superfamily protein	0.519895		0.0175621
AT3G57810	Cysteine proteinases superfamily protein	0.608188		0.020798
AT5G66590	Cysteine-rich secretory proteins, Antigen 5, and Pathogenesis-related 1 protein	0.628097		0.00566689
AT1G26340	cytochrome B5 isoform A	0.530156		0.0362464
AT1G15220	cytochrome c biogenesis protein family	0.925802		0.004556
AT4G28060	Cytochrome c oxidase 6B-3 (COX6B-3)	1.12901		0.00586047
AT1G22840	Cytochrome C-1	1.07931		0.0160813
AT1G30480	D111/G-patch domain-containing protein	0.479713		0.0182325
AT5G42050	DCD (Development and Cell Death) domain protein	0.481516		0.0239346
AT1G14620	decoy	0.506793		0.0204212
AT1G19570	dehydroascorbate reductase	0.963283		0.0121272
AT5G16710	dehydroascorbate reductase 1	0.583669		0.0140404
AT1G75270	dehydroascorbate reductase 2	0.541512		0.013824
AT5G42060	DEK, chromatin associated protein	1.90358		0.0028729
AT5G57970	DNA glycosylase superfamily protein	0.574582		0.0172262
AT1G80850	DNA glycosylase superfamily protein	0.41489		0.0463442
AT4G39150	DNAJ heat shock N-terminal domain-containing protein	0.520527		0.021174
AT2G46590	Dof-type zinc finger DNA-binding family protein	0.499244		0.0253171
AT4G00940	Dof-type zinc finger DNA-binding family protein	0.476124		0.0382163
AT1G56220	Dormancy/auxin associated family protein	0.676421		0.0189301
AT1G28330	dormancy-associated protein-like 1	0.561818		0.0470546
AT5G08520	Duplicated homeodomain-like superfamily protein	0.510383		0.0154974
AT4G15930	Dynein light chain type 1 family protein	0.705971		0.0225704
AT5G42190	E3 ubiquitin ligase SCF complex subunit SKP1/ASK1 family protein	0.678146		0.045596
AT4G12880	early nodulin-like protein 19	0.698085		0.0193132
AT1G20450	Early response to dehydration (ERD10)	1.02199		0.012994
AT2G41430	Early response to dehydration (ERD15)	0.535739		0.033046
AT5G37770	EF hand calcium-binding protein family	0.611885		0.014474
AT3G08950	electron transport SCO1/SenC family protein	0.378172		0.0303427
AT1G72630	ELF4-like 2	0.664344		0.0193526
AT3G12140	Emsy N Terminus (ENT)/ plant Tudor-like domains-containing protein	0.405662		0.0463096
AT4G21600	endonuclease 5	0.49362		0.0460742
AT5G63640	ENTH/VHS/GAT family protein	0.376442		0.042832
AT1G34570	Essential protein Yae1, N-terminal	0.416325		0.0467027
AT5G48430	Eukaryotic aspartyl protease family protein	0.564806		0.0212707
AT3G61820	Eukaryotic aspartyl protease family protein	0.577553		0.0232346
AT1G01300	Eukaryotic aspartyl protease family protein	0.527366		0.0253432
AT1G69410	eukaryotic elongation factor 5A-3	0.607326		0.0117844
AT3G11400	eukaryotic translation initiation factor 3G1	0.612061		0.0293563
AT1G26630	Eukaryotic translation initiation factor 5A-1 (eIF-5A 1) protein	0.49138		0.0270654
AT5G64260	EXORDIUM like 2	0.445665		0.0257793
AT2G17230	EXORDIUM like 5	0.613881		0.010228
AT1G69530	expansin A1	0.651652		0.0329792
AT3G03220	expansin A13	0.732309		0.00579747
AT5G56320	expansin A14	0.558661		0.0163435
AT2G28950	expansin A6	0.690373		0.0408795
AT5G02260	expansin A9	0.489947		0.0450716
AT2G16365	F-box family protein	0.453014		0.0171222
AT2G27510	ferredoxin 3	0.423927		0.0438817
AT3G09350	Fes1A	0.490426		0.0476408
AT5G48580	FK506- and rapamycin-binding protein 15 kD-2	0.819078		0.00576403
AT4G03240	Frataxin homolog	1.2484		0.00345502
AT4G25900	Galactose mutarotase-like superfamily protein	0.560202		0.00638125
AT5G48030	gametophytic factor 2	0.751932		0.0347371
AT1G47260	gamma carbonic anhydrase 2	0.467168		0.0451553
AT2G46270	G-box binding factor 3	0.642624		0.0450716
AT5G66280	GDP-D-mannose 4,6-dehydratase 1	0.614481		0.0253432
AT1G29670	GDSL-like Lipase/Acylhydrolase superfamily protein	0.696846		0.0140404
AT1G29660	GDSL-like Lipase/Acylhydrolase superfamily protein	0.484713		0.034121
AT4G30140	GDSL-like Lipase/Acylhydrolase superfamily protein	0.447307		0.0353212
AT3G14220	GDSL-like Lipase/Acylhydrolase superfamily protein	0.53176		0.0369466
AT3G62280	GDSL-like Lipase/Acylhydrolase superfamily protein	0.447415		0.0397414
AT3G02520	general regulatory factor 7	0.561141		0.034859
AT5G14920	Gibberellin-regulated family protein	0.594367		0.0124691
AT4G01900	GLNB1 homolog	0.647781		0.00878246
AT5G40370	Glutaredoxin family protein	0.485326		0.0219349
AT1G77370	Glutaredoxin family protein	0.577012		0.0293374
AT5G20500	Glutaredoxin family protein	0.630861		0.0358153
AT2G31570	glutathione peroxidase 2	0.554987		0.0134976
AT4G11600	glutathione peroxidase 6	0.671789		0.0048375
AT2G35370	glycine decarboxylase complex H	0.414028		0.0498067
AT4G38710	glycine-rich protein	0.837435		0.00295191
AT4G22740	glycine-rich protein	0.584735		0.0258173
AT1G27695	glycine-rich protein	0.669546		0.0325193
AT4G13850	glycine-rich RNA-binding protein 2	0.520328		0.0249653
AT3G23830	glycine-rich RNA-binding protein 4	0.566629		0.0174461
AT1G18630	glycine-rich RNA-binding protein 6	0.632834		0.0233758
AT1G70710	glycosyl hydrolase 9B1	0.532986		0.020269
AT3G13790	Glycosyl hydrolases family 32 protein	0.403107		0.0327156
AT1G62660	Glycosyl hydrolases family 32 protein	0.398248		0.0390804
AT3G03920	H/ACA ribonucleoprotein complex, subunit Gar1/Naf1 protein	0.489552		0.0124691
AT4G29270	HAD superfamily, subfamily IIIB acid phosphatase	1.09985		0.0123448
AT5G59480	Haloacid dehalogenase-like hydrolase (HAD) superfamily protein	0.648054		0.0149442
AT2G43910	HARMLESS TO OZONE LAYER 1	0.483264		0.0468888
AT1G32330	heat shock transcription factor A1D	0.662264		0.00566689
AT3G17210	heat stable protein 1	0.786717		0.0125907
AT5G52750	Heavy metal transport/detoxification superfamily protein	0.536801		0.0433825
AT2G16060	hemoglobin 1	0.736769		0.0122135
AT4G35570	high mobility group B5	0.973658		0.00914067
AT5G23420	high-mobility group box 6	0.832195		0.0327156
AT3G56490	HIS triad family protein 3	0.659961		0.0116828
AT3G47490	HNH endonuclease	0.892093		0.0324074
AT2G01430	homeobox-leucine zipper protein 17	0.762944		0.0451703
AT1G72740	Homeodomain-like/winged-helix DNA-binding family protein	0.773548		0.0152469
AT5G53400	HSP20-like chaperones superfamily protein	0.38811		0.0366066
AT5G58740	HSP20-like chaperones superfamily protein	0.563853		0.0367381
AT4G16830	Hyaluronan / mRNA binding family	0.907931		0.00920927
AT4G17520	Hyaluronan / mRNA binding family	0.799161		0.0460161
AT2G39050	hydroxyproline-rich glycoprotein family protein	0.651975		0.00999194
AT2G32600	hydroxyproline-rich glycoprotein family protein	0.794552		0.0150429
AT5G61890	Integrase-type DNA-binding superfamily protein	0.604422		0.0219673
AT1G17140	Interactor of constitutive active ROPs 1	1.08642		0.0116762
ATCG01060	iron-sulfur cluster binding;electron carriers;4 iron, 4 sulfur cluster binding	0.7043		0.0161109
AT2G16710	Iron-sulphur cluster biosynthesis family protein	0.545592		0.00877989
AT3G12130	KH domain-containing protein / zinc finger (CCCH type) family protein	0.519895		0.037451
AT1G17860	Kunitz family trypsin and protease inhibitor protein	0.729373		0.0470639
AT2G32090	Lactoylglutathione lyase / glyoxalase I family protein	0.626092		0.0193526
AT5G03350	Legume lectin family protein	0.45238		0.0311612
AT5G43020	Leucine-rich repeat protein kinase family protein	0.360763		0.0498067
AT1G62440	leucine-rich repeat/extensin 2	0.393344		0.0481124
AT2G38540	Lipid transfer protein 1	1.89384		0.00995065
AT1G76060	LYR family of Fe/S cluster biogenesis protein	1.46818		0.0054177
AT3G12260	LYR family of Fe/S cluster biogenesis protein	0.761166		0.00627326
AT5G61220	LYR family of Fe/S cluster biogenesis protein	0.622496		0.015527
AT1G59920	MADS-box family protein	0.532089		0.0339575
AT2G25980	Mannose-binding lectin superfamily protein	0.438239		0.0355393
AT3G11780	MD-2-related lipid recognition domain-containing protein / ML domain-containing protein	0.662473		0.00851492
AT2G36900	membrin 11	0.492761		0.0158741
AT3G10850	Metallo-hydrolase/oxidoreductase superfamily protein	0.598666		0.0448241
AT1G53670	methionine sulfoxide reductase B 1	0.587644		0.0106549
AT4G21850	methionine sulfoxide reductase B9	0.668766		0.00739969
AT4G22745	methyl-CPG-binding domain 1	0.792949		0.00601231
AT1G15340	methyl-CPG-binding domain 10	0.711914		0.0149931
AT3G15790	methyl-CPG-binding domain 11	0.726583		0.0121272
AT3G63030	methyl-CPG-binding domain 4	0.782127		0.00776702
AT3G46580	methyl-CPG-binding domain protein 5	0.653921		0.0200953
AT3G55605	Mitochondrial glycoprotein family protein	0.639854		0.00563655
AT2G41600	Mitochondrial glycoprotein family protein	0.530186		0.047088
AT2G42210	Mitochondrial import inner membrane translocase subunit Tim17/Tim22/Tim23 family protein	0.479122		0.0239346
AT4G35490	mitochondrial ribosomal protein L11	0.532285		0.019409
AT3G01740	Mitochondrial ribosomal protein L37	0.621414		0.00854544
AT2G01530	MLP-like protein 329	0.552896		0.0415168
AT1G23260	MMS ZWEI homologue 1	0.667157		0.00991935
AT2G36060	MMS ZWEI homologue 3	0.912726		0.0158966
AT5G08120	movement protein binding protein 2C	0.948896		0.00992121
AT2G47210	myb-like transcription factor family protein	0.79572		0.0431629
AT3G16440	myrosinase-binding protein-like protein-300B	0.658748		0.0208232
AT5G15910	NAD(P)-binding Rossmann-fold superfamily protein	0.556608		0.0183046
AT1G19690	NAD(P)-binding Rossmann-fold superfamily protein	0.380676		0.0381168
AT2G37660	NAD(P)-binding Rossmann-fold superfamily protein	0.604574		0.0412597
AT1G17350	NADH:ubiquinone oxidoreductase intermediate-associated protein 30	0.43165		0.0456529
AT3G03100	NADH:ubiquinone oxidoreductase, 17.2kDa subunit	0.706817		0.00964231
AT4G26965	NADH:ubiquinone oxidoreductase, 17.2kDa subunit	0.724605		0.0385591
AT5G52840	NADH-ubiquinone oxidoreductase-related	0.633952		0.0387624
AT1G73230	Nascent polypeptide-associated complex NAC	1.17008		0.00995065
AT3G44310	nitrilase 1	0.458258		0.0499801
AT2G03440	Nodulin-related protein 1	1.0826		0.019409
AT3G52090	Non-catalytic subunit common to nuclear DNA-dependent RNA polymerases II, IV and V	1.17434		0.00551084
AT5G08100	N-terminal nucleophile aminohydrolases (Ntn hydrolases) superfamily protein	0.560935		0.0212316
AT5G04830	Nuclear transport factor 2 (NTF2) family protein	0.716168		0.00138707
AT3G18580	Nucleic acid-binding, OB-fold-like protein	0.671999		0.00503069
AT3G10090	Nucleic acid-binding, OB-fold-like protein	0.780612		0.00655035
AT4G11175	Nucleic acid-binding, OB-fold-like protein	0.627084		0.00733068
AT1G10590	Nucleic acid-binding, OB-fold-like protein	0.870462		0.0175621
AT3G52630	Nucleic acid-binding, OB-fold-like protein	0.834671		0.0239346
AT3G59980	Nucleic acid-binding, OB-fold-like protein	0.629469		0.0363876
AT2G20490	nucleolar RNA-binding Nop10p family protein	0.678083		0.00751067
AT4G11010	nucleoside diphosphate kinase 3	0.76001		0.00969348
AT4G26110	nucleosome assembly protein1;1	0.779894		0.0141789
AT1G64980	Nucleotide-diphospho-sugar transferases superfamily protein	0.395056		0.0338963
AT3G10620	nudix hydrolase homolog 26	0.807413		0.0190786
AT4G11650	osmotin 34	0.592002		0.0212316
AT4G09080	Outer membrane OMP85 family protein	0.536474		0.00942773
AT3G28480	Oxoglutarate/iron-dependent oxygenase	0.42523		0.0276733
AT3G06300	P4H isoform 2	0.570394		0.0175621
AT5G15030	Paired amphipathic helix (PAH2) superfamily protein	0.695968		0.0221644
AT1G73620	Pathogenesis-related thaumatin superfamily protein	0.612315		0.020269
AT4G24780	Pectin lyase-like superfamily protein	0.733706		0.00653939
AT4G33220	pectin methylesterase 44	0.439573		0.0451703
AT5G26670	Pectinacetylesterase family protein	0.561327		0.0105675
AT4G19410	Pectinacetylesterase family protein	0.520349		0.0241509
AT3G05910	Pectinacetylesterase family protein	0.550769		0.0441111
AT3G09410	Pectinacetylesterase family protein	0.372423		0.0494694
AT1G06200	Peptidase S24/S26A/S26B/S26C family protein	0.653044		0.0193526
AT2G31140	Peptidase S24/S26A/S26B/S26C family protein	0.527331		0.0207799
AT1G15390	peptide deformylase 1A	0.585386		0.0212316
AT5G14660	peptide deformylase 1B	0.509632		0.0273906
AT4G25130	peptide met sulfoxide reductase 4	0.510899		0.0362047
AT5G07460	peptidemethionine sulfoxide reductase 2	0.526223		0.0410998
AT5G07470	peptidemethionine sulfoxide reductase 3	0.518274		0.0358717
AT2G18040	peptidylprolyl cis/trans isomerase, NIMA-interacting 1	0.623141		0.0122966
AT5G16870	Peptidyl-tRNA hydrolase II (PTH2) family protein	0.661893		0.00992121
AT5G40150	Peroxidase superfamily protein	0.633359		0.0363876
AT5G25760	peroxin4	0.535286		0.0211857
AT3G06050	peroxiredoxin IIF	0.482286		0.0223724
AT1G35140	Phosphate-responsive 1 family protein	0.437643		0.0460161
AT3G50520	Phosphoglycerate mutase family protein	0.653716		0.0195607
AT1G58280	Phosphoglycerate mutase family protein	0.452407		0.0327452
AT3G52155	Phosphoglycerate mutase family protein	0.39492		0.0409403
AT1G78050	phosphoglycerate/bisphosphoglycerate mutase	0.512981		0.0268496
AT5G52200	phosphoprotein phosphatase inhibitors	0.501102		0.0204829
AT2G15220	Plant basic secretory protein (BSP) family protein	0.633657		0.0236353
AT2G18660	plant natriuretic peptide A (PNP-A)	0.610706		0.0143775
AT4G04210	plant UBX domain containing protein 4	0.384487		0.0328275
AT4G22150	plant UBX domain-containing protein 3	0.60175		0.0186656
AT4G20260	plasma-membrane associated cation-binding protein 1	0.649807		0.0167313
AT3G06790	plastid developmental protein DAG, putative	0.730924		0.0124691
AT2G30060	Pleckstrin homology (PH) domain superfamily protein	0.655535		0.0149931
AT5G11480	P-loop containing nucleoside triphosphate hydrolases superfamily protein	0.374872		0.0338243
AT2G39270	P-loop containing nucleoside triphosphate hydrolases superfamily protein	0.394849		0.0416883
AT2G16630	Pollen Ole e 1 allergen and extensin family protein	0.496574		0.0149931
AT4G23670	Polyketide cyclase/dehydrase and lipid transport superfamily protein	1.1695		0.0149931
AT3G26450	Polyketide cyclase/dehydrase and lipid transport superfamily protein	0.508715		0.0435467
AT1G09815	Polymerase delta 4	1.23917		0.000616363
AT3G22480	prefoldin 2	0.650703		0.0171222
AT4G29350	profilin 2	0.416956		0.042593
AT5G35590	proteasome alpha subunit A1	0.463739		0.0187316
AT5G42970	Proteasome component (PCI) domain protein	0.484878		0.0467656
AT1G55480	protein containing PDZ domain, a K-box domain, and a TPR region	0.776226		0.00555998
AT5G58950	Protein kinase superfamily protein	0.540621		0.015105
AT3G48330	protein-l-isoaspartate methyltransferase 1	0.404215		0.0257793
AT3G54680	proteophosphoglycan-related	0.804279		0.00965288
AT1G09150	pseudouridine synthase and archaeosine transglycosylase (PUA) domain-containing protein	0.766942		0.0111112
AT5G63140	purple acid phosphatase 29	0.630635		0.0247848
AT5G11950	Putative lysine decarboxylase family protein	0.554442		0.0322801
AT2G26040	Pyrabactin resistance/regulatory components of ABA receptor (PYR1-like2/RCAR14) + (PYL2)	0.510585		0.0353212
AT5G53160	Pyrabactin resistance/regulatory components of ABA receptor (PYR1-like8/RCAR3) + PYL8	0.460061		0.0250702
AT2G04690	Pyridoxamine 5'-phosphate oxidase family protein	0.601928		0.0148438
AT5G09650	pyrophosphorylase 6	0.702897		0.0214258
AT3G05490	ralf-like 22	0.962112		0.00163642
AT5G58590	RAN binding protein 1	0.659247		0.0281508
AT1G67325	Ran BP2/NZF zinc finger-like superfamily protein	0.501463		0.0215197
AT3G22060	Receptor-like protein kinase-related family protein	0.665181		0.0222664
AT5G13330	related to AP2 6l	0.767683		0.0392474
AT1G31340	related to ubiquitin 1	0.558046		0.0257774
AT3G57040	response regulator 9	0.577836		0.0375822
AT1G06190	Rho termination factor	0.527221		0.0435597
AT5G56260	Ribonuclease E inhibitor RraA/Dimethylmenaquinone methyltransferase	0.442659		0.0338963
AT1G14210	Ribonuclease T2 family protein	0.523227		0.0193526
AT2G37190	Ribosomal protein L11 family protein	0.621753		0.009299
AT4G37660	Ribosomal protein L12/ ATP-dependent Clp protease adaptor protein ClpS family protein	1.15926		0.00615627
AT4G30930	Ribosomal protein L21	0.526662		0.0293814
AT4G23620	Ribosomal protein L25/Gln-tRNA synthetase, anti-codon-binding domain	0.470529		0.0450716
AT1G07830	ribosomal protein L29 family protein	0.826571		0.00907512
AT1G07320	Ribosomal protein L4	1.02726		0.0212316
AT1G70190	Ribosomal protein L7/L12 domain-containing protein	0.791562		0.020269
AT4G29430	ribosomal protein S15A E	0.697233		0.0193526
AT1G07210	Ribosomal protein S18	0.874581		0.0212316
AT5G02740	Ribosomal protein S24e family protein	0.793111		0.0122966
AT3G02560	Ribosomal protein S7e family protein	0.885319		0.0449174
AT1G16790	ribosomal protein-related	0.56151		0.00878246
AT1G63780	Ribosomal RNA processing Brix domain protein	0.413255		0.0436598
AT5G04800	Ribosomal S17 family protein	1.08665		0.0426803
AT5G22000	RING-H2 group F2A	0.480896		0.0156873
AT5G43850	RmlC-like cupins superfamily protein	0.626181		0.00872298
AT2G28680	RmlC-like cupins superfamily protein	0.457755		0.0327156
AT5G06210	RNA binding (RRM/RBD/RNP motifs) family protein	0.476		0.0418516
AT5G52650	RNA binding Plectin/S10 domain-containing protein	1.31638		0.00281654
AT4G15950	RNA polymerase II, Rpb4, core protein	0.870196		0.00951945
AT3G28956	RNA polymerase II, Rpb4, core protein	0.524839		0.0259019
AT3G59600	RNA polymerase Rpb8	0.700854		0.00603001
AT3G16980	RNA polymerases M/15 Kd subunit	0.775728		0.00134151
AT4G16265	RNA polymerases M/15 Kd subunit	0.64939		0.0432101
AT2G24590	RNA recognition motif and CCHC-type zinc finger domains containing protein	0.661476		0.0254469
AT5G02530	RNA-binding (RRM/RBD/RNP motifs) family protein	0.725345		0.0110262
AT2G27790	RNA-binding (RRM/RBD/RNP motifs) family protein	0.622784		0.0146191
AT5G54580	RNA-binding (RRM/RBD/RNP motifs) family protein	0.624403		0.0149931
AT1G51510	RNA-binding (RRM/RBD/RNP motifs) family protein	0.517583		0.0154676
AT3G13224	RNA-binding (RRM/RBD/RNP motifs) family protein	0.603815		0.0172262
AT1G76940	RNA-binding (RRM/RBD/RNP motifs) family protein	0.495376		0.026829
AT5G10350	RNA-binding (RRM/RBD/RNP motifs) family protein	0.557927		0.0317669
AT5G59950	RNA-binding (RRM/RBD/RNP motifs) family protein	0.610297		0.0327156
AT4G17720	RNA-binding (RRM/RBD/RNP motifs) family protein	0.492859		0.0350592
AT2G37220	RNA-binding (RRM/RBD/RNP motifs) family protein	0.450089		0.0376213
AT5G65260	RNA-binding (RRM/RBD/RNP motifs) family protein	0.523936		0.0401867
AT3G08620	RNA-binding KH domain-containing protein	0.56736		0.033773
AT2G29540	RNApolymerase 14 kDa subunit	0.50486		0.0383944
AT1G24050	RNA-processing, Lsm domain	0.529465		0.0224452
AT5G51080	RNase H family protein	0.548765		0.0124006
AT1G30510	root FNR 2	0.517505		0.0308
AT2G37080	ROP interactive partner 3	0.975983		0.0122214
AT1G67360	Rubber elongation factor protein (REF)	0.549977		0.0378381
AT3G15640	Rubredoxin-like superfamily protein	0.720853		0.00733068
AT3G13570	SC35-like splicing factor 30A	0.78553		0.0140404
AT2G38440	SCAR homolog 2	0.389752		0.028353
AT1G01630	Sec14p-like phosphatidylinositol transfer family protein	0.695529		0.012727
AT4G14870	secE/sec61-gamma protein transport protein	0.536649		0.0196417
AT3G51250	Senescence/dehydration-associated protein-related	0.532339		0.045215
AT3G11100	sequence-specific DNA binding transcription factors	0.689637		0.0239982
AT2G38870	Serine protease inhibitor, potato inhibitor I-type family protein	0.571949		0.0460492
AT1G09140	SERINE-ARGININE PROTEIN 30	0.397541		0.0318548
AT3G27460	SGF29 tudor-like domain	0.557255		0.0117844
AT4G18060	SH3 domain-containing protein	0.562869		0.0218381
AT3G49100	Signal recognition particle, SRP9/SRP14 subunit	0.618404		0.0378381
AT2G45640	SIN3 associated polypeptide P18	0.736197		0.0222664
AT1G20580	Small nuclear ribonucleoprotein family protein	1.24427		0.00251352
AT1G65700	Small nuclear ribonucleoprotein family protein	1.07453		0.0100791
AT2G43810	Small nuclear ribonucleoprotein family protein	0.694077		0.00863519
AT5G23520	smr (Small MutS Related) domain-containing protein	0.478919		0.0224494
AT2G20930	SNARE-like superfamily protein	0.395923		0.0385373
AT1G80500	SNARE-like superfamily protein	0.368418		0.0494694
AT2G37970	SOUL heme-binding family protein	0.882858		0.0200953
AT3G10130	SOUL heme-binding family protein	0.481467		0.0399164
AT5G28640	SSXT family protein	0.455902		0.0464769
AT3G07170	Sterile alpha motif (SAM) domain-containing protein	1.11762		0.010228
AT3G48800	Sterile alpha motif (SAM) domain-containing protein	0.517372		0.0305767
AT5G23680	Sterile alpha motif (SAM) domain-containing protein	0.407711		0.0356651
AT5G42890	Sterol carrier protein 2	1.17286		0.0324485
AT5G22580	Stress responsive A/B Barrel Domain	0.908088		0.0304018
AT5G13960	SU(VAR)3-9 homolog 4	0.649245		0.0331465
AT5G51750	subtilase 1.3	0.482847		0.0221644
AT1G26470	Sucrose nonfermenting 1-related protein kinase (SnRK2)-substrate (SNS1)	0.521779		0.0268496
AT2G35605	SWIB/MDM2 domain superfamily protein	0.780529		0.0097502
AT1G31760	SWIB/MDM2 domain superfamily protein	0.803076		0.0105175
AT4G17730	syntaxin of plants 23	0.636799		0.020798
AT1G16240	syntaxin of plants 51	0.58758		0.00712325
AT4G20280	TBP-associated factor 11	0.806403		0.00590369
AT5G58470	TBP-associated factor 15B	0.469219		0.0355579
AT5G43130	TBP-associated factor 4	0.566491		0.0298906
AT4G34340	TBP-associated factor 8	0.484192		0.033924
AT5G58070	temperature-induced lipocalin	0.817711		0.00163642
AT3G17880	tetraticopeptide domain-containing thioredoxin	0.777376		0.0281093
AT5G03560	Tetratricopeptide repeat (TPR)-like superfamily protein	0.536916		0.0256154
AT2G17670	Tetratricopeptide repeat (TPR)-like superfamily protein	0.424356		0.0419402
AT3G25940	TFIIB zinc-binding protein	0.450817		0.0310765
AT1G48320	Thioesterase superfamily protein	0.484006		0.0327156
AT5G39950	thioredoxin 2	0.574604		0.0137186
AT2G47470	thioredoxin family protein	0.728514		0.00558495
AT2G35010	thioredoxin O1	0.622554		0.0184915
AT2G15570	Thioredoxin superfamily protein	1.25394		0.0272052
AT5G57230	Thioredoxin superfamily protein	0.76287		0.00516074
AT3G53220	Thioredoxin superfamily protein	0.688967		0.00603001
AT4G03520	Thioredoxin superfamily protein	0.462657		0.0261948
AT1G21350	Thioredoxin superfamily protein	0.496347		0.0264808
AT3G52960	Thioredoxin superfamily protein	0.46281		0.0296339
AT4G32570	TIFY domain protein 8	0.606444		0.0315371
AT2G29530	Tim10/DDP family zinc finger protein	0.957772		0.00654854
AT4G12610	Transcription initiation factor IIF subunit alpha	0.540303		0.0251519
AT1G75510	Transcription initiation factor IIF, beta subunit	0.700249		0.00411873
AT3G17590	transcription regulatory protein SNF5, putative (BSH)	0.486716		0.045596
AT5G51110	Transcriptional coactivator/pterin dehydratase	0.635908		0.0212844
AT1G29220	transcriptional regulator family protein	0.459808		0.0206726
AT3G15610	Transducin/WD40 repeat-like superfamily protein	0.360809		0.0428538
AT3G18760	Translation elongation factor EF1B/ribosomal protein S6 family protein	1.08303		0.00370852
AT4G30690	Translation initiation factor 3 protein	0.396352		0.042593
AT1G15270	Translation machinery associated TMA7	1.1895		0.0406476
AT1G17530	translocase of inner mitochondrial membrane 23	0.59743		0.0293563
AT1G64220	translocase of outer membrane 7 kDa subunit 2	0.522535		0.0437052
AT3G20000	translocase of the outer mitochondrial membrane 40	0.500006		0.0450445
AT1G49410	translocase of the outer mitochondrial membrane 6	0.493184		0.0301337
AT1G22270	Trm112p-like protein	0.639928		0.0111274
AT5G53330	Ubiquitin-associated/translation elongation factor EF1B protein	0.501894		0.0153081
AT1G75440	ubiquitin-conjugating enzyme 16	0.44052		0.0451526
AT1G78870	ubiquitin-conjugating enzyme 35	0.853592		0.0122214
AT4G04620	Ubiquitin-like superfamily protein	0.61603		0.0115902
AT3G46440	UDP-XYL synthase 5	0.42873		0.0260036
AT3G04950	Unknown Protein	1.21203		0.00124973
AT1G26750	Unknown Protein	1.05018		0.00400021
AT1G02330	Unknown Protein	1.27223		0.0390804
AT3G59840	Unknown Protein	0.81266		0.00178912
AT5G30490	Unknown Protein	0.913381		0.00266118
AT4G14145	Unknown Protein	0.865775		0.0033688
AT1G73350	Unknown Protein	0.969533		0.00420302
AT5G62440	Unknown Protein	0.838616		0.00523982
AT2G40765	Unknown Protein	0.681603		0.00538461
AT3G19508	Unknown Protein	0.634607		0.00553308
AT1G65270	Unknown Protein	0.64282		0.00583804
AT3G61370	Unknown Protein	0.97744		0.00599917
AT5G15320	Unknown Protein	0.69995		0.00622531
AT2G30120	Unknown Protein	0.711747		0.00721447
AT3G03170	Unknown Protein	0.586894		0.00755439
AT1G68310	Unknown Protein	0.784765		0.00853684
AT2G20940	Unknown Protein	0.631546		0.00868621
AT1G78150	Unknown Protein	0.785155		0.00920927
AT1G06500	Unknown Protein	0.683795		0.00949301
AT1G67700	Unknown Protein	0.737827		0.00985733
AT1G32310	Unknown Protein	0.65405		0.00985733
AT3G02900	Unknown Protein	0.688759		0.00999194
AT2G36835	Unknown Protein	0.811341		0.010228
AT5G64816	Unknown Protein	0.741205		0.010228
AT3G17160	Unknown Protein	0.648696		0.010228
AT1G34770	Unknown Protein	0.535281		0.0104076
AT5G44060	Unknown Protein	0.595122		0.0105365
AT1G56420	Unknown Protein	0.666874		0.010748
AT5G19590	Unknown Protein	0.577321		0.0110262
AT5G46620	Unknown Protein	0.545039		0.0117844
AT4G23330	Unknown Protein	0.517534		0.0117844
AT1G55265	Unknown Protein	0.545728		0.0131081
AT2G34310	Unknown Protein	0.564282		0.013824
AT3G60810	Unknown Protein	0.541391		0.014474
AT5G39570	Unknown Protein	0.469009		0.0148438
AT5G50350	Unknown Protein	0.469791		0.0149931
AT2G36410	Unknown Protein	0.505893		0.0156943
AT3G59390	Unknown Protein	0.696592		0.0157613
AT1G69980	Unknown Protein	0.602919		0.0157613
AT2G20820	Unknown Protein	0.503944		0.0158741
AT3G29185	Unknown Protein	0.617889		0.0165265
AT5G02710	Unknown Protein	0.466497		0.0186312
AT3G19200	Unknown Protein	0.707733		0.0190786
AT2G41800	Unknown Protein	0.557704		0.019409
AT1G59710	Unknown Protein	0.46748		0.0195345
AT1G79260	Unknown Protein	0.52554		0.0196414
AT1G21065	Unknown Protein	0.618448		0.0196417
AT5G55210	Unknown Protein	0.593323		0.0198718
AT5G48335	Unknown Protein	0.561631		0.0199522
AT1G01730	Unknown Protein	0.54613		0.0200953
AT1G28540	Unknown Protein	0.574866		0.0210415
AT4G00026	Unknown Protein	0.501548		0.0212972
AT2G45060	Unknown Protein	0.829838		0.0221644
AT1G33810	Unknown Protein	0.689083		0.0223724
AT5G35080	Unknown Protein	0.581979		0.0224057
AT4G04614	Unknown Protein	0.657362		0.0224441
AT1G19130	Unknown Protein	0.57376		0.0225861
AT1G56580	Unknown Protein	0.797221		0.0227502
AT3G08670	Unknown Protein	0.631247		0.0229294
AT4G39860	Unknown Protein	0.679957		0.0235726
AT4G14385	Unknown Protein	0.577986		0.0235726
AT4G32130	Unknown Protein	0.495076		0.0244741
AT1G35780	Unknown Protein	0.567894		0.0251895
AT3G62140	Unknown Protein	0.583671		0.0253609
AT2G23090	Unknown Protein	0.967271		0.0257793
AT4G36500	Unknown Protein	0.650489		0.0257793
AT2G25310	Unknown Protein	0.572636		0.0257793
AT1G65000	Unknown Protein	0.783763		0.0307503
AT2G35900	Unknown Protein	0.418815		0.0311126
AT2G19270	Unknown Protein	0.489583		0.0313332
AT3G09180	Unknown Protein	0.405802		0.031741
AT1G02870	Unknown Protein	0.522027		0.0321058
AT3G47630	Unknown Protein	0.401767		0.0323822
AT5G66000	Unknown Protein	0.707013		0.0327156
AT3G57340	Unknown Protein	0.622392		0.0327156
AT2G32980	Unknown Protein	0.582711		0.033046
AT4G09830	Unknown Protein	0.401212		0.0333876
AT3G09070	Unknown Protein	0.590718		0.0337434
AT2G42670	Unknown Protein	0.522664		0.0337471
AT4G24175	Unknown Protein	0.500143		0.0348968
AT1G07090	Unknown Protein	0.716419		0.0358044
AT3G63390	Unknown Protein	0.479109		0.0358153
AT1G16840	Unknown Protein	0.534921		0.038316
AT3G04560	Unknown Protein	0.470032		0.0389277
AT2G31160	Unknown Protein	0.545606		0.0394824
AT1G08480	Unknown Protein	0.481154		0.0445708
AT2G39440	Unknown Protein	0.670299		0.0451796
AT1G27435	Unknown Protein	0.545911		0.045533
AT5G16660	Unknown Protein	0.558766		0.0466147
AT1G07020	Unknown Protein	0.418189		0.0485744
AT2G30695	Unknown Protein	0.558509		0.0487267
AT1G28400	Unknown Protein	0.651981		0.0490549
AT5G39510	Vesicle transport v-SNARE family protein	1.06891		0.0254484
AT4G20000	VQ motif-containing protein	0.480037		0.0278308
AT1G71260	WHIRLY 2	0.588557		0.0125249
AT3G18035	winged-helix DNA-binding transcription factor family protein	0.425503		0.041681
AT4G33560	Wound-responsive family protein	0.751096		0.0157613
AT5G45600	YEATS family protein	0.497211		0.0173818
AT3G54826	Zim17-type zinc finger protein	0.442439		0.0422503
AT1G67030	zinc finger protein 6	0.417469		0.0370102
AT3G42860	zinc knuckle (CCHC-type) family protein	0.438635		0.033924
AT1G04810	26S proteasome regulatory complex, non-ATPase subcomplex, Rpn2/Psmd1 subunit	-0.604627		0.0144257
AT2G20580	26S proteasome regulatory subunit S2 1A	-0.777657		0.0151048
AT4G28470	26S proteasome regulatory subunit S2 1B	-0.671291		0.0171222
AT4G27490	3'-5'-exoribonuclease family protein	-0.506062		0.0270316
AT2G16280	3-ketoacyl-CoA synthase 9	-0.894769		0.0305767
AT1G12350	4-phospho-panto-thenoylcysteine synthetase	-0.477778		0.0301268
AT1G23290	60S ribosomal protein L27a-2	-1.12707		0.0323089
AT1G02890	AAA-type ATPase family protein	-0.45628		0.0212316
AT1G59870	ABC-2 and Plant PDR ABC-type transporter family protein	-0.640702		0.0460161
AT4G22720	Actin-like ATPase superfamily protein	-0.4635		0.0168972
AT4G38470	ACT-like protein tyrosine kinase family protein	-0.452258		0.0264808
AT4G11380	Adaptin family protein	-0.871854		0.0151048
AT4G23460	Adaptin family protein	-0.566223		0.0171222
AT5G11490	adaptin family protein	-0.467863		0.0237425
AT1G31730	Adaptin family protein	-0.467949		0.0343003
AT3G22950	ADP-ribosylation factor C1	-0.485961		0.0409337
AT5G22800	Alanyl-tRNA synthetase, class IIc	-0.427329		0.0455132
AT3G43600	aldehyde oxidase 2	-0.729461		0.0116206
AT1G54990	alpha/beta-Hydrolases superfamily protein	-0.559299		0.0330564
AT3G48090	alpha/beta-Hydrolases superfamily protein	-0.746508		0.0402434
AT2G29990	alternative NAD(P)H dehydrogenase 2	-0.6568		0.043584
AT4G33090	aminopeptidase M1	-0.913775		0.0140404
AT1G59820	aminophospholipid ATPase 3	-0.723074		0.0175773
AT2G38280	AMP deaminase, putative / myoadenylate deaminase, putative	-0.774841		0.039519
AT3G04470	Ankyrin repeat family protein	-0.487828		0.0249653
AT5G20350	Ankyrin repeat family protein with DHHC zinc finger domain	-0.415702		0.0270654
AT1G29030	Apoptosis inhibitory protein 5 (API5)	-0.434256		0.0247848
AT4G16130	arabinose kinase	-0.488973		0.0357455
AT4G26300	Arginyl-tRNA synthetase, class Ic	-0.886084		0.019541
AT1G66530	Arginyl-tRNA synthetase, class Ic	-0.701264		0.0384395
AT1G31290	ARGONAUTE 3	-0.632112		0.036742
AT1G31280	Argonaute family protein	-0.79326		0.0371692
AT5G19820	ARM repeat superfamily protein	-0.719753		0.0149931
AT5G36230	ARM repeat superfamily protein	-0.757727		0.0221013
AT3G05040	ARM repeat superfamily protein	-0.573305		0.0229623
AT2G13540	ARM repeat superfamily protein	-0.635275		0.0342975
AT4G02150	ARM repeat superfamily protein	-0.562719		0.0343003
AT2G01690	ARM repeat superfamily protein	-0.372353		0.0382809
AT3G06530	ARM repeat superfamily protein	-0.597702		0.0396338
AT5G62600	ARM repeat superfamily protein	-0.671946		0.047088
AT5G13280	aspartate kinase 1	-0.957794		0.0098448
AT1G31230	aspartate kinase-homoserine dehydrogenase i	-0.885621		0.00620791
AT4G19710	aspartate kinase-homoserine dehydrogenase ii	-0.618815		0.00690778
AT3G28860	ATP binding cassette subfamily B19	-0.567711		0.0426319
AT2G47000	ATP binding cassette subfamily B4	-0.816628		0.0296045
AT5G49460	ATP citrate lyase subunit B 2	-0.439802		0.0400386
AT3G26560	ATP-dependent RNA helicase, putative	-0.468146		0.045039
AT5G57110	autoinhibited Ca2+ -ATPase, isoform 8	-0.738657		0.036742
AT1G27770	autoinhibited Ca2+-ATPase 1	-0.703076		0.0247576
AT5G49980	auxin F-box protein 5	-0.690514		0.0101241
AT4G27260	Auxin-responsive GH3 family protein	-0.468152		0.0144257
AT2G46370	Auxin-responsive GH3 family protein	-0.511163		0.0303603
AT4G37390	Auxin-responsive GH3 family protein	-0.451559		0.0347371
AT5G13370	Auxin-responsive GH3 family protein	-0.410145		0.041993
AT3G48060	BAH domain ;TFIIS helical bundle-like domain	-0.495137		0.0433825
AT5G48380	BAK1-interacting receptor-like kinase 1	-0.5278		0.0450716
AT1G67730	beta-ketoacyl reductase 1	-0.641057		0.0331465
AT3G49680	branched-chain aminotransferase 3	-0.390145		0.0363876
AT5G08580	Calcium-binding EF hand family protein	-0.597303		0.0149643
AT5G44090	Calcium-binding EF-hand family protein	-0.512043		0.045039
AT1G05500	Calcium-dependent lipid-binding (CaLB domain) family protein	-0.541984		0.0406138
AT1G48090	calcium-dependent lipid-binding family protein	-0.440736		0.0407667
AT5G07300	Calcium-dependent phospholipid-binding Copine family protein	-0.69337		0.0419421
AT5G19450	calcium-dependent protein kinase 19	-0.847164		0.0145535
AT2G17290	Calcium-dependent protein kinase family protein	-0.729605		0.0230746
AT2G18750	Calmodulin-binding protein	-0.351501		0.044807
AT4G35310	calmodulin-domain protein kinase 5	-0.567261		0.0430028
AT1G29900	carbamoyl phosphate synthetase B	-0.445542		0.0172945
AT1G55090	carbon-nitrogen hydrolase family protein	-0.425039		0.0353165
AT5G11560	catalytics	-0.596726		0.0498067
AT5G63490	CBS / octicosapeptide/Phox/Bemp1 (PB1) domains-containing protein	-0.545839		0.0353165
AT1G05910	cell division cycle protein 48-related / CDC48-related	-0.396412		0.0392894
AT3G19820	cell elongation protein / DWARF1 / DIMINUTO (DIM)	-0.71523		0.0229294
AT2G46520	cellular apoptosis susceptibility protein, putative / importin-alpha re-exporter, putative	-0.514311		0.0451553
AT1G55850	Cellulose synthase-like protein E1	-1.11018		0.0146361
AT2G38000	chaperone protein dnaJ-related	-0.392067		0.0449411
AT2G25170	chromatin remodeling factor CHD3 (PICKLE)	-0.672878		0.0272757
AT5G18620	chromatin remodeling factor17	-0.631561		0.0261948
AT2G30490	cinnamate-4-hydroxylase	-0.681733		0.0381129
AT3G14990	Class I glutamine amidotransferase-like superfamily protein	-0.570203		0.0469166
AT4G31180	Class II aminoacyl-tRNA and biotin synthetases superfamily protein	-0.673809		0.0227502
AT4G26870	Class II aminoacyl-tRNA and biotin synthetases superfamily protein	-0.856428		0.0275214
AT5G05010	clathrin adaptor complexes medium subunit family protein	-0.663788		0.0159219
AT4G24550	Clathrin adaptor complexes medium subunit family protein	-0.718729		0.0190202
AT3G08530	Clathrin, heavy chain	-0.94528		0.0116828
AT5G51660	cleavage and polyadenylation specificity factor 160	-0.353726		0.0426229
AT1G61010	cleavage and polyadenylation specificity factor 73-I	-0.616915		0.0244175
AT3G44340	clone eighty-four	-0.53218		0.0249131
AT5G50920	CLPC homologue 1	-0.508481		0.0196414
AT5G54440	CLUB	-0.549698		0.0430797
AT3G15980	Coatomer, beta' subunit	-0.773065		0.0219349
AT5G55130	co-factor for nitrate, reductase and xanthine dehydrogenase 5	-0.562128		0.0140404
AT5G51430	conserved oligomeric Golgi complex component-related / COG complex component-related	-0.413406		0.0482132
AT4G32610	copper ion binding	-0.806426		0.0225704
AT5G44790	copper-exporting ATPase / responsive-to-antagonist 1 / copper-transporting ATPase (RAN1)	-0.713922		0.0149028
AT5G11730	Core-2/I-branching beta-1,6-N-acetylglucosaminyltransferase family protein	-0.693555		0.0208587
AT4G02570	cullin 1	-0.883554		0.010032
AT5G46210	cullin4	-0.647673		0.0253341
AT2G02560	cullin-associated and neddylation dissociated	-0.665022		0.0307503
AT5G45190	Cyclin family protein	-0.603269		0.0364912
AT3G66654	Cyclophilin-like peptidyl-prolyl cis-trans isomerase family protein	-0.506782		0.0172945
AT1G11680	CYTOCHROME P450 51G1	-0.865739		0.0176226
AT4G37370	cytochrome P450, family 81, subfamily D, polypeptide 8	-0.729245		0.0229975
AT4G37400	cytochrome P450, family 81, subfamily F, polypeptide 3	-0.741122		0.0212316
AT1G35580	cytosolic invertase 1	-0.559038		0.0408795
AT3G09850	D111/G-patch domain-containing protein	-0.517569		0.0236314
AT4G21100	damaged DNA binding protein 1B	-0.734662		0.0193526
AT1G60420	DC1 domain-containing protein	-0.39961		0.0328105
AT4G31160	DDB1-CUL4 associated factor 1	-0.539384		0.0227347
AT1G31970	DEA(D/H)-box RNA helicase family protein	-0.989028		0.0215357
AT5G65900	DEA(D/H)-box RNA helicase family protein	-0.558717		0.022782
AT1G72730	DEA(D/H)-box RNA helicase family protein	-0.449113		0.0467656
AT3G09090	defective in exine formation protein (DEX1)	-0.636742		0.010032
AT1G48760	delta-adaptin	-0.560323		0.0284505
AT5G05980	DHFS-FPGS homolog B	-0.699536		0.00963349
AT4G30340	diacylglycerol kinase 7	-0.571014		0.0204829
AT5G62030	diphthamide synthesis DPH2 family protein	-0.426691		0.0499801
AT3G05380	DIRP ;Myb-like DNA-binding domain	-0.470783		0.0372
AT3G10270	DNA GYRASE B1	-0.427339		0.0426803
AT5G63960	DNA polymerase delta catalytic subunit	-0.794203		0.0268496
AT2G24420	DNA repair ATPase-related	-0.926567		0.0399493
AT2G31970	DNA repair-recombination protein (RAD50)	-0.711965		0.00772069
AT4G00270	DNA-binding storekeeper protein-related transcriptional regulator	-0.573617		0.0290607
AT4G20910	double-stranded RNA binding protein-related / DsRBD protein-related	-0.610496		0.00841721
AT1G10290	dynamin-like protein 6	-0.441576		0.0232582
AT1G32090	Early response to dehydration (ERD4)	-0.853455		0.0161109
AT1G49540	elongator protein 2	-0.502267		0.0190202
AT3G05680	embryo defective 2016	-0.344294		0.0384586
AT3G60360	embryo sac development arrest 14	-0.533424		0.0234629
AT1G14670	Endomembrane protein 70 protein family	-1.00991		0.0451796
AT4G12650	Endomembrane protein 70 protein family	-0.810615		0.005277
AT1G07670	endomembrane-type CA-ATPase 4	-0.695541		0.0308005
AT1G65580	Endonuclease/exonuclease/phosphatase family protein	-0.432191		0.0363876
AT1G50430	Ergosterol biosynthesis ERG4/ERG24 family	-0.702231		0.0390349
AT4G00900	ER-type Ca2+-ATPase 2	-0.633827		0.0443105
AT1G12920	eukaryotic release factor 1-2	-0.462522		0.0148614
AT3G26618	eukaryotic release factor 1-3	-0.426711		0.0368944
AT3G56150	eukaryotic translation initiation factor 3C	-0.777424		0.0087231
AT5G49830	exocyst complex component 84B	-0.582869		0.0353454
AT5G12370	exocyst complex component sec10	-0.546749		0.0396338
AT1G47550	exocyst complex component sec3A	-0.477515		0.0477827
AT5G50380	exocyst subunit exo70 family protein F1	-0.557764		0.0242119
AT5G17020	exportin 1A	-0.7836		0.0105365
AT4G38540	FAD/NAD(P)-binding oxidoreductase family protein	-0.433619		0.0330564
AT3G11700	FASCICLIN-like arabinogalactan protein 18 precursor	-0.468522		0.0447238
AT5G53170	FTSH protease 11	-0.508513		0.0304018
AT5G25900	GA requiring 3	-0.815805		0.0446613
AT2G26100	Galactosyltransferase family protein	-0.478196		0.0284505
AT2G20810	galacturonosyltransferase 10	-0.401058		0.0466853
AT4G32940	gamma vacuolar processing enzyme	-0.426587		0.0274996
AT3G07160	glucan synthase-like 10	-0.878332		0.0256187
AT5G17330	glutamate decarboxylase	-0.558784		0.020269
AT1G65960	glutamate decarboxylase 2	-0.758287		0.0165107
AT2G41220	glutamate synthase 2	-0.429985		0.0286343
AT1G10270	glutamine-rich protein 23	-0.508416		0.0140749
AT5G26710	Glutamyl/glutaminyl-tRNA synthetase, class Ic	-0.831296		0.0257793
AT1G27130	glutathione S-transferase tau 13	-0.474337		0.0210464
AT5G21060	Glyceraldehyde-3-phosphate dehydrogenase-like family protein	-0.593253		0.0178346
AT1G09830	Glycinamide ribonucleotide (GAR) synthetase	-0.435516		0.0403028
AT3G54440	glycoside hydrolase family 2 protein	-0.612616		0.022942
AT1G29880	glycyl-tRNA synthetase / glycine--tRNA ligase	-0.418164		0.0269675
AT1G02120	GRAM domain family protein	-0.929777		0.0308005
AT4G35860	GTP-binding 2	-0.616366		0.0119158
AT3G07050	GTP-binding family protein	-0.657322		0.0213024
AT5G46070	Guanylate-binding family protein	-1.02847		0.0103691
AT2G18960	H(+)-ATPase 1	-0.823452		0.047088
AT4G30190	H(+)-ATPase 2	-0.840481		0.0355871
AT1G32750	HAC13 protein (HAC13)	-0.680755		0.0189099
AT5G48960	HAD-superfamily hydrolase, subfamily IG, 5'-nucleotidase	-0.521721		0.0247576
AT5G32470	Haem oxygenase-like, multi-helical	-0.657258		0.0134195
AT3G22220	hAT transposon superfamily	-0.523052		0.0431101
AT4G38600	HEAT repeat ;HECT-domain (ubiquitin-transferase)	-0.415229		0.033186
AT3G12580	heat shock protein 70	-0.494258		0.0423243
AT5G56000	Heat shock protein 81-4	-1.04083		0.016351
AT4G37270	heavy metal atpase 1	-0.715012		0.0195607
AT3G46290	hercules receptor kinase 1	-0.489516		0.0189277
AT4G29130	hexokinase 1	-0.46359		0.0151048
AT5G64610	histone acetyltransferase of the MYST family 1	-0.552584		0.047088
AT2G23740	Histone-lysine N-methyltransferase (SUVR5)	-0.491925		0.0203187
AT3G43300	HOPM interactor 7	-0.567476		0.019409
AT1G79730	hydroxyproline-rich glycoprotein family protein	-0.883226		0.0300252
AT1G65430	IBR domain-containing protein	-0.33941		0.0498018
AT5G13680	IKI3 family protein	-0.534409		0.0304018
AT4G15550	indole-3-acetate beta-D-glucosyltransferase	-0.696424		0.0181296
AT2G46470	inner membrane protein OXA1-like	-0.590396		0.0275888
AT2G41790	Insulinase (Peptidase family M16) family protein	-0.841991		0.0157613
AT1G06900	Insulinase (Peptidase family M16) family protein	-0.536656		0.0358153
AT4G20400	JUMONJI 14	-0.448223		0.0242119
AT4G00630	K+ efflux antiporter 2	-0.55375		0.0408054
AT1G18270	ketose-bisphosphate aldolase class-II family protein	-0.441453		0.0391591
AT5G65460	kinesin like protein for actin based chloroplast movement 2	-0.417393		0.0265284
AT5G21160	LA RNA-binding protein	-0.473048		0.0227772
AT5G12220	las1-like family protein	-0.910837		0.0210856
AT4G18440	L-Aspartase-like family protein	-0.47796		0.0348968
AT5G10920	L-Aspartase-like family protein	-0.351322		0.0457988
AT1G17620	Late embryogenesis abundant (LEA) hydroxyproline-rich glycoprotein family	-0.735946		0.00678123
AT5G65700	Leucine-rich receptor-like protein kinase family protein	-0.483724		0.0347371
AT4G39400	Leucine-rich receptor-like protein kinase family protein	-0.429157		0.0461673
AT3G24480	Leucine-rich repeat (LRR) family protein	-0.479179		0.0260365
AT3G02880	Leucine-rich repeat protein kinase family protein	-0.601504		0.011384
AT2G37050	Leucine-rich repeat protein kinase family protein	-0.47105		0.0226084
AT4G08850	Leucine-rich repeat receptor-like protein kinase family protein	-0.421871		0.0382809
AT1G53440	Leucine-rich repeat transmembrane protein kinase	-0.613588		0.0122135
AT1G56140	Leucine-rich repeat transmembrane protein kinase	-0.360808		0.0472923
AT1G09620	Leucine-tRNA ligases	-0.557798		0.0134066
AT1G01220	L-fucokinase/GDP-L-fucose pyrophosphorylase	-0.445565		0.0366066
AT4G37880	LisH/CRA/RING-U-box domains-containing protein	-0.388007		0.0430097
AT5G65770	little nuclei4	-0.474154		0.0254547
AT5G26860	lon protease 1	-0.488926		0.0264808
AT1G77590	long chain acyl-CoA synthetase 9	-0.81288		0.0200372
AT4G36480	long-chain base1	-0.468544		0.0482096
AT5G51410	LUC7 N_terminus domain-containing protein	-0.4896		0.0431629
AT4G33150	lysine-ketoglutarate reductase/saccharopine dehydrogenase bifunctional enzyme	-0.429043		0.0412914
AT5G26340	Major facilitator superfamily protein	-1.14367		0.0165265
AT3G51550	Malectin/receptor-like protein kinase family protein	-0.505054		0.0200953
AT5G49850	Mannose-binding lectin superfamily protein	-1.26472		0.0229623
AT1G60095	Mannose-binding lectin superfamily protein	-0.432174		0.0272829
AT3G56100	meristematic receptor-like kinase	-0.562902		0.0314219
AT1G25375	Metallo-hydrolase/oxidoreductase superfamily protein	-0.790256		0.0253609
AT2G19080	metaxin-related	-0.841304		0.00925137
AT5G49810	methionine S-methyltransferase	-0.515102		0.0476653
AT5G20980	methionine synthase 3	-0.784603		0.00937007
AT4G13780	methionine--tRNA ligase, putative / methionyl-tRNA synthetase, putative / MetRS, putative	-0.655187		0.0149777
AT3G26410	methyltransferases;nucleic acid binding	-0.447117		0.0369764
AT5G44635	minichromosome maintenance (MCM2/3/5) family protein	-0.562114		0.0163114
AT1G44900	minichromosome maintenance (MCM2/3/5) family protein	-0.423741		0.0494852
AT5G27540	MIRO-related GTP-ase 1	-0.48939		0.0189099
AT3G62700	multidrug resistance-associated protein 10	-0.883762		0.0249653
AT5G43900	myosin 2	-0.64811		0.0114939
AT1G09480	NAD(P)-binding Rossmann-fold superfamily protein	-0.633428		0.0210856
AT1G66800	NAD(P)-binding Rossmann-fold superfamily protein	-0.753019		0.0282929
AT1G01510	NAD(P)-binding Rossmann-fold superfamily protein	-0.501757		0.0326006
AT2G33630	NAD(P)-binding Rossmann-fold superfamily protein	-0.497605		0.0370205
AT4G24220	NAD(P)-binding Rossmann-fold superfamily protein	-0.536103		0.0449174
AT1G05350	NAD(P)-binding Rossmann-fold superfamily protein	-0.54186		0.0497891
ATMG01120	NADH dehydrogenase 1B	-0.882308		0.0448726
AT1G72340	NagB/RpiA/CoA transferase-like superfamily protein	-0.757895		0.0170274
AT2G23420	nicotinate phosphoribosyltransferase 2	-0.700054		0.0211472
AT1G29150	non-ATPase subunit 9	-0.659253		0.0249653
AT3G12860	NOP56-like pre RNA processing ribonucleoprotein	-0.572345		0.0140404
AT2G47970	Nuclear pore localisation protein NPL4	-0.586427		0.0330564
AT3G57660	nuclear RNA polymerase A1	-0.70107		0.0300059
AT1G29940	nuclear RNA polymerase A2	-0.659563		0.0360401
AT4G30800	Nucleic acid-binding, OB-fold-like protein	-2.11247		0.045533
AT2G05120	Nucleoporin, Nup133/Nup155-like	-0.523519		0.0451553
AT4G29910	origin recognition complex protein 5	-0.671828		0.0195607
AT4G24520	P450 reductase 1	-0.416025		0.031755
AT4G23050	PAS domain-containing protein tyrosine kinase family protein	-0.38199		0.0375822
AT4G38350	Patched family protein	-0.79376		0.0116236
AT1G35620	PDI-like 5-2	-0.571682		0.0355552
AT1G19520	pentatricopeptide (PPR) repeat-containing protein	-0.700986		0.0310826
AT3G54980	Pentatricopeptide repeat (PPR) superfamily protein	-0.552592		0.0158966
AT5G13520	peptidase M1 family protein	-0.572014		0.0148438
AT1G52600	Peptidase S24/S26A/S26B/S26C family protein	-0.69724		0.0425705
AT1G15440	periodic tryptophan protein 2	-0.604937		0.0137186
AT4G39850	peroxisomal ABC transporter 1	-0.542631		0.0402434
AT5G08470	peroxisome 1	-0.415104		0.021174
AT5G14040	phosphate transporter 3;1	-0.549522		0.0310154
AT4G35790	phospholipase D delta	-0.755396		0.0165044
AT4G36080	phosphotransferases, alcohol group as acceptor;binding;inositol or phosphatidylinositol kinases	-0.439136		0.0358044
AT4G37590	Phototropic-responsive NPH3 family protein	-0.77944		0.0163207
AT2G18790	phytochrome B	-0.670219		0.0110262
AT4G18130	phytochrome E	-0.449485		0.0351377
AT1G14870	PLANT CADMIUM RESISTANCE 2	-0.610232		0.0284505
AT4G34860	Plant neutral invertase family protein	-0.595232		0.0151048
AT2G45960	plasma membrane intrinsic protein (PIP1B)	-0.606061		0.0181296
AT1G01620	plasma membrane intrinsic protein (PIP1C)	-0.650056		0.0129224
AT4G00430	plasma membrane intrinsic protein (PIP1E)	-0.604693		0.0206726
AT3G53420	plasma membrane intrinsic protein (PIP2A)	-0.451572		0.0392894
AT3G54820	plasma membrane intrinsic protein (PIP2D)	-0.475839		0.0371692
AT4G35100	plasma membrane intrinsic protein (PIP3)	-0.725091		0.00967053
AT5G16150	plastidic GLC translocator	-0.982672		0.0165107
AT1G15210	pleiotropic drug resistance 7	-0.724125		0.0435467
AT1G20920	P-loop containing nucleoside triphosphate hydrolases superfamily protein	-0.54911		0.0133736
AT3G45850	P-loop containing nucleoside triphosphate hydrolases superfamily protein	-0.549679		0.014677
AT5G22330	P-loop containing nucleoside triphosphate hydrolases superfamily protein	-0.589913		0.0163207
AT5G05450	P-loop containing nucleoside triphosphate hydrolases superfamily protein	-0.513392		0.0233498
AT2G38770	P-loop containing nucleoside triphosphate hydrolases superfamily protein	-0.487344		0.0278308
AT1G08410	P-loop containing nucleoside triphosphate hydrolases superfamily protein	-0.453219		0.0303427
AT5G40000	P-loop containing nucleoside triphosphate hydrolases superfamily protein	-0.654191		0.0337597
AT3G28510	P-loop containing nucleoside triphosphate hydrolases superfamily protein	-0.856267		0.0358153
AT3G18600	P-loop containing nucleoside triphosphate hydrolases superfamily protein	-0.866351		0.0423243
AT2G33730	P-loop containing nucleoside triphosphate hydrolases superfamily protein	-0.457998		0.0426803
AT2G43130	P-loop containing nucleoside triphosphate hydrolases superfamily protein	-0.485215		0.0457988
AT4G02390	poly(ADP-ribose) polymerase	-0.428014		0.0454125
AT5G06450	Polynucleotidyl transferase, ribonuclease H-like superfamily protein	-0.546699		0.0145465
AT2G32070	Polynucleotidyl transferase, ribonuclease H-like superfamily protein	-0.648613		0.0172262
AT3G11770	Polynucleotidyl transferase, ribonuclease H-like superfamily protein	-0.67017		0.0231728
AT3G19840	pre-mRNA-processing protein 40C	-0.560041		0.0401308
AT3G02200	Proteasome component (PCI) domain protein	-0.790331		0.0181296
AT5G15610	Proteasome component (PCI) domain protein	-0.48109		0.0286211
AT2G19670	protein arginine methyltransferase 1A	-0.488422		0.0446613
AT3G12270	protein arginine methyltransferase 3	-0.547493		0.0116215
AT1G63500	Protein kinase protein with tetratricopeptide repeat domain	-0.506987		0.0253432
AT3G19300	Protein kinase superfamily protein	-0.602872		0.0163795
AT2G40980	Protein kinase superfamily protein	-0.587874		0.0219333
AT2G42810	protein phosphatase 5.2	-0.646844		0.0253868
AT3G19420	PTEN 2	-0.380644		0.0484163
AT3G16810	pumilio 24	-0.475618		0.03581
AT1G74260	purine biosynthesis 4	-0.542475		0.00920927
AT3G01120	Pyridoxal phosphate (PLP)-dependent transferases superfamily protein	-0.450512		0.0146692
AT2G36580	Pyruvate kinase family protein	-0.460544		0.0195959
AT5G08570	Pyruvate kinase family protein	-0.456327		0.0224679
AT5G50210	quinolinate synthase	-0.408264		0.0418516
AT5G47960	RAB GTPase homolog A4C	-0.489159		0.0446116
AT1G43890	RAB GTPASE HOMOLOG B18	-0.536485		0.0470636
AT1G03190	RAD3-like DNA-binding helicase protein	-0.484514		0.0328117
AT2G44610	Ras-related small GTP-binding family protein	-0.661333		0.0312621
AT4G19640	Ras-related small GTP-binding family protein	-0.482803		0.0469941
AT5G22790	reticulata-related 1	-0.767012		0.00985327
AT2G21790	ribonucleotide reductase 1	-0.646673		0.00992121
AT2G01720	Ribophorin I	-0.550194		0.0271504
AT4G21150	ribophorin II (RPN2) family protein	-0.777436		0.0189099
AT4G15000	Ribosomal L27e protein family	-1.8165		0.0238234
AT4G31460	Ribosomal L28 family	-1.28189		0.0466248
AT4G13170	Ribosomal protein L13 family protein	-1.22385		0.0046025
AT3G58660	Ribosomal protein L1p/L10e family	-0.630044		0.00904695
AT2G44065	Ribosomal protein L2 family	-0.91184		0.0434102
AT1G67430	Ribosomal protein L22p/L17e family protein	-1.24172		0.0227772
AT4G18100	Ribosomal protein L32e	-1.36128		0.0457988
AT5G39740	Ribosomal protein L5 B	-1.22337		0.0451796
AT2G47610	Ribosomal protein L7Ae/L30e/S12e/Gadd45 family protein	-1.10277		0.0119469
AT3G62870	Ribosomal protein L7Ae/L30e/S12e/Gadd45 family protein	-1.62075		0.0284737
AT3G04920	Ribosomal protein S24e family protein	-2.15752		0.00518606
AT3G22980	Ribosomal protein S5/Elongation factor G/III/V family protein	-0.52056		0.0139107
AT1G56070	Ribosomal protein S5/Elongation factor G/III/V family protein	-0.476562		0.016272
AT1G79350	RING/FYVE/PHD zinc finger superfamily protein	-0.585371		0.0321058
AT1G16280	RNA helicase 36	-0.678548		0.0207742
AT1G59760	RNA helicase, ATP-dependent, SK12/DOB1 protein	-0.816677		0.00925137
AT4G35800	RNA polymerase II large subunit	-0.495091		0.0226084
AT5G04600	RNA-binding (RRM/RBD/RNP motifs) family protein	-1.20815		0.0375484
AT5G46840	RNA-binding (RRM/RBD/RNP motifs) family protein	-0.374044		0.0492855
AT4G28990	RNA-binding protein-related	-1.67305		0.00689304
AT2G04270	RNAse E/G-like	-0.455164		0.0328439
AT1G61580	R-protein L3 B	-0.662435		0.0247681
AT3G23810	S-adenosyl-l-homocysteine (SAH) hydrolase 2	-0.496566		0.0172262
AT1G48600	S-adenosyl-L-methionine-dependent methyltransferases superfamily protein	-0.597056		0.00939351
AT5G64030	S-adenosyl-L-methionine-dependent methyltransferases superfamily protein	-0.648803		0.0155652
AT5G57280	S-adenosyl-L-methionine-dependent methyltransferases superfamily protein	-0.89189		0.0183046
AT1G26850	S-adenosyl-L-methionine-dependent methyltransferases superfamily protein	-0.538161		0.0261948
AT1G72160	Sec14p-like phosphatidylinositol transfer family protein	-0.890618		0.0353165
AT3G07100	Sec23/Sec24 protein transport family protein	-0.656072		0.00542354
AT4G14160	Sec23/Sec24 protein transport family protein	-0.44457		0.0360857
AT1G13980	sec7 domain-containing protein	-0.684814		0.0185585
AT3G60860	SEC7-like guanine nucleotide exchange family protein	-0.684474		0.0172262
AT1G01960	SEC7-like guanine nucleotide exchange family protein	-0.670381		0.0222664
AT5G14930	senescence-associated gene 101	-0.760336		0.044325
AT5G08160	serine/threonine protein kinase 3	-0.409444		0.0469941
AT1G69960	serine/threonine protein phosphatase 2A	-0.454333		0.0249653
AT4G31120	SHK1 binding protein 1	-0.485171		0.0119469
AT2G43640	Signal recognition particle, SRP9/SRP14 subunit	-1.42213		0.0189691
AT1G10230	SKP1-like 18	-0.511544		0.0392811
AT1G11330	S-locus lectin protein kinase family protein	-0.66643		0.0128867
AT2G13790	somatic embryogenesis receptor-like kinase 4	-0.405432		0.0353454
AT5G53120	Spermidine synthase 3 (SPDS3)	-0.403484		0.0454125
AT1G69840	SPFH/Band 7/PHB domain-containing membrane-associated protein family	-0.604526		0.0327156
AT3G01290	SPFH/Band 7/PHB domain-containing membrane-associated protein family	-0.681024		0.0497891
AT1G13030	sphere organelles protein-related	-0.390274		0.0449411
AT1G34130	staurosporin and temperature sensitive 3-like b	-0.771273		0.03669
ATMG00090	structural constituent of ribosome;protein binding	-0.900985		0.0200953
AT1G79990	structural molecules	-0.735125		0.0188927
AT4G24940	SUMO-activating enzyme 1A	-0.412173		0.0323366
AT2G33120	synaptobrevin-related protein 1	-0.520796		0.0495807
AT2G20990	synaptotagmin A	-0.534553		0.047657
AT3G03960	TCP-1/cpn60 chaperonin family protein	-0.622116		0.00863519
AT3G11830	TCP-1/cpn60 chaperonin family protein	-0.570529		0.0151048
AT5G26360	TCP-1/cpn60 chaperonin family protein	-0.424765		0.0430795
AT1G04080	Tetratricopeptide repeat (TPR)-like superfamily protein	-0.525541		0.0134066
AT3G02650	Tetratricopeptide repeat (TPR)-like superfamily protein	-0.806787		0.0220379
AT1G02370	Tetratricopeptide repeat (TPR)-like superfamily protein	-0.48991		0.0353165
AT3G11540	Tetratricopeptide repeat (TPR)-like superfamily protein	-0.500785		0.0451796
AT1G24706	THO2	-0.637052		0.0121272
AT5G39590	TLD-domain containing nucleolar protein	-0.462698		0.0264808
AT4G35300	tonoplast monosaccharide transporter2	-0.583269		0.044365
AT1G80490	TOPLESS-related 1	-0.552778		0.0201569
AT4G14990	Topoisomerase II-associated protein PAT1	-1.01318		0.00211127
AT1G05270	TraB family protein	-0.404665		0.0430227
AT2G35110	transcription activators	-0.719488		0.0149931
AT5G18410	transcription activators	-0.806153		0.0490085
AT3G07610	Transcription factor jumonji (jmjC) domain-containing protein	-0.562929		0.0100791
AT4G00990	Transcription factor jumonji (jmjC) domain-containing protein	-0.676331		0.013824
AT3G18860	transducin family protein / WD-40 repeat family protein	-0.471021		0.0249653
AT5G16750	Transducin family protein / WD-40 repeat family protein	-0.770159		0.0328874
AT5G24710	Transducin/WD40 repeat-like superfamily protein	-0.577887		0.0196336
AT5G51980	Transducin/WD40 repeat-like superfamily protein	-0.404382		0.0230947
AT1G03110	Transducin/WD40 repeat-like superfamily protein	-0.418466		0.047088
AT5G19485	transferases;nucleotidyltransferases	-0.393952		0.0317842
AT1G06950	translocon at the inner envelope membrane of chloroplasts 110	-0.406562		0.0312621
AT5G23575	Transmembrane CLPTM1 family protein	-0.668353		0.0222664
AT1G66150	transmembrane kinase 1	-0.545381		0.0245982
AT1G10950	transmembrane nine 1	-0.574471		0.0298859
AT2G38550	Transmembrane proteins 14C	-0.427545		0.0324219
AT4G17770	trehalose phosphatase/synthase 5	-0.498836		0.0165107
AT1G72550	tRNA synthetase beta subunit family protein	-0.569929		0.0217765
AT5G49030	tRNA synthetase class I (I, L, M and V) family protein	-0.54191		0.0123457
AT4G10320	tRNA synthetase class I (I, L, M and V) family protein	-0.849532		0.019409
AT1G06530	Tropomyosin-related	-0.960817		0.0296196
AT5G11040	TRS120	-0.609369		0.0225858
AT5G19770	tubulin alpha-3	-0.452123		0.0469941
AT1G77550	tubulin-tyrosine ligases;tubulin-tyrosine ligases	-0.547998		0.0146653
AT5G10950	Tudor/PWWP/MBT superfamily protein	-1.93849		0.0157613
AT5G07350	TUDOR-SN protein 1	-0.543792		0.00949833
AT1G08030	tyrosylprotein sulfotransferase	-0.519013		0.0300335
AT5G61140	U5 small nuclear ribonucleoprotein helicase	-0.525786		0.0208587
AT5G06460	ubiquitin activating enzyme 2	-0.46401		0.0148438
AT1G43690	ubiquitin interaction motif-containing protein	-0.353013		0.0466853
AT2G30110	ubiquitin-activating enzyme 1	-0.50741		0.0221826
AT1G55860	ubiquitin-protein ligase 1	-0.554746		0.0182754
AT1G70320	ubiquitin-protein ligase 2	-0.731621		0.0148614
AT5G02880	ubiquitin-protein ligase 4	-0.793453		0.020798
AT5G15400	U-box domain-containing protein	-0.606851		0.020798
AT1G07260	UDP-glucosyl transferase 71C3	-0.535249		0.0437002
AT4G34131	UDP-glucosyl transferase 73B3	-0.549435		0.0381129
AT1G22360	UDP-glucosyl transferase 85A2	-0.79795		0.0297019
AT5G05880	UDP-Glycosyltransferase superfamily protein	-0.642664		0.0278308
AT5G49690	UDP-Glycosyltransferase superfamily protein	-0.484693		0.0304018
AT2G30140	UDP-Glycosyltransferase superfamily protein	-0.827775		0.0313075
AT1G49975	Unknown Protein	-1.43361		0.0353165
AT3G08640	Unknown Protein	-0.668319		0.00739969
AT2G37860	Unknown Protein	-0.640174		0.00921054
AT5G16550	Unknown Protein	-0.677661		0.0144151
AT5G38720	Unknown Protein	-0.588676		0.0187806
AT5G25265	Unknown Protein	-0.51008		0.0193132
AT3G47200	Unknown Protein	-0.836746		0.0193526
AT1G69070	Unknown Protein	-0.607075		0.0196417
AT4G24330	Unknown Protein	-0.565981		0.0207799
AT3G44330	Unknown Protein	-0.570126		0.0214383
AT5G06550	Unknown Protein	-0.648368		0.022301
AT1G52780	Unknown Protein	-0.575389		0.0235726
AT1G22970	Unknown Protein	-0.449215		0.0252651
AT2G26680	Unknown Protein	-0.42935		0.0276733
AT5G23390	Unknown Protein	-0.629848		0.0284505
AT4G16180	Unknown Protein	-0.649335		0.0328281
AT4G27010	Unknown Protein	-0.529983		0.0350971
AT3G01160	Unknown Protein	-0.688026		0.0353165
AT1G02816	Unknown Protein	-0.4408		0.0356124
AT1G20970	Unknown Protein	-0.391117		0.0358044
AT1G66080	Unknown Protein	-0.413491		0.0358296
AT3G45890	Unknown Protein	-0.670529		0.0361418
AT2G27090	Unknown Protein	-0.479487		0.037092
AT5G12470	Unknown Protein	-0.769252		0.0408795
AT5G52410	Unknown Protein	-0.492279		0.0418167
AT5G43720	Unknown Protein	-0.477598		0.0430097
AT4G35360	Unknown Protein	-0.448593		0.0430795
AT3G03570	Unknown Protein	-0.47415		0.0448315
AT5G24350	Unknown Protein	-0.624205		0.045039
AT1G23960	Unknown Protein	-0.446633		0.0450445
AT2G25270	Unknown Protein	-0.537376		0.045215
AT1G13520	Unknown Protein	-0.489884		0.045899
AT4G36980	Unknown Protein	-0.399887		0.0469549
AT3G25680	Unknown Protein	-0.458351		0.047088
AT3G19990	Unknown Protein	-0.640965		0.0492855
AT1G12380	Unknown Protein	-0.521819		0.0497891
AT2G05170	Vacuolar protein sorting-associated protein (VPS11)	-0.723056		0.0163207
AT4G27690	Vacuolar protein sorting-associated protein (VPS26B)	-0.576288		0.0249653
AT1G08190	Vacuolar protein sorting-associated protein (VPS41)	-0.504719		0.0288359
AT1G50500	Vacuolar protein sorting-associated protein (VPS53)	-0.630183		0.013824
AT2G28520	vacuolar proton ATPase A1	-0.623635		0.0147899
AT4G39080	vacuolar proton ATPase A3	-0.808176		0.0156907
AT2G38020	vacuoleless1 (VCL1)	-0.64553		0.0179276
AT1G14610	valyl-tRNA synthetase / valine--tRNA ligase (VALRS)	-0.624157		0.0227347
AT5G41600	VIRB2-interacting protein 3	-0.431112		0.0500137
AT4G31100	wall-associated kinase, putative	-0.439247		0.0413175
AT2G45540	WD-40 repeat family protein / beige-related	-0.504872		0.0223724
AT5G11390	WPP domain-interacting protein 1	-0.527183		0.0405449
AT3G15880	WUS-interacting protein 2	-0.503127		0.0214193
AT4G34890	xanthine dehydrogenase 1	-0.42476		0.0200953
AT2G28450	zinc finger (CCCH-type) family protein	-0.40293		0.0285368
AT2G19385	zinc ion binding	-0.68615		0.0355552
AT1G12470	zinc ion binding	-0.750531		0.0436598
AT1G22440	Zinc-binding alcohol dehydrogenase family protein	-0.560269		0.0418167
AT3G23390	Zinc-binding ribosomal protein family protein	-0.530143		0.0273906
AT5G10540	Zincin-like metalloproteases family protein	-0.563842		0.0274048
AT5G65620	Zincin-like metalloproteases family protein	-0.480621		0.0353212
AT1G68100	ZIP metal ion transporter family	-0.66882		0.0270154
AT5G20660	Zn-dependent exopeptidases superfamily protein	-0.814112		0.043584
AT1G53850	20S proteasome alpha subunit E1		0.95697		0.0265295
AT3G16565	alanine-tRNA ligases		0.504721		0.0409804
AT5G60360	aleurain-like protease		0.612081		0.0474025
AT5G01870	Bifunctional inhibitor/lipid-transfer protein/seed storage 2S albumin superfamily protein		1.47372		0.0347224
AT4G15093	catalytic LigB subunit of aromatic ring-opening dioxygenase family		0.568671		0.0431706
AT3G15000	cobalt ion binding		0.671855		0.025073
AT5G40810	Cytochrome C1 family		0.602919		0.0444015
AT4G18370	DEGP protease 5		0.585446		0.0340529
AT5G20080	FAD/NAD(P)-binding oxidoreductase		0.574506		0.0281003
AT4G20410	gamma-soluble NSF attachment protein		0.653478		0.0428331
AT3G55040	glutathione transferase lambda 2		0.68453		0.0260915
AT1G13440	glyceraldehyde-3-phosphate dehydrogenase C2		0.927484		0.0323415
AT1G09080	Heat shock protein 70 (Hsp 70) family protein		0.483844		0.0442109
AT1G08880	Histone superfamily protein		0.803885		0.0261102
AT4G18590	Nucleic acid-binding, OB-fold-like protein		0.747729		0.0261598
AT4G08770	Peroxidase superfamily protein		0.804541		0.00486534
AT4G08950	Phosphate-responsive 1 family protein		0.674263		0.0287282
AT4G35630	phosphoserine aminotransferase		0.656749		0.0364443
AT5G49700	Predicted AT-hook DNA-binding family protein		0.568198		0.0481421
AT5G14250	Proteasome component (PCI) domain protein		0.506387		0.0484271
AT5G20010	RAS-related nuclear protein-1		0.719255		0.00857684
AT5G30510	ribosomal protein S1		0.534961		0.0431254
AT1G20880	RNA-binding (RRM/RBD/RNP motifs) family protein		0.550389		0.0293667
AT3G07590	Small nuclear ribonucleoprotein family protein		0.932543		0.0314943
AT3G56900	Transducin/WD40 repeat-like superfamily protein		0.527804		0.0459058
AT2G24060	Translation initiation factor 3 protein		0.658081		0.0253697
AT5G13470	Unknown Protein		0.952382		0.0314943
AT1G47870	winged-helix DNA-binding transcription factor family protein		0.557109		0.0429826
AT4G30270	xyloglucan endotransglucosylase/hydrolase 24		0.66219		0.0177309
AT1G20270	2-oxoglutarate (2OG) and Fe(II)-dependent oxygenase superfamily protein		-0.495614		0.0421981
AT2G24765	ADP-ribosylation factor 3		-0.552495		0.0311905
AT5G08370	alpha-galactosidase 2		-0.487937		0.0451174
AT3G48870	Clp ATPase		-0.642304		0.0325421
AT4G23270	cysteine-rich RLK (RECEPTOR-like protein kinase) 19		-0.498436		0.0442109
AT1G59990	DEA(D/H)-box RNA helicase family protein		-0.702685		0.0138986
AT5G55300	DNA topoisomerase I alpha		-0.477659		0.0451682
AT3G58560	DNAse I-like superfamily protein		-0.462681		0.0474878
AT3G05220	Heavy metal transport/detoxification superfamily protein		-0.735925		0.0481421
AT1G72790	hydroxyproline-rich glycoprotein family protein		-0.596166		0.0331223
AT4G02710	Kinase interacting (KIP1-like) family protein		-0.433596		0.0396409
AT3G55270	mitogen-activated protein kinase phosphatase 1		-0.462343		0.0478209
AT1G48970	NagB/RpiA/CoA transferase-like superfamily protein		-0.479242		0.0493219
AT5G45140	nuclear RNA polymerase C2		-0.518207		0.0442108
AT1G52280	RAB GTPase homolog G3D		-0.596199		0.0235974
AT1G36370	serine hydroxymethyltransferase 7		-0.730759		0.0399703
AT1G33410	SUPPRESSOR OF AUXIN RESISTANCE1		-0.583111		0.0314943
AT4G15420	Ubiquitin fusion degradation UFD1 family protein		-0.724111		0.0389048
AT5G06830	Unknown Protein		-0.585131		0.0212405
AT3G62300	Unknown Protein		-0.5275		0.0418177
AT4G02720	Unknown Protein		-0.573903		0.0462802
