# Supplementary material for: Early Responses to Severe Drought Stress in the Arabidopsis thaliana Cell Suspension Culture Proteome
Source: Proteomes. 2018 Oct 2;6(4):38. doi: 10.3390/proteomes6040038 (PMC6313886; doi:10.3390/proteomes6040038)
Supplement: Supplementary file 1 [file proteomes-06-00038-s001.zip › Supplementary Table 3.xlsx]

## Sheet: Table S2
Table S3. Differentially expressed proteins in the TMT-labelled group with at least 2-fold change.
Accession	Annotation	Average 10 minutes	Average 30 minutes	adjusted P-value (10)	adjusted P-value (30)
AT2G02050	NADH-ubiquinone oxidoreductase B18 subunit, putative	2.68324	1.89434	0.00010376	0.00292841
AT1G29990	Prefoldin 6	2.34823	1.70049	0.000103572	0.00292841
AT3G51600	Lipid transfer protein 5	2.32841	2.24676	0.00239951	0.00702541
AT5G03660	Unknown Protein	2.29466	1.39474	0.00018902	0.00661364
AT3G52300	ATP synthase D chain, mitochondrial	2.25139	1.59666	0.000150988	0.00292841
AT2G30410	Tubulin folding cofactor A (KIESEL)	2.24815	1.53125	0.000125646	0.00292841
AT5G16060	Cytochrome c oxidase (COX) biogenesis protein Cmc1-like	2.23908	1.48445	0.000103572	0.00292841
AT3G05070	Unknown Protein	2.2241	1.5202	0.000855717	0.0137978
AT4G15790	Unknown Protein	2.18358	1.71729	0.0001395	0.00292841
AT5G55125	Ribosomal protein L31	2.17773	1.39686	0.000103572	0.00292841
AT1G29850	Double-stranded DNA-binding family protein	2.17584	1.06859	0.000162231	0.0136209
AT5G17610	Unknown Protein	2.16413	1.36842	0.000110644	0.00292841
AT5G51960	Unknown Protein	2.10367	1.17213	0.000659487	0.0253392
AT4G32470	Cytochrome b-c1 complex subunit 7-1	2.02841	1.0866	0.0002724	0.0170316
AT1G80890	Unknown Protein	2.0276	1.39884	0.000103572	0.00292841
AT3G46560	Mitochondrial import inner membrane translocase subunit 9 (TIM9)	1.97105	1.39131	0.00010376	0.00292841
AT1G15120	Ubiquinol-cytochrome C reductase hinge protein	1.96845	1.39838	0.000795247	0.0105824
AT2G21870	Male gametophyte defective 1 (MGP1)	1.92198	1.16306	0.000549842	0.0170991
AT1G10865	Unknown Protein	1.91021	1.10871	0.000483346	0.0184742
AT3G59280	Thaxtomin resistance protein TXR1	1.89989	1.31872	0.000321046	0.0062019
AT5G59320	Lipid transfer protein 3	1.85294	1.72572	0.00364191	0.0110763
AT5G27820	Ribosomal protein L18p/L5e	1.84619	1.04527	0.000826787	0.0267522
AT2G43535	Defensin-like protein 196	1.84347	1.5808	0.000205316	0.00292841
AT5G50810	Mitochondrial import inner membrane translocase subunit 8 (TIM8)	1.82408	1.47465	0.00093789	0.0070499
AT3G50360	Centrin 2	1.79431	1.1246	0.000114457	0.00292841
AT2G07340	Prefoldin 1	1.77397	1.28305	0.00017071	0.00292841
AT3G01390	Vacuolar membrane ATPase 10	1.75746	1.21384	0.000416659	0.00773821
AT1G13330	Arabidopsis Hop2 homolog	1.74921	1.12703	0.0002172	0.00623717
AT5G12240	Unknown Protein	1.74179	1.13791	0.00017071	0.0042882
AT4G10040	Cytochrome C-2	1.70344	1.26128	0.00109457	0.0115997
AT1G65260	Membrane-associated protein, vesicle-inducing protein in plastids 1 (VIPP1)	1.69356	1.23206	0.000182273	0.00292841
AT2G31490	Unknown Protein	1.69067	1.15708	0.00010376	0.00292841
AT5G65020	Annexins 2	1.69019	1.12156	0.000162231	0.00346931
AT5G58005	Cytochrome c oxidase 6B-1 (COX6B-1)	1.68822	1.0929	0.0002172	0.00623717
AT5G15160	BANQUO 2	1.68676	1.26121	0.000210145	0.00292841
AT4G20150	Unknown Protein	1.68421	1.09049	0.000201438	0.00565518
AT1G12310	Calcium-binding EF-hand family protein	1.67774	1.29188	0.000223158	0.00292841
AT3G06310	NADH dehydrogenase 1 alpha subcomplex subunit 8-A	1.66747	1.45446	0.000338684	0.00292841
AT3G15352	Cytochrome c oxidase 17 (COX17)	1.66106	1.38966	0.00124349	0.00730988
AT5G63400	Adenylate kinase 1	1.651	1.43702	0.000261508	0.00292841
AT5G42850	Thioredoxin superfamily protein	1.64988	1.2118	0.000227	0.00358915
AT1G66070	Translation initiation factor eIF3 subunit J	1.64138	1.24644	0.000496598	0.0061215
AT5G65207	Unknown Protein	1.63602	1.2545	0.000410265	0.00535013
AT4G23885	Unknown Protein	1.63021	1.20637	0.00174585	0.0176129
AT1G61570	Mitochondrial import inner membrane translocase subunit 13 (TIM13)	1.62933	1.06679	0.000410265	0.00944865
AT2G06530	Vacuolar protein sorting-associated protein (VPS2.1)	1.62763	1.43747	0.00104549	0.00556469
AT4G26810	SWIB/MDM2 domain superfamily protein	1.62528	1.04121	0.000103572	0.00292841
AT2G28430	Unknown Protein	1.61631	1.06054	0.000129683	0.00292841
AT4G29160	Vacuolar protein sorting-associated protein (VPS32.2)	1.61563	1.27586	0.00018902	0.00292841
AT5G17280	Unknown Protein	1.60906	1.1901	0.0002172	0.00325824
AT4G17010	Unknown Protein	1.60649	1.15043	0.000160501	0.00292841
AT1G13930	Salt tolerance-related protein	1.59128	1.1044	0.00230685	0.0260915
AT3G63190	Ribosome recycling factor, chloroplast precursor	1.56758	1.33211	0.000410265	0.00292841
AT4G25370	Double Clp-N motif protein	1.56368	1.25843	0.000348613	0.00325824
AT4G33100	Unknown Protein	1.56179	1.12311	0.000162231	0.00292841
AT3G62810	Complex 1 family protein / LVR family protein	1.56042	1.11231	0.000345609	0.00587366
AT4G26840	Small ubiquitin-like modifier 1	1.54452	1.17004	0.0002172	0.00292841
AT1G20440	Cold-regulated 47	1.54175	1.31432	0.00690778	0.0265431
AT5G47890	NADH-ubiquinone oxidoreductase B8 subunit, putative	1.53159	1.19737	0.000162231	0.00292841
AT1G16850	Unknown Protein	1.52602	1.09351	0.000129683	0.00292841
AT1G54290	Translation initiation factor SUI1 family protein	1.52549	1.11393	0.00431441	0.0314943
AT1G20430	Unknown Protein	1.5169	1.10361	0.000410265	0.00618887
AT2G36680	Vacuolar protein sorting-associated protein (VPS37.2)	1.50232	1.18057	0.000261508	0.00292841
AT1G08780	ABI3-interacting protein 3	1.47843	1.19163	0.00104549	0.00755187
AT2G19830	Vacuolar protein sorting-associated protein (VPS32.1)	1.47259	1.09458	0.0002172	0.00325824
AT4G23710	Vacuolar ATP synthase subunit G2	1.46647	1.10554	0.000185417	0.00292841
AT5G25940	Early nodulin-related	1.46607	1.13358	0.000321009	0.00358915
AT5G08040	Mitochondrial import receptor subunit TOM5 homolog	1.45541	1.08845	0.00171445	0.0167292
AT3G02780	Isopentenyl-diphosphate Delta-isomerase II, chloroplastic	1.44007	1.10921	0.000185417	0.00292841
AT2G30260	U2 small nuclear ribonucleoprotein B	1.43572	1.36921	0.00261338	0.00766069
AT4G15802	Heat shock factor binding protein	1.43119	1.16814	0.00201823	0.01316
AT4G18400	Unknown Protein	1.41103	1.08851	0.00043839	0.00543985
AT2G32060	Ribosomal protein L7Ae/L30e/S12e/Gadd45 family protein	1.37958	1.07279	0.000795247	0.00727513
AT3G52420	Outer envelope membrane protein 7	1.37796	1.03768	0.00043839	0.00587366
AT5G09270	Unknown Protein	1.3753	1.04776	0.00018902	0.00292841
AT3G06040	Ribosomal protein L12/ ATP-dependent Clp protease adaptor protein ClpS family protein	1.36309	1.07805	0.00153648	0.0117402
AT1G73030	Vacuolar protein sorting-associated protein (VPS46.2) + CHMP1A	1.3622	1.00074	0.00163642	0.0169823
AT1G16000	Unknown Protein	1.36094	1.14477	0.000348613	0.00292841
AT5G12320	Ankyrin repeat family protein	1.35827	1.25132	0.00292128	0.00944865
AT2G24020	Unknown Protein	1.34839	1.16218	0.00124349	0.00644694
AT1G12410	ATP-dependent Clp protease proteolytic subunit-related protein 2, chloroplastic	1.32052	1.17722	0.00211127	0.00886611
AT5G12140	Cystatin-1	1.30095	1.00371	0.000906382	0.00834591
AT1G31812	Acyl-CoA-binding domain-containing protein 6	1.28113	1.11472	0.000410265	0.00292841
AT4G12600	Ribosomal protein L7Ae/L30e/S12e/Gadd45 family protein	1.26688	1.03226	0.00402708	0.0212405
AT5G16440	Isopentenyl diphosphate isomerase 1	1.26601	1.04566	0.000617137	0.00502461
AT2G23820	Metal-dependent phosphohydrolase	1.21834	1.04151	0.000390419	0.00292841
AT5G04850	Vacuolar protein sorting-associated protein (VPS60.2)	1.21518	1.15524	0.000680173	0.00292841
AT2G02930	Glutathione S-transferase F3	1.19189	1.08235	0.00043839	0.00292841
AT1G07950	Mediator of RNA polymerase II transcription subunit 22b	1.17083	1.15584	0.0111825	0.0239505
AT4G08390	Stromal ascorbate peroxidase (sAPX)	1.11605	1.04959	0.0125249	0.0305632
AT2G30860	Glutathione S-transferase PHI 9	1.01399	1.36518	0.0106541	0.00623717
AT3G48710	DEK domain-containing chromatin associated protein	-1.04852	-1.14425	0.00620791	0.00888411
AT3G62120	Class II aaRS and biotin synthetases superfamily protein	-1.05606	-1.00066	0.0200953	0.0442109
AT5G10840	Endomembrane protein 70 protein family	-1.06699	-1.02061	0.0122305	0.0281003
AT2G24180	Cytochrome P450 monooxygenase, family 71, subfamily B, polypeptide 6	-1.08819	-1.14049	0.0172945	0.0279552
AT3G63400	Cyclophilin-like peptidyl-prolyl cis-trans isomerase family protein	-1.09342	-1.03173	0.00920927	0.0235974
AT1G02780	Embryo defective 2386	-1.10072	-1.02574	0.00254522	0.00834591
AT5G56010	Heat shock protein 90-3	-1.12516	-1.12648	0.00848724	0.0175297
AT4G34910	P-loop containing nucleoside triphosphate hydrolases superfamily protein	-1.13182	-1.07266	0.00233568	0.00733859
AT5G27850	Ribosomal protein L18e/L15	-1.16338	-1.39814	0.00999194	0.00911832
AT3G53020	Ribosomal protein L24e family protein	-1.19302	-1.02292	0.00690778	0.0260915
AT1G53210	Sodium/calcium exchanger family protein / calcium-binding EF hand family protein	-1.19563	-1.26262	0.0276733	0.0414683
AT4G26600	S-adenosyl-L-methionine-dependent methyltransferases superfamily protein	-1.20337	-1.10733	0.00210158	0.00755187
AT5G56030	Heat shock protein 90-2	-1.22325	-1.38293	0.0230429	0.0283467
AT2G37600	Ribosomal protein L36e family protein	-1.22954	-1.03921	0.00397606	0.0184601
AT3G57150	Homologue of NAP57	-1.24618	-1.11568	0.00230781	0.00911832
AT3G04840	Ribosomal protein S3Ae	-1.25762	-1.04079	0.005908	0.0260915
AT3G22660	rRNA processing protein-related	-1.26334	-1.04462	0.00383058	0.0195798
AT4G01560	Maternal effect embryo arrest 49 + Ribosomal RNA processing Brix domain protein	-1.27821	-1.27388	0.000733154	0.00292841
AT2G37990	Ribosome biogenesis regulatory protein (RRS1) family protein	-1.29414	-1.53123	0.0196414	0.0206054
AT5G48240	Unknown Protein	-1.30638	-1.26577	0.00193622	0.00590418
AT3G23620	Ribosomal RNA processing Brix domain protein	-1.31549	-1.13507	0.00124973	0.00646363
AT4G02400	U3 ribonucleoprotein (Utp) family protein	-1.3182	-1.11219	0.0037276	0.0177309
AT4G16720	Ribosomal protein L23/L15e family protein	-1.36873	-1.23414	0.0114965	0.0319109
AT3G15460	Ribosomal RNA processing Brix domain protein	-1.37039	-1.31907	0.00547707	0.0138579
AT4G36130	Ribosomal protein L2 family	-1.44952	-1.25754	0.0064277	0.0241645
AT1G09590	Translation protein SH3-like family protein	-1.47901	-1.16863	0.00558495	0.0289731
AT5G07090	Ribosomal protein S4 (RPS4A) family protein	-1.48977	-1.13946	0.00230685	0.0184742
AT4G29520	Unknown Protein	-1.5223	-1.53079	0.0277977	0.048412
AT5G22320	Leucine-rich repeat (LRR) family protein	-1.56318	-1.23809	0.0046025	0.0254752
AT3G07110	Ribosomal protein L13 family protein	-1.65683	-1.43203	0.004556	0.0184742
AT5G63550	DEK domain-containing chromatin associated protein	-1.71945	-1.67307	0.00043839	0.00292841
AT3G55280	60S ribosomal protein L23A-2	-1.78073	-1.53651	0.00942773	0.0314943
AT3G22230	Ribosomal L27e protein family	-1.78976	-1.62722	0.00787454	0.0239505
AT3G49910	Translation protein SH3-like family protein	-1.79841	-1.57621	0.0151048	0.0445951
AT2G44860	Ribosomal protein L24e family protein	-1.8091	-1.55753	0.00153386	0.00779207
AT2G19750	Ribosomal protein S30 family protein	-1.85645	-1.51804	0.00992121	0.0399703
AT1G69620	Putative 60S ribosomal protein L34	-1.87779	-1.44662	0.00153386	0.0133819
AT5G64670	Ribosomal protein L18e/L15 superfamily protein	-1.90612	-1.71955	0.00738267	0.0235974
AT5G46430	Ribosomal protein L32e	-1.94832	-1.78723	0.0171222	0.0428331
AT2G18020	Embryo defective 2296	-1.98538	-1.63235	0.000749976	0.0057606
AT3G09500	Ribosomal L29 family protein	-2.27896	-1.97205	0.0017645	0.00886611
AT5G20290	Ribosomal protein S8e family protein	-2.34689	-1.89795	0.00178912	0.0125094
AT1G52300	Zinc-binding ribosomal protein family protein	-2.47722	-2.56341	0.00714273	0.0134682
AT5G23900	Ribosomal protein L13e family protein	-2.48396	-2.26258	0.00153386	0.00623717
AT5G02450	Ribosomal protein L36e family protein	-2.85425	-2.41449	0.00168708	0.00909533
AT3G49010	60S ribosomal protein L13-1	-3.14277	-2.82442	0.000680173	0.00328908
AT5G42060	DEK, chromatin associated protein	1.90358		0.0028729
AT2G38540	Lipid transfer protein 1	1.89384		0.00995065
AT1G16810	Unknown Protein	1.73789		0.00186847
AT2G42680	Multiprotein bridging factor 1A	1.71548		0.000880149
AT5G23290	Prefoldin 5	1.70637		0.000103572
AT1G49140	Complex I subunit NDUFS6	1.70227		0.0108129
AT4G05400	Copper ion binding	1.53567		0.0328931
AT1G03330	Small nuclear ribonucleoprotein family protein	1.48692		0.000321009
AT1G76060	LYR family of Fe/S cluster biogenesis protein	1.46818		0.0054177
AT1G62820	Calcium-binding EF-hand family protein	1.45089		0.00198351
AT5G15970	Cold responsive protein (COR6.6) + (KIN2)	1.44504		0.00104549
AT3G06610	DNA-binding enhancer protein-related	1.44489		0.000578732
AT5G09240	ssDNA-binding transcriptional regulator	1.43541		0.00021251
AT1G42480	Unknown Protein	1.43362		0.0037276
AT4G13520	Small acidic protein 1	1.433		0.000163432
AT5G43970	Translocase of outer membrane 22-V	1.3863		0.000261508
AT1G05720	Selenoprotein family protein	1.36296		0.000223158
AT5G01350	Unknown Protein	1.32979		0.000365648
AT1G11475	DNA-directed RNA polymerases II, IV and V subunit 10	1.32092		0.000321046
AT5G52650	RNA binding Plectin/S10 domain-containing protein	1.31638		0.00281654
AT3G58680	Multiprotein bridging factor 1B	1.31499		0.000348613
AT3G24500	Multiprotein bridging factor 1C	1.3127		0.00785682
AT2G43780	Unknown Protein	1.31206		0.000178443
AT4G16500	Cystatin/monellin superfamily protein	1.30613		0.000110644
AT1G01050	Pyrophosphorylase 1	1.29105		0.00125179
AT2G14880	SWIB/MDM2 domain superfamily protein	1.28912		0.00093789
AT1G47820	Unknown Protein	1.28758		0.00136196
AT4G32915	Unknown Protein	1.28589		0.000345609
AT1G02330	Unknown Protein	1.27223		0.0390804
AT2G17560	High mobility group B4	1.27145		0.00383058
AT3G18165	Modifier of snc1,4	1.2709		0.00153386
AT5G08410	Ferredoxin/thioredoxin reductase subunit A (variable subunit) 2	1.26715		0.000795247
AT2G15570	Thioredoxin superfamily protein	1.25394		0.0272052
AT3G53120	Vacuolar protein sorting-associated protein (VPS37.1)	1.25252		0.000826787
AT2G31725	Unknown Protein	1.24975		0.00065139
AT4G03240	Frataxin homolog	1.2484		0.00345502
AT5G64180	Unknown Protein	1.24727		0.00153386
AT4G31310	AIG2-like family protein	1.24477		0.000904934
AT1G20580	Small nuclear ribonucleoprotein family protein	1.24427		0.00251352
AT2G18740	Small nuclear ribonucleoprotein family protein	1.24316		0.0004574
AT4G14342	Splicing factor 3B subunit 5/RDS3 complex subunit 10	1.24021		0.000795247
AT1G09815	Polymerase delta 4	1.23917		0.000616363
AT4G34700	LYR family of Fe/S cluster biogenesis protein	1.23449		0.000880149
AT4G29170	Meiotic nuclear division protein 1	1.228		0.0002172
AT1G80190	GINS complex subunit 1-like protein	1.22348		0.000423562
AT2G24970	Unknown Protein	1.21765		0.000904934
AT2G14900	Gibberellin-regulated family protein	1.21651		0.00431855
AT3G04950	Unknown Protein	1.21203		0.00124973
AT1G29810	Transcriptional coactivator/pterin dehydratase	1.20099		0.00131597
AT1G15270	Translation machinery associated TMA7	1.1895		0.0406476
AT1G21770	Acyl-CoA N-acyltransferases protein	1.18813		0.000365648
AT5G15960	Cold and ABA inducible protein (KIN1)	1.18336		0.00397606
AT2G43720	Unknown Protein	1.17721		0.00136196
AT5G44560	Vacuolar protein sorting-associated protein (VPS2.2)	1.17717		0.00172671
AT3G52090	Non-catalytic subunit common to nuclear DNA-dependent RNA polymerases II, IV and V	1.17434		0.00551084
AT5G05990	Mitochondrial glycoprotein family protein	1.17389		0.000410265
AT5G42890	Sterol carrier protein 2	1.17286		0.0324485
AT1G73230	Nascent polypeptide-associated complex NAC	1.17008		0.00995065
AT4G23670	Polyketide cyclase/dehydrase and lipid transport superfamily protein	1.1695		0.0149931
AT4G37660	Ribosomal protein L12/ ATP-dependent Clp protease adaptor protein ClpS family protein	1.15926		0.00615627
AT1G61150	LisH and RanBPM domains containing protein	1.15517		0.0014885
AT5G63670	SPT4 homolog 2	1.15246		0.00174585
AT5G56950	Nucleosome assembly protein 1;3	1.15243		0.00124349
AT5G17550	Peroxin 19-2 (PEX19-2)	1.15087		0.0064277
AT2G15890	Maternal effect embryo arrest 14	1.14502		0.000410265
AT5G37475	Translation initiation factor eIF3 subunit J	1.14246		0.00198351
AT3G53990	Adenine nucleotide alpha hydrolases-like superfamily protein	1.13896		0.00217976
AT3G52730	Ubiquinol-cytochrome C reductase UQCRX/QCR9-like family protein	1.13592		0.000182273
AT3G10520	Haemoglobin 2	1.13312		0.00174585
AT3G03070	NADH-ubiquinone oxidoreductase-related	1.1313		0.00124973
AT1G51060	Histone H2A protein	1.13084		0.000991795
AT4G28060	Cytochrome c oxidase 6B-3 (COX6B-3)	1.12901		0.00586047
AT1G35720	Annexin 1	1.12783		0.00140688
AT3G60660	Unknown Protein	1.12728		0.00211127
AT5G18800	NADH dehydrogenase 1 alpha subcomplex subunit 8-B	1.12541		0.00615627
AT5G62350	Plant invertase/pectin methylesterase inhibitor superfamily protein	1.1223		0.00413738
AT5G47570	Unknown Protein	1.12198		0.000826787
AT1G69510	cAMP-regulated phosphoprotein 19-related protein	1.11809		0.00185327
AT3G07170	Sterile alpha motif (SAM) domain-containing protein	1.11762		0.010228
AT1G69750	Cytochrome c oxidase 19-2 (COX19-2)	1.11592		0.000733154
AT1G65032	Unknown Protein	1.10803		0.000659487
AT3G48140	B12D protein	1.10592		0.0384208
AT1G05060	Unknown Protein	1.10092		0.00136196
AT4G29270	HAD superfamily, subfamily IIIB acid phosphatase	1.09985		0.0123448
AT5G16950	Unknown Protein	1.09949		0.00043839
AT2G18910	Hydroxyproline-rich glycoprotein family protein	1.09932		0.00325365
AT1G32580	Plastid developmental protein DAG, putative	1.0908		0.000241282
AT5G04800	Ribosomal S17 family protein	1.08665		0.0426803
AT1G17140	Interactor of constitutive active ROPs 1	1.08642		0.0116762
AT3G18760	Translation elongation factor EF1B/ribosomal protein S6 family protein	1.08303		0.00370852
AT3G29200	Chorismate mutase 1	1.08268		0.00349368
AT2G03440	Nodulin-related protein 1	1.0826		0.019409
AT1G22840	Cytochrome C-1	1.07931		0.0160813
AT2G35795	Chaperone DnaJ-domain superfamily protein	1.07688		0.00873206
AT5G09920	RNA polymerase II, Rpb4, core protein	1.07523		0.000855717
AT1G65700	Small nuclear ribonucleoprotein family protein	1.07453		0.0100791
AT5G39510	Vesicle transport v-SNARE family protein	1.06891		0.0254484
AT3G53560	Tetratricopeptide repeat (TPR)-like superfamily protein	1.06774		0.00223475
AT1G04630	Maternal effect embryo arrest 4	1.05986		0.00124349
AT5G51040	Unknown Protein	1.05844		0.0117844
AT2G05520	Glycine-rich protein 3	1.05593		0.0111754
AT1G26750	Unknown Protein	1.05018		0.00400021
AT2G02990	Ribonuclease 1	1.04357		0.00537357
AT1G64750	Deletion of SUV3 suppressor 1	1.03917		0.00153648
AT2G44310	Calcium-binding EF-hand family protein	1.03764		0.00854544
AT2G18250	4-phosphopantetheine adenylyl transferase	1.03659		0.00178974
AT3G02480	ABA-response protein + LEA	1.03644		0.00320574
AT1G22140	Unknown Protein	1.03354		0.0014886
AT3G12490	Cystatin B	1.03294		0.0221644
AT5G08060	Unknown Protein	1.02742		0.00174585
AT1G07320	Ribosomal protein L4	1.02726		0.0212316
AT1G55805	BolA-like family protein	1.0272		0.00136196
AT1G65290	Mitochondrial acyl carrier protein 2	1.02706		0.0016642
AT1G20450	Early response to dehydration (ERD10)	1.02199		0.012994
AT5G02590	Tetratricopeptide repeat (TPR)-like superfamily protein	1.00997		0.00124349
AT3G01130	Unknown Protein	1.0096		0.00124973
AT1G19530	Unknown Protein	1.00613		0.00167347
AT5G25080	Sas10/Utp3/C1D family	1.00526		0.00494308
AT2G42310	Unknown Protein	1.00265		0.00103603
AT1G67350	Unknown Protein	1.00194		0.00104549
AT5G64290	dicarboxylate transport 2.1	-1.0063		0.00854544
AT1G14670	Endomembrane protein 70 protein family	-1.00991		0.0451796
AT4G14990	Topoisomerase II-associated protein PAT1	-1.01318		0.00211127
AT1G44810	DNA-binding storekeeper protein-related transcriptional regulator	-1.01961		0.00514733
AT1G56110	NOP56-like protein	-1.02029		0.00438727
AT3G11130	Clathrin, heavy chain	-1.02531		0.00601231
AT5G46070	Guanylate-binding family protein	-1.02847		0.0103691
AT1G78920	Vacuolar H+-pyrophosphatase 2	-1.03801		0.00813007
AT5G56000	Heat shock protein 81-4	-1.04083		0.016351
AT2G02040	Peptide transporter 2	-1.0409		0.00838785
AT4G31880	Unknown Protein	-1.06049		0.00542354
AT4G23850	Long chain acyl-CoA synthetase 4	-1.06476		0.00677914
AT1G12640	MBOAT (membrane bound O-acyl transferase) family protein	-1.07124		0.0159096
AT4G38440	Transcriptional elongation regulator MINIYO	-1.07616		0.00383058
AT5G20600	Unknown Protein	-1.07775		0.0014885
AT2G47610	Ribosomal protein L7Ae/L30e/S12e/Gadd45 family protein	-1.10277		0.0119469
AT1G55850	Cellulose synthase-like protein E1	-1.11018		0.0146361
AT5G55920	NOP2A	-1.11393		0.00223475
AT4G04940	Transducin family protein / WD-40 repeat family protein	-1.1176		0.00453118
AT3G05060	NOP56-like pre RNA processing ribonucleoprotein	-1.12627		0.00261794
AT1G23290	60S ribosomal protein L27a-2	-1.12707		0.0323089
AT5G26340	Major facilitator superfamily protein	-1.14367		0.0165265
AT4G21800	Early embryo development protein, Quarte-Quart 2 (QQT2)	-1.19239		0.00339314
AT2G43110	Unknown Protein	-1.19457		0.00503069
AT5G04600	RNA-binding (RRM/RBD/RNP motifs) family protein	-1.20815		0.0375484
AT1G72440	Slow walker 2 (SWA2)	-1.22264		0.00484643
AT5G39740	Ribosomal protein L5 B	-1.22337		0.0451796
AT4G13170	Ribosomal protein L13 family protein	-1.22385		0.0046025
AT5G56710	Ribosomal protein L31e family protein	-1.23827		0.00453342
AT1G67430	Ribosomal protein L22p/L17e family protein	-1.24172		0.0227772
AT5G49850	Mannose-binding lectin superfamily protein	-1.26472		0.0229623
AT4G02230	Ribosomal protein L19e family protein	-1.27103		0.00402708
AT4G31460	Ribosomal L28 family	-1.28189		0.0466248
AT4G18100	Ribosomal protein L32e	-1.36128		0.0457988
AT2G43640	Signal recognition particle, SRP9/SRP14 subunit	-1.42213		0.0189691
AT1G49975	Unknown Protein	-1.43361		0.0353165
AT3G62870	Ribosomal protein L7Ae/L30e/S12e/Gadd45 family protein	-1.62075		0.0284737
AT4G28990	RNA-binding protein-related	-1.67305		0.00689304
AT4G15000	Ribosomal L27e protein family	-1.8165		0.0238234
AT5G10950	Tudor/PWWP/MBT superfamily protein	-1.93849		0.0157613
AT4G30800	Nucleic acid-binding, OB-fold-like protein	-2.11247		0.045533
AT3G04920	Ribosomal protein S24e family protein	-2.15752		0.00518606
AT5G01870	Bifunctional inhibitor/lipid-transfer protein/seed storage 2S albumin superfamily protein		1.47372		0.0347224
AT3G12370	Ribosomal protein L10 family protein		1.04237		0.00944865
AT1G29250	Alba DNA/RNA-binding protein		1.02931		0.0142396
AT4G25310	2-oxoglutarate (2OG) and Fe(II)-dependent oxygenase superfamily protein		1.02165		0.00292841
AT4G02520	Glutathione S-transferase PHI 2		1.01352		0.00313797
AT5G60960	Pentatricopeptide repeat (PPR) superfamily protein		-1.00093		0.0157243
AT5G46630	Clathrin adaptor complexes medium subunit family protein		-1.03036		0.0184601
AT4G15020	hAT transposon superfamily		-1.03456		0.00944865
AT5G48760	Ribosomal protein L13 family protein		-1.11314		0.00292841
AT4G31700	Ribosomal protein S6		-1.19418		0.0176451
AT2G26430	Arginine-rich cyclin 1		-1.36664		0.0138986
