# Supplementary material for: Early Responses to Severe Drought Stress in the Arabidopsis thaliana Cell Suspension Culture Proteome
Source: Proteomes. 2018 Oct 2;6(4):38. doi: 10.3390/proteomes6040038 (PMC6313886; doi:10.3390/proteomes6040038)
Supplement: Supplementary file 1 [file proteomes-06-00038-s001.zip › Supplementary Table 4.xlsx]

## Sheet: Significant KOBAS analysis
Table S4. KOBAS analysis of enriched pathways of significant proteins in the TMT-labelled group.
Term	ID	Input number	Background number	P-value	Adjusted P-value
Ribosome	ath03010	48	420	6.78527e-26	2.5784e-24
Oxidative phosphorylation	ath00190	18	193	7.48149e-09	1.42148e-07
Endocytosis	ath04144	10	148	0.000227505	0.00288173
Database used: KEGG pathway, statistical test method: hypergeometric test / Fisher's exact test, FDR correction method: Benjamini and Hochberg.

## Sheet: Ribosome
Accession	Annotation	Average 10 minutes	Average 30 minutes	adjusted P-value (10)	adjusted P-value (30)
AT2G32060.1	Ribosomal protein L7Ae/L30e/S12e/Gadd45 family protein	1.37958	1.07279	3.64606e-05	0.00022973
AT3G06040.1	Ribosomal protein L12/ ATP-dependent Clp protease adaptor protein ClpS family protein	1.36309	1.07805	7.72849e-05	0.000423176
AT1G02780.1	Ribosomal protein L19e family protein	-1.10072	-1.02574	0.000139817	0.000272637
AT5G27850.1	Ribosomal protein L18e/L15 superfamily protein	-1.16338	-1.39814	0.000969332	0.000316944
AT3G53020.1	Ribosomal protein L24e family protein	-1.19302	-1.02292	0.000546579	0.00150133
AT2G37600.1	Ribosomal protein L36e family protein	-1.22954	-1.03921	0.000250425	0.000799872
AT3G04840.1	Ribosomal protein S3Ae	-1.25762	-1.04079	0.000427789	0.00150113
AT4G16720.1	Ribosomal protein L23/L15e family protein	-1.36873	-1.23414	0.00119007	0.0022003
AT4G36130.1	Ribosomal protein L2 family	-1.44952	-1.25754	0.00049279	0.00128358
AT1G09590.1	Translation protein SH3-like family protein	-1.47901	-1.16863	0.00038847	0.00180103
AT5G07090.2	Ribosomal protein S4 (RPS4A) family protein	-1.48977	-1.13946	0.000126182	0.000811127
AT3G07110.1	Ribosomal protein L13 family protein	-1.65683	-1.43203	0.000294998	0.000811127
AT3G55280.3	ribosomal protein L23AB	-1.78073	-1.53651	0.000861832	0.0021336
AT3G22230.1	Ribosomal L27e protein family	-1.78976	-1.62722	0.000664737	0.00125705
AT3G49910.1	Translation protein SH3-like family protein	-1.79841	-1.57621	0.00190123	0.00405408
AT2G44860.1	Ribosomal protein L24e family protein	-1.8091	-1.55753	7.67784e-05	0.000247829
AT2G19750.1	Ribosomal protein S30 family protein	-1.85645	-1.51804	0.000967283	0.00332325
AT1G69620.1	ribosomal protein L34	-1.87779	-1.44662	7.67784e-05	0.00049553
AT5G64670.1	Ribosomal protein L18e/L15 superfamily protein	-1.90612	-1.71955	0.000610166	0.0012371
AT5G46430.1	Ribosomal protein L32e	-1.94832	-1.78723	0.0023102	0.0037563
AT2G18020.1	Ribosomal protein L2 family	-1.98538	-1.63235	3.44149e-05	0.000166975
AT3G09500.1	Ribosomal L29 family protein	-2.27896	-1.97205	9.27343e-05	0.000294527
AT5G20290.1	Ribosomal protein S8e family protein	-2.34689	-1.89795	9.43451e-05	0.000452
AT1G52300.1	Zinc-binding ribosomal protein family protein	-2.47722	-2.56341	0.000578952	0.000508195
AT5G23900.1	Ribosomal protein L13e family protein	-2.48396	-2.26258	7.67784e-05	0.000184536
AT5G02450.1	Ribosomal protein L36e family protein	-2.85425	-2.41449	8.82447e-05	0.000316446
AT3G49010.4	breast basic conserved 1	-3.14277	-2.82442	3.11853e-05	8.1084e-05
AT5G52650.1	RNA binding Plectin/S10 domain-containing protein	1.31638		0.000159932
AT4G37660.1	Ribosomal protein L12/ ATP-dependent Clp protease adaptor protein ClpS family protein	1.15926		0.000459673
AT5G04800.1	Ribosomal S17 family protein	1.08665		0.00973639
AT3G18760.2	Translation elongation factor EF1B/ribosomal protein S6 family protein	1.08303		0.000231627
AT1G07320.3	ribosomal protein L4	1.02726		0.00336531
AT2G47610.1	Ribosomal protein L7Ae/L30e/S12e/Gadd45 family protein	-1.10277		0.00126631
AT1G23290.1	Ribosomal protein L18e/L15 superfamily protein	-1.12707		0.00640432
AT5G39740.1	ribosomal protein L5 B	-1.22337		0.0107306
AT4G13170.1	Ribosomal protein L13 family protein	-1.22385		0.000299089
AT5G56710.1	Ribosomal protein L31e family protein	-1.23827		0.000293938
AT1G67430.1	Ribosomal protein L22p/L17e family protein	-1.24172		0.00385444
AT4G02230.1	Ribosomal protein L19e family protein	-1.27103		0.000255286
AT4G31460.1	Ribosomal L28 family	-1.28189		0.0111589
AT4G18100.1	Ribosomal protein L32e	-1.36128		0.0109011
AT3G62870.1	Ribosomal protein L7Ae/L30e/S12e/Gadd45 family protein	-1.62075		0.00534525
AT4G15000.2	Ribosomal L27e protein family	-1.8165		0.00410495
AT4G30800.1	Nucleic acid-binding, OB-fold-like protein	-2.11247		0.010824
AT3G04920.1	Ribosomal protein S24e family protein	-2.15752		0.000348899
AT3G12370.1	Ribosomal protein L10 family protein		1.04237		0.000331061
AT5G48760.1	Ribosomal protein L13 family protein		-1.11314		7.14676e-05
AT4G31700.1	ribosomal protein S6		-1.19418		0.000760177

## Sheet: Ribosome Pathway Highlighted
Proteins highlighted in red are early drought stress responsive.

## Sheet: Oxidative phosphorylation (OP)
Accession	Annotation	Average 10 minutes	Average 30 minutes	adjusted P-value (10)	adjusted P-value (30)
AT2G02050.1	NADH-ubiquinone oxidoreductase B18 subunit, putative	2.68324	1.89434	4.66111e-06	7.14676e-05
AT3G52300.1	ATP synthase D chain, mitochondrial	2.25139	1.59666	6.78266e-06	7.14676e-05
AT4G32470.1	Cytochrome bd ubiquinol oxidase, 14kDa subunit	2.02841	1.0866	1.22367e-05	0.000726891
AT1G15120.1	Ubiquinol-cytochrome C reductase hinge protein	1.96845	1.39838	3.64606e-05	0.000378534
AT3G01390.1	vacuolar membrane ATPase 10	1.75746	1.21384	1.87171e-05	0.00024486
AT3G06310.1	Cox19-like CHCH family protein	1.66747	1.45446	1.52143e-05	7.14676e-05
AT3G15352.1	cytochrome c oxidase 17	1.66106	1.38966	5.95377e-05	0.000231565
AT5G47890.1	NADH-ubiquinone oxidoreductase B8 subunit, putative	1.53159	1.19737	7.28773e-06	7.14676e-05
AT4G23710.1	vacuolar ATP synthase subunit G2	1.46647	1.10554	8.32927e-06	7.14676e-05
AT1G49140.1	Complex I subunit NDUFS6	1.70227		0.00108222
AT1G01050.1	pyrophosphorylase 1	1.29105		5.98033e-05
AT4G34700.1	LYR family of Fe/S cluster biogenesis protein	1.23449		4.06785e-05
AT3G52730.1	ubiquinol-cytochrome C reductase UQCRX/QCR9-like family protein	1.13592		8.18807e-06
AT3G03070.1	NADH-ubiquinone oxidoreductase-related	1.1313		5.9733e-05
AT4G28060.1	Cytochrome c oxidase, subunit Vib family protein	1.12901		0.000423878
AT5G18800.1	Cox19-like CHCH family protein	1.12541		0.000459673
AT1G04630.1	GRIM-19 protein	1.05986		5.9238e-05
AT1G65290.1	mitochondrial acyl carrier protein 2	1.02706		8.56616e-05

## Sheet: OP Pathway Highlighted
Proteins highlighted in red are early drought stress responsive.

## Sheet: Endocytosis
Accession	Annotation	Average 10 minutes	Average 30 minutes	adjusted P-value (10)	adjusted P-value (30)
AT2G06530.1	Vacuolar protein sorting-associated protein (VPS2.1)	1.62763	1.43747	4.85988e-05	0.000155405
AT4G29160.1	Vacuolar protein sorting-associated protein (VPS32.2)	1.61563	1.27586	8.49115e-06	7.14676e-05
AT2G36680.1	Vacuolar protein sorting-associated protein (VPS37.2)	1.50232	1.18057	1.17474e-05	7.14676e-05
AT2G19830.1	Vacuolar protein sorting-associated protein (VPS32.1)	1.47259	1.09458	9.75702e-06	8.04987e-05
AT1G73030.1	Vacuolar protein sorting-associated protein (VPS46.2) + CHMP1A	1.3622	1.00074	8.28123e-05	0.00072173
AT5G04850.1	Vacuolar protein sorting-associated protein (VPS60.2)	1.21518	1.15524	3.11853e-05	7.14676e-05
AT3G53120.1	Vacuolar protein sorting-associated protein (VPS37.1)	1.25252		3.78836e-05
AT5G44560.2	Vacuolar protein sorting-associated protein (VPS2.2)	1.17717		9.11936e-05
AT3G11130.1	Clathrin, heavy chain	-1.02531		0.00043895
AT5G46630.1	Clathrin adaptor complexes medium subunit family protein		-1.03036		0.000799872

## Sheet: Endocytosis Pathway Highlighted
Proteins highlighted in red are early drought stress responsive.
