# Supplementary material for: Early Responses to Severe Drought Stress in the Arabidopsis thaliana Cell Suspension Culture Proteome
Source: Proteomes. 2018 Oct 2;6(4):38. doi: 10.3390/proteomes6040038 (PMC6313886; doi:10.3390/proteomes6040038)
Supplement: Supplementary file 1 [file proteomes-06-00038-s001.zip › Supplementary Table 5.xlsx]

## Sheet: Table S4
Table S5. List of over-represented promoters in the significant proteins of the TMT-labelled group.
Promoter	Motif	Total Hits	Mean Hits	Standard Deviation	Hit Prob	Hit Seq	Hit P-value
# Found in: SORLIP2AT
	GCCCA	456	1.47097	1.4179	0.612903	3.56133e-24	6.08214e-58
	TGGCCCA	43	0.13871	0.381151	0.125806	1.40613e-06	7.15908e-07
	GGCCCA	249	0.803226	0.991897	0.474194	2.66572e-33	1.56457e-49
	AGGCCCA	138	0.445161	0.682896	0.345161	5.62458e-30	1.15879e-33
	AAGGCCCA	60	0.193548	0.441358	0.17742	1.20322e-16	2.70259e-16
	GGCCA	137	0.441935	0.705862	0.325806	3.67446e-05	0.000264287
	GGGCCA	60	0.193548	0.469685	0.161295	1.38824e-06	2.83823e-08
	CGGGCCA	10	0.0322581	0.176685	0.0322581	0.000173444	0.000188914
	ACGGGCCA	7	0.0225806	0.148562	0.0225807	5.7798e-05	6.08094e-05
	AGGCCCAT	66	0.212903	0.454186	0.193549	4.80405e-19	1.44106e-18
	CGGCC	79	0.254839	0.523227	0.219356	8.88883e-06	0.000231303
	CGGCCC	49	0.158065	0.414475	0.141935	1.64096e-09	8.90749e-10
	CGGCCCA	41	0.132258	0.383437	0.119355	3.53206e-09	1.32029e-09
	ATGGGCCG	22	0.0709677	0.256771	0.0709677	3.21686e-08	1.55582e-07
	CGGC	322	1.03871	1.38836	0.541935	0.0024043	5.41239e-05
	ACGGC	110	0.354839	0.683841	0.274195	0.00410499	0.00184589
	ACGGCC	29	0.0935484	0.302074	0.0903226	0.000109458	0.000281947
	ACGGCCC	17	0.0548387	0.241419	0.0516129	1.66131e-05	1.13142e-05
	GCCGA	100	0.322581	0.605731	0.25484	0.00690757	0.00296546
	GGGCCGA	21	0.0677419	0.251303	0.0677419	1.17264e-05	2.98071e-05
	TCGGCCCA	18	0.0580645	0.233865	0.0580645	1.67998e-05	3.90215e-05
# Found in: DOFCOREZM, SORLIP2AT, IBOX
	GCC	1982	6.39355	3.78537	0.974194	0.0470345	1.77794e-33
	AGCC	597	1.92581	1.51476	0.806452	0.00600784	7.72485e-06
	AAGCC	273	0.880645	0.951372	0.590323	1.75818e-06	6.18838e-06
	AAGCCC	132	0.425806	0.685786	0.325806	9.85201e-13	9.0073e-14
	AAAGCCC	54	0.174194	0.419652	0.158065	1.74336e-05	3.66038e-05
	AGGC	532	1.71613	1.44693	0.787097	3.5945e-06	1.01102e-09
	AAGGC	195	0.629032	0.775302	0.467742	7.17573e-05	0.000310579
	AAGGCC	93	0.3	0.559666	0.25484	4.79056e-12	6.41735e-12
	AAAGGCC	36	0.116129	0.349282	0.106452	8.1355e-05	5.58204e-05
	GCCC	595	1.91935	1.62737	0.729032	7.37486e-17	1.25289e-45
	AGCCC	216	0.696774	0.864155	0.474194	1.12789e-14	8.61711e-16
	AGCCCA	171	0.551613	0.816511	0.383871	4.65242e-17	1.17331e-19
	AAGCCCA	111	0.358065	0.640702	0.27742	1.4868e-14	4.36337e-16
	AAAGCCCA	43	0.13871	0.372591	0.129032	1.20041e-05	3.89305e-05
	GGCCC	302	0.974194	1.1413	0.516129	6.18492e-30	1.05779e-51
	AGGCCC	153	0.493548	0.712757	0.374194	4.03354e-29	3.57527e-33
	AAGGCCC	64	0.206452	0.471056	0.180646	3.52659e-14	3.60594e-15
	AAAGGCCC	23	0.0741935	0.285643	0.0677419	3.32195e-05	1.30978e-05
	GGCTTA	74	0.23871	0.469507	0.219356	1.51115e-05	5.64527e-05
	GGGCTTA	41	0.132258	0.37493	0.119355	1.5095e-07	5.81521e-08
	TAAGCCCA	38	0.122581	0.365186	0.109677	1.78331e-09	3.31686e-10
	GGCC	378	1.21935	1.21162	0.622581	3.06556e-18	7.1072e-36
	AGGCC	238	0.767742	0.998834	0.474194	1.65094e-20	8.65911e-28
	CAGGCC	37	0.119355	0.343529	0.112903	9.686e-07	1.92707e-06
	CAGGCCC	25	0.0806452	0.283889	0.0774194	2.03334e-07	1.95322e-07
	CAGGCCCA	22	0.0709677	0.269041	0.0677419	1.38535e-07	9.46811e-08
	GGGCCTA	54	0.174194	0.442112	0.151613	1.4969e-12	4.59922e-14
	TAGGCCCA	46	0.148387	0.414161	0.129032	6.97495e-11	2.2285e-12
# Found in: SORLIP2AT, MYBCOREATCYCB1
	CCCG	240	0.774194	1.1362	0.470968	0.00224062	0.000967766
	CGGGC	45	0.145161	0.411401	0.125806	0.00482209	0.00332342
	CGGGCC	24	0.0774194	0.290394	0.0709677	3.07985e-05	1.09924e-05
	ACGGGCC	12	0.0387097	0.208957	0.0354839	0.000455715	0.000159629
	AACGGGCC	9	0.0290323	0.167897	0.0290324	2.48722e-05	3.10586e-05
	ATGGGCC	118	0.380645	0.64529	0.293549	6.57106e-25	4.56519e-29
	AATGGGCC	61	0.196774	0.450794	0.174195	1.12976e-15	2.23822e-16
	AATGGGCT	36	0.116129	0.384453	0.0967742	8.51023e-06	2.82226e-07
# Found in: CAATBOX1, CCAATBOX1
	CCCAA	438	1.4129	1.23282	0.748387	4.24324e-10	8.34037e-15
	GCCCAA	191	0.616129	0.914611	0.383871	1.64392e-15	4.84083e-26
	AGCCCAA	77	0.248387	0.538439	0.203227	4.58498e-10	2.96578e-11
	AAGCCCAA	57	0.183871	0.449083	0.161295	1.285e-11	5.54481e-12
	ATGGGC	195	0.629032	0.861991	0.406452	1.4232e-22	3.19689e-32
	AGCCCAT	65	0.209677	0.486498	0.17742	2.42639e-08	6.11473e-09
	AAGCCCAT	38	0.122581	0.373915	0.106452	9.65104e-05	2.55764e-05
	GCCCAAA	76	0.245161	0.493074	0.21613	4.47464e-12	6.43476e-12
	AGCCCAAA	29	0.0935484	0.302074	0.0903226	2.27852e-05	5.36155e-05
	AGCCCAAT	34	0.109677	0.351361	0.0967742	8.33301e-07	1.5044e-07
# Found in: CAATBOX1, CCAATBOX1, SORLIP2AT
	CCCA	978	3.15484	1.90971	0.929032	5.96001e-07	5.68655e-25
	ATGGG	328	1.05806	1.18724	0.580645	1.86148e-06	5.66791e-15
	AATGGG	164	0.529032	0.8674	0.358065	4.99242e-08	1.66573e-14
	AATGGGC	104	0.335484	0.625041	0.258066	1.73255e-17	1.25388e-21
	AAATGGGC	44	0.141935	0.375692	0.132258	8.08935e-13	1.09399e-12
	CCAA	1700	5.48387	2.43855	0.993548	0.268417	8.47832e-08
	ATTGG	472	1.52258	1.35521	0.745161	0.0151827	8.42142e-07
	ATTGGG	139	0.448387	0.710915	0.338711	4.05861e-07	1.69466e-09
	ATTGGGC	79	0.254839	0.553195	0.262	3.64771e-11	2.53632e-14
	AATTGGGC	27	0.0870968	0.303997	0.0806452	7.93784e-07	2.79173e-07
	GATGGGC	22	0.0709677	0.256771	0.0709677	0.000106223	0.00032247
	GATGGGCC	16	0.0516129	0.221244	0.0516129	1.61155e-06	5.70365e-06
# Found in: SORLIP2AT, CAATBOX1, CCAATBOX1
	GGCCCAA	101	0.325806	0.64281	0.25484	8.84229e-17	1.80047e-20
	AGGCCCAA	55	0.177419	0.444471	0.154839	3.29252e-12	1.6253e-13
	ATTGGGCC	45	0.145161	0.387164	0.132258	1.1076e-10	5.4881e-11
	GGCCCAAA	40	0.129032	0.388706	0.109677	1.69699e-08	4.73867e-10
	GGCCCATA	31	0.1	0.340303	0.0870968	4.18121e-07	3.70291e-08
	GGGCCC	20	0.0645161	0.24567	0.0645161	0.000132884	0.000300022
	GGGCCCA	27	0.0870968	0.36211	0.0612903	6.50673e-05	9.42651e-06
	GGGCCCTA	8	0.0258065	0.177742	0.0225807	0.000250171	5.29803e-05
# Found in: CAATBOX1, CCAATBOX1
	CCCAAAA	85	0.274194	0.507027	0.245162	0.00019277	0.000350011
	CCAAA	767	2.47419	1.71266	0.896774	0.159058	0.000735969
	CCCAAA	203	0.654839	0.827097	0.477419	9.97634e-08	7.72064e-09
	ATTTGGG	62	0.2	0.438472	0.183872	3.00143e-05	4.67969e-05
	ATTTGGGC	30	0.0967742	0.316721	0.0903226	2.8181e-07	1.27928e-07
	CCCATA	84	0.270968	0.565796	0.219356	0.00224734	0.00019289
	ATATGGG	38	0.122581	0.373915	0.109677	0.000551448	0.000187299
	GCCCATA	51	0.164516	0.419714	0.145161	1.85005e-08	6.95477e-09
	GCCCATAA	22	0.0709677	0.269041	0.0677419	1.1283e-05	1.03455e-05
	CCCAATA	65	0.209677	0.499584	0.170969	1.51947e-07	1.1124e-09
	GCCCAATA	47	0.151613	0.401104	0.135484	3.20155e-11	1.41259e-11
	CCCATTA	67	0.216129	0.496827	0.180646	4.82799e-08	1.06899e-09
	GCCCATTA	50	0.16129	0.417116	0.145161	2.37752e-11	1.46124e-11
# Found in: UP2ATMSD
	CCC	2007	6.47419	3.55296	0.983871	0.0141601	7.91569e-21
	ACCC	616	1.9871	1.73386	0.803226	0.075413	0.000105659
	AACCC	332	1.07097	1.12514	0.629032	8.38552e-06	1.48429e-07
	AAACCC	209	0.674194	0.842603	0.487097	2.59913e-10	4.51467e-10
	AAACCCT	105	0.33871	0.594153	0.290324	4.30432e-10	1.18103e-08
	ACCCT	213	0.687097	0.835982	0.493548	0.000259001	0.000937146
	AACCCT	145	0.467742	0.698333	0.370968	7.55885e-08	4.39193e-07
	AACCCTA	88	0.283871	0.54778	0.238717	1.00992e-06	2.55304e-06
	AAACCCTA	70	0.225806	0.489218	0.196775	3.88158e-08	1.01539e-07
# Found in: WRKY71OS, IBOX, SORLIP2AT
	CGCCTC	34	0.109677	0.369267	0.131	0.00012131	0.000109271
	GCCTA	160	0.516129	0.764999	0.383871	0.000113143	5.18712e-06
	GGCCTA	82	0.264516	0.580071	0.206453	5.29559e-10	4.34517e-13
	ATAGGCC	28	0.0903226	0.328589	0.0806452	1.37029e-05	3.32363e-06
	GGCCTGAC	7	0.0225806	0.148562	0.0225807	4.81078e-05	5.38602e-05
	GGCCTTA	39	0.125806	0.385602	0.109677	1.01271e-08	6.12449e-10
	GGCCTTAA	19	0.0612903	0.277288	0.0548387	2.08765e-06	3.04834e-07
	GGCCTAA	33	0.106452	0.338341	0.131	8.43219e-06	7.34417e-06
	GGGCCTAA	25	0.0806452	0.272289	0.0806452	2.42275e-08	8.26592e-08
	GGGCCTTA	31	0.1	0.349654	0.0870968	1.35106e-09	2.81738e-11
# Found in: CAATBOX1, CCAATBOX1, WUSATAg
	CCAATA	155	0.5	0.752415	0.380645	0.000264302	2.13354e-05
	CCAATAA	77	0.248387	0.520156	0.209678	0.000278456	3.10043e-05
	CCCAATAA	34	0.109677	0.369267	0.0903226	2.87704e-05	3.06208e-07
	CCATTA	147	0.474194	0.751973	0.351613	0.000878455	1.24158e-05
	CCATTAA	70	0.225806	0.495768	0.193549	3.1131e-05	3.82936e-06
	CCCATTAA	40	0.129032	0.371738	0.116129	5.30365e-09	5.25269e-10
	CCA	3900	12.5806	3.8351	1.031	0.972786	1.5132e-09
	ATGG	1157	3.73226	2.08278	0.967742	0.0497407	6.25403e-07
	AATGG	479	1.54516	1.36177	0.758065	0.00349906	1.50504e-07
	AAATGG	194	0.625806	0.851173	0.441935	0.00995549	0.000573235
	AAATGGG	75	0.241935	0.535377	0.262	1.06839e-07	1.08898e-09
	CCCATTTA	27	0.0870968	0.293194	0.0838713	4.26692e-06	1.17082e-05
# Found in: CGACGOSAMY3
	CCGCGTA	10	0.0322581	0.194085	0.0290324	0.000648518	0.000177664
	CGACG	144	0.464516	0.917763	0.283872	0.0284295	0.000284563
	ACGACG	71	0.229032	0.618893	0.151613	0.0150346	0.000167664
	CGTCGTA	19	0.0612903	0.288687	0.0483871	0.0034348	0.000122121
# Found in: REALPHALGLHCB21
	AACCAA	288	0.929032	1.14221	0.548387	0.0489446	0.000567373
	AAACGAC	50	0.16129	0.432306	0.135484	0.000959715	0.000224443
	AAA	17369	56.029	17.2528	1.031	0.990743	0.00217358
	AAAA	7427	23.9581	12.1727	1.031	0.793957	0.00130238
	AAAAA	3320	10.7097	8.56359	0.970968	0.590496	0.000418282
	AAAAAA	1742	5.61935	6.37411	0.822581	0.384447	7.43329e-06
	AAAAAAA	1052	3.39355	5.13872	0.619355	0.605402	1.07868e-05
	AAAAAAAA	690	2.22581	4.25183	0.441935	0.492413	7.78887e-07
